# Supplementary material for: Small-molecule inhibition of kinesin KIF18A reveals a mitotic vulnerability enriched in chromosomally unstable cancers
Source: Nat Cancer. 2023 Dec 27;5(1):66–84. doi: 10.1038/s43018-023-00699-5 (PMC10824666; doi:10.1038/s43018-023-00699-5)
Supplement: Supplementary file 2 — Supplementary Tables 1–7. [file 43018_2023_699_MOESM2_ESM.xls]

## Sheet: Suppl_Table_S1
Individual siRNA Information; Fig. 1, Extended Data Fig. 1, and Extended Data Fig. 6
Gene_siRNA_ID	Vendor	Catalog #, Custom ID	Sequence provided by Vendor
hKIF18A_1	Qiagen	SI00140224	ATCCGTCTACAGTAACCTTAA
hKIF18A_2	Qiagen	SI00140238	CAGGTGGAACTAATCTGGTTA
hKIF18A_3	Qiagen	SI00140245	CAGGAGGACTTGGACTCTACA
hKIF18A_4	Dharmacon	J-006849-05-0005	UAAAUUACCCGAACAAGAA
hKIF18A_5	Qiagen	SI03090941	CTCGAAGTGTAAATTACCCGA
hKIF18A_6	Dharmacon	J-006849-08-0005	GGAUAUAAUUGCACAGUAC
hKIF18A_7	Ambion	118492	GCAGCUGGAUUUCAUAAAGTT
hKIF11/Eg5_1	Qiagen	SI02653770	GCCGATAAGATAGAAGATCAA
hKIF11/Eg5_2	Qiagen	SI03019793	CTCGGGAAGCTGGAAATATAA
NTC_1	Dharmacon	D-001810-01-05	UGGUUUACAUGUCGACUAA
NTC_2	Dharmacon	D-001810-02-05	UGGUUUACAUGUUGUGUGA
NTC_3	Dharmacon	D-001810-03-05	UGGUUUACAUGUUUUCUGA
NTC_4	Dharmacon	D-001810-04-05	UGGUUUACAUGUUUUCCUA
NTC_5	Qiagen	Custom Random 2-4	AACGCAGAGTTCGACCGTTTA
NTC_6	Qiagen	Custom Random 9-1	AAGGCGGGTCCGGCAGTTTTT
NTC_7	Qiagen	Custom M13-4	AATGCGCTTCCCTGTTTTTAT
NTC_8	Qiagen	Custom Random 10-1	AACCACCTTGAACACGTATTT
NTC_9	Qiagen	Custom Random 7-1	AAGGCCACTTGCGTCAGATTT
Pooled siRNA Information
Gene_siRNA_ID	Vendor	Catalog #, Custom ID	Sequence provided by Vendor
NTC_1	Dharmacon	D-001810-10-20	UGGUUUACAUGUCGACUAA
NTC_2	Dharmacon	D-001810-10-20	UGGUUUACAUGUUGUGUGA
NTC_3	Dharmacon	D-001810-10-20	UGGUUUACAUGUUUUCUGA
NTC_4	Dharmacon	D-001810-10-20	UGGUUUACAUGUUUUCCUA
hBRCA1_1	Dharmacon	J-003461-09	CAACAUGCCCACAGAUCAA
hBRCA1_2	Dharmacon	J-003461-10	CCAAAGCGAGCAAGAGAAU
hBRCA1_3	Dharmacon	J-003461-11	UGAUAAAGCUCCAGCAGGA
hBRCA1_4	Dharmacon	J-003461-12	GAAGGAGCUUUCAUCAUUC
NTC (non-targeting control)

## Sheet: Suppl_Table_S2
Individual crRNA Information; Extended Data Fig. 1.
Gene_crRNA_ID	Vendor	Catalog #, Custom ID	Sequence provided by Vendor	Exon
hKIF18A_1	Dharmacon	CM-006849-01-0010	TCATCGTAGAATACAGAGGA	Exon 7
hKIF18A_2	Dharmacon	CM-006849-02-0010	GTGATCTCTTAGTAAATTCA	Exon 4
hKIF18A_3	Dharmacon	CM-006849-03-0010	TAGTACTGCAGTTTCATATC	Exon 3
hKIF18A_4	Dharmacon	CM-006849-04-0010	ACACTCTTAAGTATGCTAAC	Exon 7
hKIF18A_5	Dharmacon	CM-006849-05-0010	AGCTGATCCTAGCATAGTGT	Exon 3
hKIF11/Eg5_1	Dharmacon	CM-003317-01-0010	GACCCTTCCCAAAGTCAACA	Exon 8
hKIF11/Eg5_2	Dharmacon	CM-003317-02-0010	ATGAGGTGTTCTTTCTACAA	Exon 8
hKIF11/Eg5_3	Dharmacon	CM-003317-03-0010	GGTATCTAATGCAGAGACAC	Exon 14
hKIF11/Eg5_4	Dharmacon	CM-003317-04-0010	CATGAGGTGTTCTTTCTACA	Exon 8
hKIF11/Eg5_5	Dharmacon	CM-003317-05-0010	TCAGTATAGACACCACAGTT	Exon 15
NTC_1	Dharmacon	U-007501-01-20		NA
NTC_2	Dharmacon	U-007502-01-20		NA
NTC_3	Dharmacon	U-007503-01-20		NA
NTC_4	Dharmacon	U-007504-01-20		NA
NTC_5	Dharmacon	U-007505-01-20		NA
NTC (non-targeting control). Pools represented individual cRNAs (n = 5)

## Sheet: Suppl_Table_S3_Amgen
Breast and Ovarian Cancer Cell Line Panel tested by Amgen (yellow highlighted cell lines also included in PRISM screen)	Included in KIF18A siRNA Screen (Figure 1)	DepMap Consortium, Primary Disease	DepMap Consortium 20Q2, Tumor Subtype	Consensus, TP53 Status	TP53 mutation type	DepMap Consortium, Ploidy	DepMap Consortium, Whole Genome Doubling (WGD) events ( 0 ,1, 2)	DepMap Consortium, WGD (+) or (-)	DepMap Consortium, num_arm_events Arm Events Aneuploidy_score	DepMap Consortium 22Q2, KIF18A log2(TPM+1) Expression	DepMap Consortium 22Q2, CCNE1 Copy Number log2(relative to ploidy + 1)	DepMap Consortium 22Q2, RB1 Copy Number log2(relative to ploidy + 1)	DepMap Consortium 20Q2, RB1 Mutation	DepMap Consortium 20Q2, BRCA1 Mutation	BRCA1 mutation type	DepMap Consortium, BRCA1_17_41276132_41277132 Methylation Fraction Methylation (1kb upstream TSS)	DepMap Consortium, BRCA1_17_41277500_41278500 Methylation Fraction Methylation (1kb upstream TSS)	DepMap Consortium, BRCA1 log2(TPM+1) RNA Expression 22Q1 Public
BT-549	Yes	Breast Cancer	ERneg HER2neg	Mutant	Missense	1.34	0	WGD (-)	10	4.50779	1.0138	0.942703	Wildtype	Wildtype		0	0	4.73985
CAL-51	Yes	Breast Cancer	ERneg HER2neg	Wildtype		2	0	WGD (-)	0	4.40735	0.980352	1.01411	Wildtype	Wildtype		0.07095	0.1429	5.20516
HCC-1806	Yes	Breast Cancer	ERneg HER2neg	Mutant	Frame_Shift	2.38	1	WGD (+)	16	4.27724	2.12562	0.92923	Wildtype	Wildtype		0.04815	0	3.54597
HCC-1937	No	Breast Cancer	ERneg HER2neg	Mutant	Nonsense	4.06	2	WGD (+)	24	3.75061	1.12897	0.589341	Wildtype	Mutant*	*Frame_Shift	0.01087	0	5.01302
JIMT-1	No	Breast Cancer	ERneg HER2pos	Mutant	Missense	2.62	1	WGD (+)	24	3.76129	1.12566	0.847457	Wildtype	Wildtype		ND	ND	3.27202
MCF-7	Yes	Breast Cancer	ERpos HER2neg	Wildtype		2.02	0	WGD (-)	18	2.70044	1.00261	0.845117	Wildtype	Wildtype		0	0	3.8885
MDA-MB-157	Yes	Breast Cancer	ERneg HER2neg	Mutant	Frame_Shift	2.44	1	WGD (+)	17	3.62176	2.2461	0.549777	Wildtype	Wildtype		0	0	4.74792
MDA-MB-453	Yes	Breast Cancer	ERneg HER2neg^	*Null		2.19	0	WGD (-)	13	4.24489	0.941131	1.23982	Wildtype	Wildtype		0	0	3.32048
OVCAR-3	Yes	Ovarian Cancer	High Grade Serous	Mutant	Missense	3.52	1	WGD (+)	26	4.27426	2.83766	0.70847	Wildtype	Wildtype		0.0147	0	4.32337
OVCAR-5	No	Ovarian Cancer	High Grade Serous	Wildtype		*2.62	?	?	?	4.88215	1.0725	0.957193	Wildtype	Wildtype		ND	ND	4.04264
OVCAR-8	No	Ovarian Cancer	High Grade Serous	Mutant	Splice_Site	2.56	1	WGD (+)	28	4.07211	1.46344	1.26169	Wildtype	Wildtype		0.52105	0.7692	2.62059
ZR-75-1	Yes	Breast Cancer	ERpos HER2neg	Wildtype		3.3	1	WGD (+)	15	3.87184	1.09917	1.00728	Wildtype	Wildtype		0.04354	0	4.20555
			^Also reported as HER2pos	*Sanger Inst.		*Sanger Inst.								*Sanger Inst.	*Sanger Inst.

## Sheet: Suppl_Table_S3_PRISM
AM-1882 PRISM Screen, Pan Cancer Cell Line Panel (n = 631)								AM-1882 PRISM Screen, Breast and Ovarian Cancer Cell lines (n = 58)
PRISM Screen AM-1882 AUC Distribution									Cell Line	DepMap Consortium, Primary Disease	DepMap Consortium 20Q2, Tumor Subtype	DepMap Consortium 20Q2, TP53 Mutation (Hotspot = mutant; Other = wild-type)	DepMap Consortium 20Q2, TP53 mutation details	PRISM Screen AM-1882 (AUC)	DepMap Consortium, Ploidy	DepMap Consortium, (WGD 0 ,1, 2)	DepMap Consortium, WGD (+), (-)	DepMap Consortium, num_arm_events Arm Events Aneuploidy_score	DepMap Consortium, Aneuploidy_group_classification	DepMap Consortium 20Q2, KIF18A log2(TPM+1) Expression	DepMap Consortium 20Q2, CCNE1 Copy Number log2(relative to ploidy + 1)	DepMap Consortium 20Q2, RB1 Mutation (Hotspot = mutant; Other = wild-type)	DepMap Consortium 20Q2, RB1 Copy Number log2(relative to ploidy + 1)
	AM-1882, AUC							AM-1882 AUC ≤ 0.65	ONCODG1	Ovarian Cancer	High Grade Serous	Hotspot	Missense_Mutation (); TCGA hotspot	0.272971	3.13	1	WGD (+)	27	Highly-aneuploid	3.16993	2.29272	Other	0.762896
Minimum	0.2435								OC316	Ovarian Cancer	Serous	Hotspot	Missense_Mutation (p.R273H); TCGA hotspot and COSMIC hotspot	0.311159	2.96	1	WGD (+)	10	Intermediate	5.13217	1.00498	Other	1.03378
	AM-1882, AUC								OVCAR3	Ovarian Cancer	High Grade Serous	Hotspot	Missense_Mutation (); TCGA hotspot	0.383539	3.52	1	WGD (+)	26	Highly-aneuploid	4.23266	3.02833	Other	0.631266
Minimum	0.2435								JHOM1	Ovarian Cancer	Mucinous	Hotspot	Nonsense_Mutation (p.R213*); TCGA hotspot and COSMIC hotspot	0.401165	2.7	1	WGD (+)	22	Highly-aneuploid	3.01614	1.07884	Other	0.882374
25% Percentile	0.6533								HCC1806	Breast Cancer	ERneg HER2neg	Hotspot	Frame_Shift_Ins (p.T256fs); TCGA hotspot and COSMIC hotspot	0.410522	2.38	1	WGD (+)	16	Intermediate	4.24413	2.26992	Other	0.931839
Median	0.7934								HCC1954	Breast Cancer	ERneg HER2pos	Hotspot	Missense_Mutation (p.Y163C); TCGA hotspot and COSMIC hotspot	0.449809	4.53	2	WGD (+)	30	Highly-aneuploid	3.82273	1.38339	Other	0.960461
75% Percentile	0.8904								OC314	Ovarian Cancer	Clear Cell	Hotspot	Missense_Mutation (p.R273H); TCGA hotspot and COSMIC hotspot	0.451952	2.95	1	WGD (+)	10	Intermediate	4.46009	0.993403	Other	1.19917
Maximum	1								JIMT1	Breast Cancer	ERneg HER2pos	Hotspot	Missense_Mutation (p.R248W); TCGA hotspot and COSMIC hotspot	0.465671	2.62	1	WGD (+)	24	Highly-aneuploid	3.72137	1.13043	Other	0.865793
Range	0.7565								TOV21G	Ovarian Cancer	Clear Cell	Other		0.485491	2.05	0	WGD (-)	2	Near-Euploid	3.45022	0.984206	Other	0.993596
Mean	0.7654								ES2	Ovarian Cancer	Clear Cell	Hotspot	Missense_Mutation (p.S241F); TCGA hotspot and COSMIC hotspot	0.520121	3.23	1	WGD (+)	13	Intermediate	3.74739	0.902053	Other	0.763917
Std. Deviation	0.1665								COV362	Ovarian Cancer	High Grade Serous	Hotspot	Missense_Mutation (p.Y220C); TCGA hotspot and COSMIC hotspot	0.527932	1.82	0	WGD (-)	17	Intermediate	2.52607	1.02182	Other	0.680039
Std. Error of Mean	0.006628								OVCAR8	Ovarian Cancer	High Grade Serous	Hotspot	Splice_Site (); TCGA hotspot and COSMIC hotspot	0.548207	2.56	1	WGD (+)	28	Highly-aneuploid	4.0268	1.49292	Other	1.15909
									CAL120	Breast Cancer	ERneg HER2neg	Hotspot	Splice_Site (); TCGA hotspot and COSMIC hotspot	0.555678	6.94	2	WGD (+)	34	Highly-aneuploid	4.36877	1.71362	Other	0.722351
									TYKNU	Ovarian Cancer	High Grade Serous	Hotspot	Missense_Mutation (p.R175H); TCGA hotspot and COSMIC hotspot	0.561944	2.5	1	WGD (+)	17	Intermediate	4.14731	0.905897	Other	0.885408
									MDAMB468	Breast Cancer	ERneg HER2neg	Hotspot	Missense_Mutation (p.R273H); TCGA hotspot and COSMIC hotspot	0.587192	1.58	0	WGD (-)	22	Highly-aneuploid	4.98094	1.31106	Other	0.475774
									MDAMB436	Breast Cancer	ERneg HER2neg	Hotspot	Frame_Shift_Ins (p.E204fs); COSMIC hotspot	0.596005	1.67	0	WGD (-)	20	Intermediate	3.01436	0.726023	Other	0.77399
									BT549	Breast Cancer	ERneg HER2neg	Hotspot	Missense_Mutation (p.R249S); TCGA hotspot and COSMIC hotspot	0.628066	1.34	0	WGD (-)	10	Intermediate	4.46467	0.981149	Other	1.00742
								AM-1882 AUC > 0.65	HDQP1	Breast Cancer	ERneg HER2neg	Hotspot	Nonsense_Mutation (p.R213*); TCGA hotspot and COSMIC hotspot	0.656644	4.85	2	WGD (+)	34	Highly-aneuploid	2.43296	1.12052	Other	1.84e-08
									EFM192A	Breast Cancer	ERpos HER2pos	Hotspot	Frame_Shift_Ins (p.E271fs); TCGA hotspot and COSMIC hotspot	0.68525	1.8	0	WGD (-)	19	Intermediate	2.58014	1.36218	Other	1.04988
									HMC18	Breast Cancer	ERneg HER2neg	Hotspot	Frame_Shift_Del (p.P153fs); TCGA hotspot and COSMIC hotspot	0.699638	3.62	2	WGD (+)	26	Highly-aneuploid	3.90497	0.909029	Other	1.09011
									MDAMB231	Breast Cancer	ERneg HER2neg	Hotspot	Missense_Mutation (p.R280K); TCGA hotspot and COSMIC hotspot	0.714139	2.8	1	WGD (+)	17	Intermediate	4.54905	1.04617	Other	0.819611
									COV318	Ovarian Cancer	High Grade Serous	Hotspot	Missense_Mutation (p.I195F); TCGA hotspot and COSMIC hotspot	0.73086	3.96	2	WGD (+)	29	Highly-aneuploid	2.40054	2.13945	Other	0.863001
									MCAS	Ovarian Cancer	Mucinous	Other		0.756274	1.94	0	WGD (-)	6	Near-Euploid	3.96717	0.918996	Other	1.07832
									HEYA8	Ovarian Cancer	Low Grade Serous	Other		0.781103	2.03	0	WGD (-)	5	Near-Euploid	4.39094	1.12433	Other	1.05385
									OAW42	Ovarian Cancer	No data on cell line	Other		0.785335	3.78	1	WGD (+)	24	Highly-aneuploid	2.96532	1.03929	Other	0.83733
									HCC38	Breast Cancer	ERneg HER2neg	Hotspot	Missense_Mutation (p.R273L); TCGA hotspot and COSMIC hotspot	0.791103	1.61	0	WGD (-)	24	Highly-aneuploid	3.2854	1.1196	Other	1.11664
									OV7	Ovarian Cancer	Mixed Serous Clear Cell	Hotspot	Missense_Mutation (p.I254S); TCGA hotspot and COSMIC hotspot	0.798281	1.88	0	WGD (-)	8	Intermediate	3.60644	1.02249	Hotspot	0.608672
									SNU119	Ovarian Cancer	High Grade Serous	Hotspot	Missense_Mutation (p.P151A); TCGA hotspot and COSMIC hotspot	0.800363	3.12	1	WGD (+)	27	Highly-aneuploid	3.85898	1.05413	Other	1.03676
									AU565	Breast Cancer	ERneg HER2pos	Hotspot	Missense_Mutation (p.R175H); TCGA hotspot and COSMIC hotspot	0.810441	3.75	1	WGD (+)	31	Highly-aneuploid	2.91648	0.892266	Other	0.876475
									SKOV3	Ovarian Cancer	Endometrioid	Hotspot	Frame_Shift_Del (p.P89fs); TCGA hotspot and COSMIC hotspot	0.813986	1.9	0	WGD (-)	5	Near-Euploid	4.2032	1.01975	Other	0.959461
									RMGI	Ovarian Cancer	Clear Cell	Other		0.821152	2.18	0	WGD (-)	6	Near-Euploid	2.34767	1.56571	Other	1.28883
									A2780	Ovarian Cancer	Endometrioid	Other		0.835877	2.01	0	WGD (-)	2	Near-Euploid	3.9982	1.0085	Other	0.985256
									OVKATE	Ovarian Cancer	High Grade Serous	Hotspot	Missense_Mutation (); TCGA hotspot	0.842828	2.02	0	WGD (-)	17	Intermediate	1.95233	1.04843	Other	0.99686
									CAL51	Breast Cancer	ERneg HER2neg	Other		0.846592	2	0	WGD (-)	0	Near-Euploid	4.37851	1.00334	Other	0.987357
									COV434	Ovarian Cancer	Endometrioid	Other		0.854842	2	0	WGD (-)	0	Near-Euploid	2.93546	1.02344	Other	1.01941
									CAL148	Breast Cancer	ERneg HER2neg	Hotspot	Missense_Mutation (p.E224K); COSMIC hotspot	0.859875	2.09	0	WGD (-)	9	Intermediate	2.12763	0.99784	Other	0.556798
									HCC1143	Breast Cancer	ERneg HER2neg	Hotspot	Missense_Mutation (); TCGA hotspot	0.871844	3.69	2	WGD (+)	29	Highly-aneuploid	4.52607	1.06243	Other	0.673825
									JHOS2	Ovarian Cancer	High Grade Serous	Hotspot	Splice_Site (p.TLEDSR256fs); COSMIC hotspot	0.871933	1.86	0	WGD (-)	14	Intermediate	4.18824	1.09615	Other	1.08357
									IGROV1	Ovarian Cancer	Mixed Endometrioid Clear Cell	Hotspot	Splice_Site (p.Y126C); TCGA hotspot and COSMIC hotspot|Frame_Shift_Ins (p.S90fs); COSMIC hotspot	0.877141	2	0	WGD (-)	0	Near-Euploid	4.15299	1.00359	Hotspot	0.934444
									T47D	Breast Cancer	ERpos HER2neg	Hotspot	Missense_Mutation (p.L194F); TCGA hotspot and COSMIC hotspot	0.889247	2.89	1	WGD (+)	30	Highly-aneuploid	3.65191	0.803556	Other	0.811373
									ZR751	Breast Cancer	ERpos HER2neg	Other		0.893008	3.3	1	WGD (+)	15	Intermediate	3.81865	1.11547	Other	0.985692
									OVISE	Ovarian Cancer	Clear Cell	Other		0.899324	2.88	1	WGD (+)	23	Highly-aneuploid	2.88557	1.45552	Other	0.786973
									MDAMB361	Breast Cancer	ERpos HER2pos	Hotspot	Nonsense_Mutation (p.E56*); TCGA hotspot and COSMIC hotspot	0.899799	2.75	1	WGD (+)	23	Highly-aneuploid	2.854	0.821484	Other	1.06557
									HCC1395	Breast Cancer	ERneg HER2neg	Hotspot	Missense_Mutation (p.R175H); TCGA hotspot and COSMIC hotspot	0.918217	1.48	0	WGD (-)	14	Intermediate	4.06091	1.1745	Other	1.30881
									MCF7	Breast Cancer	ERpos HER2neg	Other		0.929744	2.02	0	WGD (-)	18	Intermediate	2.69822	1.03963	Other	0.831353
									BT474	Breast Cancer	ERpos HER2pos	Hotspot	Missense_Mutation (p.E285K); TCGA hotspot and COSMIC hotspot	0.930368	2.68	1	WGD (+)	27	Highly-aneuploid	3.53107	1.02068	Other	0.906099
									TOV112D	Ovarian Cancer	Endometrioid	Hotspot	Missense_Mutation (p.R175H); TCGA hotspot and COSMIC hotspot	0.937597	1.07	0	WGD (-)	6	Near-Euploid	3.34341	0.884436	Other	0.889887
									OVTOKO	Ovarian Cancer	Clear Cell	Other		0.952921	3.43	1	WGD (+)	24	Highly-aneuploid	3.20163	0.912614	Other	0.91939
									HCC1419	Breast Cancer	ERpos HER2pos	Hotspot	Missense_Mutation (p.Y220C); TCGA hotspot and COSMIC hotspot|Frame_Shift_Del (p.APA74fs); COSMIC hotspot	0.958291	2.07	0	WGD (-)	8	Intermediate	3.29719	1.05427	Hotspot	0.823232
									SNU840	Ovarian Cancer	No data on cell line	Other		0.979206	3.11	1	WGD (+)	22	Highly-aneuploid	4.02768	1.18605	Other	0.978855
									JHOC5	Ovarian Cancer	Clear Cell	Other		0.984821	2.82	1	WGD (+)	27	Highly-aneuploid	3.5008	1.25121	Other	0.799926
									MDAMB175VII	Breast Cancer	ERpos HER2neg	Other		0.988525	2.04	0	WGD (-)	12	Intermediate	2.26903	1.00343	Other	0.994844
									CAOV3	Ovarian Cancer	High Grade Serous	Hotspot	Nonsense_Mutation (p.Q136*); TCGA hotspot and COSMIC hotspot	0.991915	1.71	0	WGD (-)	18	Intermediate	3.74524	0.933067	Other	0.683616
									OVK18	Ovarian Cancer	Endometrioid	Hotspot	Frame_Shift_Del (p.P153fs); TCGA hotspot and COSMIC hotspot	0.994045	2.09	0	WGD (-)	3	Near-Euploid	1.9222	0.997531	Other	0.968583
									EFO27	Ovarian Cancer	Endometrioid	Hotspot	Missense_Mutation (p.R273C); TCGA hotspot and COSMIC hotspot|Splice_Site (); TCGA hotspot and COSMIC hotspot	0.999687	2.02	0	WGD (-)	3	Near-Euploid	4.46597	0.903559	Other	1.01941
									CAMA1	Breast Cancer	ERpos HER2neg	Hotspot	Missense_Mutation (p.R280T); TCGA hotspot and COSMIC hotspot	1	1.96	0	WGD (-)	11	Intermediate	2.81967	1.05227	Other	1.06316
									DU4475	Breast Cancer	ERneg HER2neg	Other		1	2.02	0	WGD (-)	4	Near-Euploid	3.74846	1.01341	Other	0.141581
									HCC1428	Breast Cancer	ERpos HER2neg	Other		1	1.92	0	WGD (-)	15	Intermediate	2.8679	1.42943	Other	0.630575
								Supplementary Table S5 contains BRCA1 alteration cell line information

## Sheet: Suppl_Table_S4
AM-1882 AUC vs Gene Expression, PRISM Breast and Ovarian Cancer Cell lines (n = 58)					AM-1882 AUC vs Gene Expression, PRISM Breast and Ovarian Cancer Cell lines (n = 58)
Sorted by top Negative correlations Gene expression trends higher in AM-1882 sensitive cell lines					Sorted by top Positive correlations Gene expression trends higher in AM-1882 insensitive cell lines
Gene	Pearson Correlation	PValue	QValue		Gene	Pearson Correlation	PValue	QValue
RGS20	-0.537557	1.35379e-05	0.112097		LRRC28	0.582395	1.61947e-06	0.0306469
FAM166C	-0.511779	4.02431e-05	0.134931		GABRD	0.526609	2.17373e-05	0.112097
FJX1	-0.505341	5.21201e-05	0.134931		SMDT1	0.524575	2.36942e-05	0.112097
KCTD8	-0.50452	5.38479e-05	0.134931		PPCDC	0.497984	6.9599e-05	0.134931
RAI14	-0.501795	5.99665e-05	0.134931		KDM8	0.49269	8.53573e-05	0.134931
CLNS1A	-0.497221	7.16931e-05	0.134931		BRF1	0.491317	8.99479e-05	0.134931
USP25	-0.490526	9.26917e-05	0.134931		PER2	0.480024	0.000137239	0.135315
B9D1	-0.480601	0.000134354	0.135315		CNNM3	0.478903	0.000143	0.135315
LRRC8D	-0.474899	0.000165448	0.135315		TM2D3	0.478851	0.000143274	0.135315
SLITRK2	-0.471772	0.00018517	0.135315		PAGR1	0.475555	0.000161562	0.135315
PAK1	-0.468433	0.000208582	0.135315		SGF29	0.475511	0.000161819	0.135315
ANXA1	-0.466241	0.000225393	0.135315		INKA2	0.475479	0.000162009	0.135315
KCNJ15	-0.465606	0.00023049	0.135315		MAPK8IP2	0.473191	0.000175967	0.135315
DIAPH2	-0.465314	0.000232866	0.135315		MAN2A2	0.471604	0.000186288	0.135315
FAT2	-0.465198	0.000233819	0.135315		ULK3	0.47143	0.000187449	0.135315
PLTP	-0.465186	0.000233915	0.135315		RET	0.459311	0.000286997	0.146663
HOXA3	-0.464679	0.000238117	0.135315		GRAMD4	0.457577	0.000304644	0.146663
ANKRD33B	-0.464408	0.000240386	0.135315		C2orf72	0.455036	0.000332285	0.146663
IGF2BP2	-0.464086	0.000243115	0.135315		POLG	0.454263	0.00034113	0.146663
PLA2G4A	-0.461283	0.00026807	0.144941		SLC1A4	0.449952	0.000394556	0.159594
ETS1	-0.456489	0.000316211	0.146663		AP3S2	0.447337	0.000430553	0.166281
CRIM1	-0.456386	0.000317322	0.146663		PPP1R13B	0.444569	0.000471893	0.170479
FOXG1	-0.455394	0.00032826	0.146663		POF1B	0.443272	0.000492469	0.170479
UROD	-0.454605	0.00033719	0.146663		ALG12	0.443069	0.000495758	0.170479
LRMDA	-0.453788	0.00034668	0.146663		TMEM106C	0.442106	0.000511651	0.170479
VAMP3	-0.453612	0.000348755	0.146663		MAZ	0.441096	0.000528831	0.170479
TOX2	-0.449815	0.00039637	0.159594		SEPHS2	0.439596	0.000555296	0.170479
MAP4	-0.448131	0.000419323	0.165318		ZFAND6	0.43902	0.000565774	0.170479
ARHGAP23	-0.444875	0.000467143	0.170479		MTHFS	0.438923	0.000567541	0.170479
HOXA2	-0.442784	0.000500417	0.170479		RAMAC	0.437109	0.000601826	0.17256
CENPVL3	-0.442182	0.000510383	0.170479		SELENOS	0.434832	0.000647489	0.174415
HEG1	-0.440586	0.000537684	0.170479		TMEM145	0.434293	0.000658757	0.174415
TRIM44	-0.439787	0.000551854	0.170479		ASIC3	0.432884	0.000689012	0.174415
PLAC1	-0.439633	0.000554618	0.170479		PLA2G6	0.432793	0.000691018	0.174415
BBX	-0.437292	0.000598285	0.17256		SCAMP2	0.431825	0.000712587	0.174415
RPL37	-0.437215	0.000599768	0.17256		DEGS2	0.429863	0.000758201	0.174415
SLC5A4	-0.43536	0.000636637	0.174415		PNPLA7	0.42943	0.000768629	0.174415
IFT57	-0.433517	0.000675273	0.174415		KLHL25	0.428763	0.000784907	0.174415
EGFR	-0.43321	0.000681916	0.174415		ALDH4A1	0.428522	0.000790876	0.174415
P3H2	-0.43306	0.000685169	0.174415		ASTN2	0.427642	0.000813002	0.174415
ALG8	-0.432376	0.000700234	0.174415		CDKN1A	0.426885	0.000832488	0.174415
CCDC80	-0.431558	0.000718655	0.174415		SFXN5	0.426578	0.000840513	0.174415
PIK3CD	-0.430767	0.000736872	0.174415		KSR2	0.425956	0.000856966	0.174415
CDK6	-0.430121	0.000752059	0.174415		UNC45A	0.425606	0.000866362	0.174415
VIT	-0.429728	0.000761437	0.174415		FCSK	0.424723	0.000890462	0.17738
PXDC1	-0.427905	0.000806341	0.174415		PPP4C	0.421079	0.000996481	0.186707
DENND2A	-0.42706	0.000827962	0.174415		TIMELESS	0.42018	0.00102431	0.188301
P2RX5	-0.426556	0.000841088	0.174415		MANEAL	0.420143	0.00102546	0.188301
AFAP1	-0.425897	0.000858559	0.174415		CLN6	0.419561	0.00104388	0.188301
FHAD1	-0.425866	0.000859379	0.174415		COMMD4	0.419532	0.00104479	0.188301
WLS	-0.424192	0.000905262	0.17845		GNG13	0.41836	0.00108282	0.193313
C4orf54	-0.422894	0.000942319	0.183839		PAFAH1B3	0.41679	0.00113568	0.196738
TRIM38	-0.422562	0.000952032	0.183839		ZNF641	0.415187	0.00119207	0.196738
HYDIN	-0.421169	0.000993723	0.186707		POLE	0.415125	0.0011943	0.196738
RHD	-0.421091	0.000996111	0.186707		RUNDC1	0.414393	0.00122091	0.196991
SAMD4A	-0.417066	0.00112623	0.196738		CCDC159	0.412443	0.00129444	0.200442
URI1	-0.416442	0.00114773	0.196738		TAOK2	0.410383	0.00137639	0.205094
TVP23C	-0.416195	0.00115634	0.196738		MTSS1	0.409811	0.00139993	0.205367
MSN	-0.41619	0.0011565	0.196738		TMEM191C	0.409225	0.00142448	0.205794
AMOTL2	-0.415097	0.00119529	0.196738		TNRC6C	0.40911	0.00142933	0.205794
RAB40A	-0.41509	0.00119556	0.196738		COBL	0.407121	0.0015157	0.207221
TRIP10	-0.414502	0.00121692	0.196991		TFF1	0.406667	0.00153606	0.207221
PLAU	-0.414191	0.00122833	0.196991		HIVEP3	0.406438	0.0015464	0.207221
TSPAN19	-0.413566	0.00125161	0.199037		PRR14	0.406082	0.00156264	0.207221
LCE5A	-0.4129	0.00127686	0.200442		MRPL46	0.405955	0.00156846	0.207221
CDH18	-0.412296	0.00130013	0.200442		ZNF688	0.405844	0.0015736	0.207221
ADH7	-0.412227	0.00130281	0.200442		MAGIX	0.405774	0.00157682	0.207221
SLC16A7	-0.411022	0.00135045	0.205094		SLC24A3	0.40397	0.00166213	0.207677
CPZ	-0.410709	0.00136312	0.205094		CXCR4	0.40383	0.00166894	0.207677
MYO10	-0.410591	0.00136788	0.205094		DCTN5	0.402705	0.0017244	0.208372
OTOF	-0.409963	0.00139365	0.205367		VWA5B2	0.4024	0.00173974	0.208372
C2orf74	-0.408916	0.00143754	0.205794		RPS19BP1	0.4013	0.00179601	0.208397
NLRP1	-0.408706	0.00144651	0.205794		IDH2	0.401265	0.0017978	0.208397
PPA1	-0.408456	0.00145722	0.205794		TMEM229B	0.399991	0.00186509	0.209655
ANXA11	-0.406981	0.00152194	0.207221		MSTO1	0.399936	0.00186805	0.209655
RFT1	-0.406799	0.0015301	0.207221		NCAPH2	0.399857	0.00187231	0.209655
IL1RAP	-0.406267	0.00155419	0.207221		ANKHD1-EIF4EBP3	0.399178	0.00190917	0.211641
GBP1	-0.405239	0.00160168	0.207677		ABCG1	0.398661	0.00193768	0.211641
NPHP1	-0.40519	0.001604	0.207677		C1orf131	0.398394	0.00195257	0.211641
ADPRM	-0.404594	0.00163215	0.207677		RAB5C	0.396249	0.00207584	0.216004
ARSI	-0.404382	0.00164229	0.207677		ZSWIM5	0.394424	0.00218614	0.216004
HLA-E	-0.403914	0.00166484	0.207677		CPT1B	0.394078	0.00220763	0.216004
PRKAA1	-0.403797	0.00167052	0.207677		SDR16C5	0.393732	0.00222936	0.216004
NKX2-8	-0.403622	0.00167906	0.207677		PHLDB3	0.393667	0.00223344	0.216004
ACOT9	-0.403075	0.00170596	0.208372		AEN	0.393133	0.00226732	0.216004
AGMAT	-0.402967	0.00171131	0.208372		RAB15	0.393132	0.00226735	0.216004
ANTXR1	-0.402495	0.00173494	0.208372		AKT1	0.392817	0.00228756	0.216004
SLITRK5	-0.401737	0.00177344	0.208397		EFR3B	0.392589	0.00230231	0.216004
TBL3	-0.401639	0.00177848	0.208397		UBR7	0.392583	0.00230271	0.216004
DCUN1D5	-0.401053	0.00180885	0.208397		SP2	0.391525	0.00237214	0.216505
CASP4	-0.400915	0.00181607	0.208397		FAM222A	0.3913	0.00238714	0.216505
INTS4	-0.400897	0.00181703	0.208397		RNF43	0.390143	0.00246569	0.216505
NKX6-1	-0.400252	0.00185114	0.209655		FBP1	0.38984	0.00248658	0.216505
RAB32	-0.398932	0.00192271	0.211641		MRTFB	0.389634	0.00250096	0.216505
VCL	-0.398477	0.00194795	0.211641		ABCC8	0.389451	0.00251373	0.216505
SLC4A7	-0.398312	0.00195715	0.211641		SMN2	0.389408	0.00251675	0.216505
FAM122C	-0.397844	0.00198357	0.213279		PRODH	0.389038	0.0025428	0.216505
NCS1	-0.397365	0.00201089	0.214995		ARL6IP1	0.388973	0.00254741	0.216505
ANKRD62	-0.396725	0.00204793	0.216004		NKAIN1	0.38877	0.0025618	0.216505
GNG12	-0.396442	0.00206451	0.216004		SEC11C	0.388561	0.00257672	0.216505
DFFA	-0.396252	0.00207565	0.216004		ARHGDIG	0.388549	0.00257758	0.216505
FOXF2	-0.39607	0.00208642	0.216004		OLFM1	0.387971	0.00261926	0.216505
PROCR	-0.395399	0.00212662	0.216004		ATP6V1G1	0.387962	0.00261992	0.216505
NABP1	-0.395039	0.00214839	0.216004		PRR5-ARHGAP8	0.387803	0.00263153	0.216505
KHDC1	-0.395006	0.0021504	0.216004		DGCR6L	0.387187	0.00267676	0.217485
CDC42EP3	-0.394676	0.0021706	0.216004		C5AR2	0.386441	0.00273253	0.218547
RACK1	-0.394169	0.00220198	0.216004		SPRYD4	0.386087	0.00275939	0.218547
GTPBP8	-0.393647	0.00223466	0.216004		WDR73	0.383833	0.00293566	0.222217
PSMG4	-0.393166	0.00226521	0.216004		PHOSPHO1	0.382583	0.00303776	0.225421
PNLIPRP1	-0.392881	0.00228347	0.216004		GAMT	0.382109	0.00307719	0.225421
RBMXL1	-0.392812	0.00228787	0.216004		MRPS11	0.381907	0.00309423	0.225421
PLSCR3	-0.392669	0.00229712	0.216004		FBXO22	0.38182	0.0031015	0.225421
CRYBG3	-0.392537	0.00230569	0.216004		PDIK1L	0.381632	0.00311744	0.225421
KIRREL1	-0.391907	0.00234685	0.216505		CENPX	0.3812	0.00315424	0.225421
ANXA2	-0.391343	0.00238426	0.216505		ZBTB42	0.380919	0.00317842	0.225421
CAV1	-0.391219	0.00239256	0.216505		PPM1D	0.380541	0.0032112	0.225421
STAT5A	-0.391052	0.00240378	0.216505		IRX5	0.38052	0.003213	0.225421
DDX10	-0.390787	0.00242172	0.216505		TMEM150C	0.380118	0.00324823	0.225421
CENPVL2	-0.390531	0.0024391	0.216505		C1orf43	0.379977	0.00326063	0.225421
ZC3H12C	-0.390451	0.00244456	0.216505		ZNF24	0.379916	0.00326603	0.225421
C19orf12	-0.389423	0.00251565	0.216505		TMEM191B	0.379697	0.00328542	0.225421
AFP	-0.38917	0.00253346	0.216505		DDX51	0.379468	0.00330583	0.225421
TVP23C-CDRT4	-0.389072	0.00254036	0.216505		RIMKLA	0.379404	0.00331151	0.225421
TMSB15B	-0.388582	0.00257527	0.216505		TARS3	0.379213	0.00332863	0.225671
MAP2K3	-0.387936	0.00262183	0.216505		PHKG2	0.378694	0.00337554	0.227326
LYN	-0.387785	0.0026328	0.216505		BLVRA	0.378493	0.00339391	0.227753
PPME1	-0.387648	0.00264282	0.216505		TFF3	0.378147	0.00342569	0.228842
IFIT1B	-0.387174	0.00267776	0.217485		ABAT	0.378053	0.00343432	0.228842
KCNS1	-0.386957	0.00269388	0.217859		HIRIP3	0.377799	0.00345787	0.229603
PARP14	-0.386362	0.00273854	0.218547		STOML1	0.377484	0.00348723	0.230742
BCL11A	-0.386148	0.00275477	0.218547		GSKIP	0.37697	0.00353566	0.231597
SOCS3	-0.386039	0.00276304	0.218547		SS18	0.376356	0.0035943	0.231597
KDM4D	-0.385816	0.00278008	0.218547		NXPH3	0.376153	0.00361393	0.231597
ZDBF2	-0.385699	0.00278907	0.218547		PRRT1B	0.37613	0.00361609	0.231597
TRIO	-0.385566	0.00279927	0.218547		CHMP4A	0.375995	0.0036292	0.231597
TMEM42	-0.385475	0.00280633	0.218547		YJU2	0.375812	0.00364701	0.231597
PUM3	-0.385206	0.00282714	0.218811		OSBPL5	0.375427	0.00368464	0.232058
DMRTA2	-0.385133	0.00283284	0.218811		RHOH	0.375205	0.00370653	0.232058
ARNTL2	-0.384934	0.00284837	0.219116		TIGD3	0.375142	0.00371281	0.232058
MAN2A1	-0.384475	0.00288445	0.219707		PATZ1	0.375114	0.00371557	0.232058
SIK2	-0.38444	0.00288722	0.219707		PSEN2	0.374736	0.00375313	0.232074
BTG3	-0.384394	0.00289088	0.219707		REEP1	0.374587	0.00376807	0.232074
TGFB2	-0.383071	0.00299754	0.225421		LARGE1	0.374375	0.00378941	0.232074
SERPINB8	-0.38269	0.00302888	0.225421		LAT	0.373824	0.00384529	0.232487
LGALS14	-0.382001	0.00308633	0.225421		NPTN	0.373685	0.00385952	0.232604
GDAP1L1	-0.381213	0.00315313	0.225421		POLDIP3	0.373259	0.00390335	0.233756
RHOBTB1	-0.381072	0.00316528	0.225421		SCYL3	0.372976	0.00393277	0.234775
GRXCR2	-0.381003	0.00317119	0.225421		CAMK2B	0.372629	0.00396903	0.235454
OR2T8	-0.38096	0.00317485	0.225421		PPP1R9B	0.372291	0.00400465	0.236576
ADAM9	-0.380823	0.00318668	0.225421		FBRS	0.371258	0.00411529	0.238746
KYAT1	-0.380602	0.00320587	0.225421		SGSM3	0.370835	0.00416142	0.239418
SCN4A	-0.380577	0.00320801	0.225421		SFSWAP	0.370826	0.00416235	0.239418
RAC2	-0.379984	0.00325997	0.225421		HERC3	0.370631	0.00418381	0.239788
CPA5	-0.37956	0.00329762	0.225421		ULK1	0.370537	0.00419414	0.239788
CACNA2D3	-0.379513	0.00330176	0.225421		GUK1	0.370265	0.0042242	0.240232
TAS2R60	-0.379098	0.00333903	0.225671		PI4KA	0.37013	0.00423922	0.240232
FXYD5	-0.377348	0.00350001	0.230781		ORMDL2	0.370123	0.00423998	0.240232
POP4	-0.376823	0.0035497	0.231597		MYB	0.369941	0.0042603	0.240663
SLC35F2	-0.376558	0.00357497	0.231597		ZNF652	0.369461	0.0043142	0.241932
COTL1	-0.376541	0.00357657	0.231597		KIFC2	0.368273	0.00445041	0.243716
SMIM10	-0.376209	0.00360848	0.231597		KCNG2	0.368029	0.00447879	0.243716
OR6K2	-0.375848	0.00364352	0.231597		DOK3	0.367332	0.00456082	0.245494
CAMK4	-0.375608	0.00366688	0.232058		WHAMM	0.367229	0.00457316	0.245494
CYTH3	-0.374943	0.00373257	0.232074		TTC39A	0.367066	0.00459255	0.245494
C5orf34	-0.374555	0.00377128	0.232074		FREM2	0.36696	0.00460527	0.245494
DYNC2H1	-0.374448	0.00378207	0.232074		FSTL4	0.36615	0.00470309	0.247155
IQCA1	-0.37409	0.00381824	0.232487		HDDC3	0.366126	0.00470607	0.247155
COX7B2	-0.374064	0.00382082	0.232487		LRRC46	0.366087	0.00471077	0.247155
DYDC2	-0.373877	0.00383987	0.232487		GPR160	0.365874	0.00473691	0.247161
MLF1	-0.373346	0.00389436	0.233756		NPIPA1	0.365743	0.004753	0.247161
PRKAG2	-0.372768	0.00395449	0.23533		NFATC1	0.365733	0.00475417	0.247161
ZBP1	-0.372148	0.00401985	0.236576		SCGB1D2	0.365448	0.00478941	0.247161
IGF2BP3	-0.372093	0.00402572	0.236576		ENSA	0.365375	0.00479847	0.247161
NPR1	-0.371911	0.00404506	0.236576		BRSK2	0.36486	0.00486275	0.249384
IL18R1	-0.371861	0.00405045	0.236576		SRPK3	0.364481	0.00491058	0.250069
SLC18B1	-0.37166	0.00407192	0.237099		LNX2	0.364408	0.00491986	0.250069
NRG2	-0.371165	0.00412544	0.238746		BAIAP3	0.364316	0.00493145	0.250069
EFHD2	-0.36974	0.0042828	0.241213		PXMP2	0.363987	0.00497347	0.250981
KYAT3	-0.36933	0.00432906	0.241932		SNRNP25	0.363522	0.00503341	0.252299
EXOSC7	-0.369277	0.0043351	0.241932		MICU2	0.363368	0.00505337	0.252322
OTULINL	-0.369175	0.0043467	0.241932		NSF	0.362938	0.00510942	0.253225
CTSC	-0.368856	0.0043831	0.243243		MACO1	0.362879	0.00511717	0.253225
PLAUR	-0.368628	0.00440932	0.243716		C18orf32	0.362581	0.00515648	0.253225
LPIN1	-0.368321	0.00444485	0.243716		SBK1	0.362338	0.00518873	0.253225
FAM171A1	-0.368161	0.00446344	0.243716		HS6ST3	0.362303	0.00519331	0.253225
MAOA	-0.368135	0.00446638	0.243716		GJD3	0.36228	0.0051964	0.253225
IL12RB1	-0.368003	0.00448179	0.243716		MUC1	0.362214	0.00520526	0.253225
HRNR	-0.367851	0.00449968	0.243988		TET3	0.36092	0.00538026	0.256659
TBPL1	-0.367671	0.0045208	0.244433		DGCR6	0.360574	0.00542795	0.256659
FBXL2	-0.367078	0.00459114	0.245494		MAU2	0.359903	0.00552144	0.256727
ZCCHC18	-0.366692	0.00463742	0.246513		HSD17B1	0.359488	0.00558005	0.256974
ADAM21	-0.366583	0.00465056	0.246519		GP1BB	0.359331	0.00560229	0.256974
PF4	-0.366054	0.0047148	0.247155		FA2H	0.359198	0.00562129	0.256974
OTX2	-0.365532	0.00477903	0.247161		ANKRD23	0.358762	0.00568371	0.256974
C2CD3	-0.365311	0.00480634	0.247161		C15orf40	0.35869	0.0056942	0.256974
OR2T33	-0.364615	0.00489361	0.250069		CFAP99	0.358535	0.00571657	0.256974
KCNA4	-0.364232	0.00494219	0.250069		THUMPD1	0.358298	0.0057509	0.256974
PSMB8	-0.36359	0.00502462	0.252299		TOB1	0.358216	0.0057629	0.256974
DTX3L	-0.363474	0.00503959	0.252299		UBE2Q2	0.358133	0.00577494	0.256974
GPR156	-0.362493	0.00516819	0.253225		RHBG	0.358086	0.00578187	0.256974
AJUBA	-0.362389	0.00518197	0.253225		SRMS	0.357995	0.0057952	0.256974
GLIS3	-0.362229	0.0052032	0.253225		SLC4A8	0.357832	0.00581911	0.256974
ST6GALNAC3	-0.361911	0.0052458	0.25323		SLC66A1	0.357625	0.00584964	0.256974
SH3KBP1	-0.361826	0.00525716	0.25323		IMP3	0.357531	0.00586352	0.256974
SLC16A1	-0.361794	0.00526147	0.25323		SLC25A39	0.357513	0.00586625	0.256974
TM4SF1	-0.361763	0.00526571	0.25323		TRIAP1	0.357137	0.0059221	0.258225
AKAP14	-0.361714	0.00527229	0.25323		CACNA1H	0.356942	0.00595133	0.25831
THEGL	-0.361268	0.00533266	0.255481		RNF224	0.356111	0.00607702	0.260774
PLSCR1	-0.360531	0.00543392	0.256659		KCTD13	0.355646	0.00614846	0.262649
HRH1	-0.360463	0.00544332	0.256659		HMGCS2	0.355333	0.00619691	0.263666
KIF9	-0.360443	0.0054461	0.256659		CDIPT	0.354986	0.00625105	0.263943
HSPBAP1	-0.360342	0.00546017	0.256659		RABEP2	0.354785	0.00628254	0.263943
HKDC1	-0.360338	0.00546073	0.256659		GRIN2C	0.354638	0.00630575	0.264004
SH3RF2	-0.360272	0.00546982	0.256659		CPT1A	0.354454	0.00633484	0.264625
HPF1	-0.360141	0.00548814	0.256659		CACNA2D2	0.354335	0.00635364	0.264625
MICU3	-0.360014	0.00550586	0.256659		RNF40	0.353835	0.00643352	0.266407
TRIP13	-0.36001	0.00550643	0.256659		PRRT2	0.35348	0.00649084	0.26653
CCDC169	-0.359291	0.00560795	0.256974		MGRN1	0.353359	0.00651036	0.26653
POPDC3	-0.359108	0.00563408	0.256974		DISP3	0.353129	0.00654775	0.26653
ALDH1L2	-0.359098	0.00563557	0.256974		SLC40A1	0.353055	0.00655982	0.26653
CAV2	-0.358979	0.00565257	0.256974		METTL25	0.353017	0.00656601	0.26653
LRRC3B	-0.358921	0.00566086	0.256974		PPP4R3A	0.352843	0.00659459	0.26653
GNLY	-0.358526	0.0057178	0.256974		THTPA	0.352094	0.00671849	0.268833
PTTG1	-0.357943	0.00580279	0.256974		WDR20	0.352088	0.0067194	0.268833
CADPS	-0.357814	0.00582173	0.256974		LINS1	0.3517	0.00678451	0.270305
PAAF1	-0.357665	0.00584369	0.256974		TMEM63B	0.351613	0.00679904	0.270305
LRRIQ1	-0.357629	0.00584897	0.256974		ZNF79	0.351491	0.00681965	0.270556
SSC4D	-0.357326	0.00589389	0.257589		KIAA1324	0.351128	0.00688125	0.271599
FSCN1	-0.357015	0.00594033	0.25831		RHOB	0.351057	0.00689332	0.271599
AKIRIN2	-0.356575	0.00600662	0.260113		LCMT1	0.350609	0.00697008	0.271778
CCDC9B	-0.356475	0.00602163	0.260167		F7	0.35052	0.00698555	0.271778
SPEG	-0.356276	0.00605197	0.260774		FBXL22	0.350186	0.00704324	0.271798
OR2L13	-0.356199	0.0060636	0.260774		CCDC170	0.350033	0.00706999	0.271798
FLG2	-0.355783	0.00612739	0.262341		SGK3	0.349879	0.00709682	0.271798
FAM229B	-0.355312	0.00620012	0.263666		PMVK	0.349729	0.00712304	0.271798
YBX3	-0.355064	0.0062388	0.263943		DCXR	0.349671	0.00713327	0.271798
PLAGL1	-0.354877	0.00626805	0.263943		ABCC5	0.34957	0.00715102	0.271798
EPHA2	-0.354851	0.00627216	0.263943		APOBR	0.349436	0.00717475	0.271798
KCNJ8	-0.354736	0.00629034	0.263943		NUDT16L1	0.349418	0.00717795	0.271798
SP100	-0.354279	0.00636253	0.264625		HHAT	0.349414	0.00717859	0.271798
TMEM235	-0.354074	0.00639525	0.265403		ATP9B	0.349399	0.0071813	0.271798
ELOVL6	-0.353549	0.00647953	0.26653		KCNJ11	0.348907	0.00726869	0.272214
EYA4	-0.353236	0.0065303	0.26653		NFATC2IP	0.348727	0.00730087	0.272214
BAG2	-0.353198	0.00653654	0.26653		SPDYE6	0.348674	0.00731039	0.272214
PSKH2	-0.35301	0.00656726	0.26653		MORF4L1	0.348611	0.00732175	0.272214
KCTD12	-0.352801	0.00660139	0.26653		KDM4B	0.348453	0.0073502	0.272736
JRKL	-0.352776	0.0066055	0.26653		TMEM86A	0.348285	0.00738046	0.273322
SAMD9	-0.352204	0.00670006	0.268833		HEXIM2	0.348183	0.00739897	0.273473
PGM2L1	-0.352124	0.00671344	0.268833		MACROH2A1	0.348051	0.00742295	0.273668
WNT5A	-0.351649	0.00679302	0.270305		ASPSCR1	0.347866	0.00745681	0.273668
SPAG17	-0.351126	0.00688152	0.271599		TBX6	0.347655	0.0074954	0.273668
RAB7B	-0.350998	0.00690336	0.271599		SEMA3G	0.347632	0.0074996	0.273668
PHLDB2	-0.350657	0.00696187	0.271778		DDX23	0.347406	0.0075412	0.273668
NKX2-1	-0.350492	0.00699038	0.271778		NPIPB3	0.347338	0.00755377	0.273668
TRIM6	-0.350401	0.00700595	0.271778		HLF	0.347227	0.00757416	0.273668
TARS1	-0.350397	0.00700674	0.271778		CCDC121	0.347102	0.00759735	0.273668
TCP11X2	-0.350387	0.00700843	0.271778		PLA2G4F	0.346743	0.0076644	0.273668
FOXL2	-0.349905	0.00709227	0.271798		CLK3	0.346498	0.00771031	0.273668
TBC1D1	-0.349623	0.00714181	0.271798		PRR22	0.346444	0.00772041	0.273668
TSPAN7	-0.34916	0.00722358	0.272214		PYM1	0.346434	0.00772241	0.273668
SLFN12	-0.349053	0.00724268	0.272214		SLC39A6	0.346171	0.00777193	0.274908
BICD1	-0.349028	0.00724705	0.272214		CIRBP	0.345642	0.00787267	0.277008
FBL	-0.348751	0.00729655	0.272214		ALG1L	0.345477	0.00790448	0.277008
POU4F1	-0.348637	0.00731705	0.272214		ZNF592	0.345006	0.00799542	0.278264
ADGRE1	-0.347867	0.00745659	0.273668		TNFRSF10C	0.344777	0.00803987	0.278534
KLHL29	-0.347548	0.00751494	0.273668		SPOP	0.344624	0.00806983	0.278534
ZNF462	-0.347221	0.00757534	0.273668		H2AC20	0.344486	0.00809696	0.278534
DNAH6	-0.347189	0.00758122	0.273668		KRTCAP3	0.344355	0.00812253	0.278534
THEMIS2	-0.346796	0.0076545	0.273668		C1orf35	0.344085	0.00817582	0.278534
CSTF3	-0.346757	0.00766165	0.273668		SETD3	0.344064	0.00818007	0.278534
ADAM23	-0.346601	0.00769084	0.273668		CEBPA	0.343987	0.00819532	0.278534
CLCNKB	-0.3466	0.0076911	0.273668		THAP7	0.343877	0.00821715	0.278534
CD44	-0.346532	0.00770399	0.273668		EME2	0.34371	0.00825038	0.278534
GPX8	-0.346482	0.00771327	0.273668		NR2C2AP	0.343572	0.00827797	0.278534
WDR70	-0.34563	0.00787512	0.277008		RETREG3	0.343555	0.00828132	0.278534
TAF1D	-0.345568	0.00788697	0.277008		EPHA10	0.343456	0.00830128	0.278534
NRG1	-0.345526	0.007895	0.277008		STARD10	0.343317	0.00832913	0.278974
SPX	-0.345206	0.00795655	0.278009		PGAP6	0.343121	0.00836872	0.279253
MOV10L1	-0.345176	0.00796243	0.278009		RPS6KL1	0.342983	0.00839648	0.279253
SLFN5	-0.344987	0.00799914	0.278264		ZNF653	0.342304	0.00853509	0.282603
ANKH	-0.344823	0.00803101	0.278534		MUSTN1	0.34227	0.008542	0.282603
OXTR	-0.344352	0.00812315	0.278534		ARF6	0.342102	0.00857662	0.283062
CCN2	-0.344272	0.00813891	0.278534		ABCC11	0.341441	0.00871398	0.2853
GAS1	-0.344184	0.00815623	0.278534		EFNA2	0.341323	0.00873864	0.285613
LYRM4	-0.344085	0.00817598	0.278534		PDIA2	0.341053	0.00879546	0.286481
RGMB	-0.343851	0.00822225	0.278534		COG2	0.340792	0.00885073	0.287258
RAB11FIP2	-0.343727	0.00824695	0.278534		H2AC16	0.34073	0.00886394	0.287258
SPATS2L	-0.3435	0.00829236	0.278534		PHF21B	0.340725	0.00886487	0.287258
TOX	-0.343037	0.00838556	0.279253		MRPL27	0.340433	0.00892705	0.288021
B4GALT5	-0.343016	0.00838986	0.279253		VMAC	0.340263	0.00896345	0.288021
NTNG1	-0.342282	0.00853954	0.282603		IL17D	0.34026	0.00896424	0.288021
HOXA5	-0.342057	0.00858605	0.283062		GNPTG	0.340187	0.00897973	0.288021
PLS3	-0.341945	0.00860916	0.283062		ZNF689	0.339998	0.0090204	0.288348
EXT1	-0.341875	0.00862363	0.283062		HES6	0.339834	0.009056	0.288511
HRK	-0.341841	0.00863068	0.283062		TMEM251	0.339669	0.00909167	0.288553
MAP3K7CL	-0.341116	0.00878226	0.286481		ACER2	0.338839	0.00927333	0.290999
SAAL1	-0.340235	0.0089695	0.288021		COLQ	0.338214	0.00941235	0.292315
LRRC32	-0.340215	0.00897385	0.288021		ZBTB7C	0.338168	0.00942255	0.292315
HTATIP2	-0.340087	0.00900135	0.288226		UBTF	0.337631	0.00954362	0.295587
CARD6	-0.339846	0.00905327	0.288511		H3C4	0.337398	0.0095965	0.296217
KLHL40	-0.339709	0.00908306	0.288553		FAM219B	0.337274	0.00962471	0.296217
FHL1	-0.339617	0.00910305	0.288553		CCDC137	0.337265	0.00962659	0.296217
OR7G3	-0.339522	0.00912359	0.288589		ASCL2	0.337003	0.00968664	0.297093
EBNA1BP2	-0.339471	0.00913469	0.288589		ZNF41	0.336316	0.00984522	0.297093
GABARAPL1	-0.339393	0.00915165	0.288643		YY1AP1	0.336254	0.00985972	0.297093
DNAJC24	-0.339252	0.00918259	0.289137		FAM120AOS	0.336007	0.00991738	0.297093
BRI3	-0.339152	0.00920446	0.289344		SCUBE2	0.335988	0.00992194	0.297093
MED30	-0.338774	0.00928784	0.290999		ANXA9	0.335779	0.00997087	0.297793
ODF2L	-0.338414	0.00936758	0.292315		SAYSD1	0.335267	0.0100919	0.299133
UBE2L6	-0.338356	0.00938054	0.292315		ZNF774	0.335107	0.01013	0.299133
UPP1	-0.338234	0.00940781	0.292315		BCAS1	0.335081	0.0101361	0.299133
ANK2	-0.338168	0.00942253	0.292315		CYSRT1	0.334965	0.010164	0.299133
SHISA5	-0.337405	0.00959479	0.296217		CCDC183	0.334727	0.0102208	0.299249
ARHGEF28	-0.336919	0.009706	0.297093		SYP	0.334626	0.0102451	0.299249
TRANK1	-0.336914	0.00970695	0.297093		SYCE3	0.334561	0.010261	0.299249
DST	-0.336848	0.00972215	0.297093		NAA60	0.334525	0.0102696	0.299249
MLC1	-0.336664	0.00976465	0.297093		H4C4	0.334423	0.0102943	0.299249
TNS3	-0.336432	0.00981829	0.297093		CRYL1	0.334145	0.0103617	0.299408
PLCL2	-0.336432	0.00981834	0.297093		EDA2R	0.334106	0.010371	0.299408
HMGA1	-0.336345	0.00983858	0.297093		ZNF48	0.334095	0.0103738	0.299408
CGB1	-0.336274	0.00985513	0.297093		RNF103	0.334034	0.0103886	0.299408
FAM131C	-0.33622	0.00986759	0.297093		SPATC1	0.334009	0.0103948	0.299408
HOXA4	-0.336206	0.00987093	0.297093		UBL3	0.333904	0.0104204	0.29945
SKP2	-0.336086	0.00989889	0.297093		HEXD	0.333873	0.0104279	0.29945
PDYN	-0.336041	0.00990948	0.297093		FAM234B	0.333808	0.0104439	0.299455
MAP7D3	-0.335754	0.0099768	0.297793		MESD	0.333498	0.0105199	0.299611
DENND3	-0.335531	0.0100293	0.298889		AKR7A3	0.333444	0.0105331	0.299611
RWDD2B	-0.335384	0.0100641	0.299133		MUCL1	0.333423	0.0105385	0.299611
AADACL2	-0.335252	0.0100955	0.299133		CLK2	0.333208	0.0105916	0.299611
MCTP1	-0.335213	0.0101047	0.299133		SLC16A8	0.333113	0.0106151	0.299611
APLF	-0.335007	0.0101539	0.299133		PRR15L	0.333086	0.0106218	0.299611
ACSL4	-0.334888	0.0101823	0.299208		GRM4	0.333012	0.0106403	0.299611
MSR1	-0.33476	0.0102131	0.299249		GRIN1	0.332697	0.0107189	0.299611
OR1M1	-0.334422	0.0102944	0.299249		BNIPL	0.332509	0.010766	0.299611
WDR66	-0.334344	0.0103134	0.29934		JMJD7-PLA2G4B	0.332447	0.0107817	0.299611
LZTFL1	-0.33363	0.0104876	0.299611		MDM2	0.332356	0.0108044	0.299611
ICAM1	-0.333564	0.0105038	0.299611		BRD1	0.332312	0.0108157	0.299611
CD74	-0.333285	0.0105725	0.299611		NDUFB11	0.332249	0.0108316	0.299611
SSUH2	-0.332831	0.0106853	0.299611		HID1	0.332195	0.0108451	0.299611
SOX1	-0.332766	0.0107015	0.299611		CYFIP2	0.331778	0.010951	0.300321
TTC33	-0.33251	0.0107657	0.299611		MRPL57	0.331727	0.0109641	0.300321
IL32	-0.332464	0.0107774	0.299611		MARK3	0.331595	0.0109978	0.300321
STAC	-0.33238	0.0107984	0.299611		RAB6C	0.331339	0.0110636	0.301249
CCDC71L	-0.332356	0.0108045	0.299611		REEP6	0.330966	0.0111599	0.302564
WT1	-0.332356	0.0108047	0.299611		ZNF821	0.330797	0.0112037	0.302824
FAR2	-0.33227	0.0108263	0.299611		RABIF	0.330672	0.0112364	0.302824
APLN	-0.332131	0.0108615	0.299625		ATP2A3	0.330397	0.0113084	0.303593
RSF1	-0.331741	0.0109606	0.300321		CISH	0.330351	0.0113203	0.303593
BNC2	-0.331712	0.0109679	0.300321		MYO1A	0.330268	0.0113422	0.303593
GUCA2B	-0.331623	0.0109908	0.300321		METTL9	0.3301	0.0113865	0.303815
TNNI1	-0.331613	0.0109932	0.300321		NUDT4B	0.32968	0.0114975	0.306018
ANO5	-0.331506	0.0110206	0.300511		KIAA1257	0.329534	0.0115366	0.306382
DAW1	-0.331232	0.0110912	0.301566		CD2BP2	0.329229	0.011618	0.307067
SSC5D	-0.331045	0.0111393	0.30244		ZNF764	0.329146	0.0116405	0.307231
PIWIL2	-0.33079	0.0112056	0.302824		ARRDC1	0.329052	0.0116657	0.307468
FOSL1	-0.33064	0.0112448	0.302824		COL20A1	0.328954	0.0116921	0.307735
GSX2	-0.330622	0.0112495	0.302824		UAP1L1	0.328575	0.0117948	0.307949
OR7G2	-0.330325	0.0113271	0.303593		SPTBN4	0.328459	0.0118265	0.307949
RELT	-0.330162	0.0113701	0.303815		RNF223	0.328409	0.0118399	0.307949
UGCG	-0.330053	0.0113987	0.303815		ATP13A1	0.328241	0.0118859	0.308121
HMGN4	-0.329472	0.0115532	0.306382		CITED1	0.328135	0.0119149	0.308246
ZNHIT6	-0.329433	0.0115636	0.306382		KDM7A	0.328105	0.0119233	0.308246
B3GNT5	-0.329386	0.011576	0.306382		ZNF575	0.328012	0.0119487	0.308482
C11orf74	-0.32884	0.011723	0.307762		GGA1	0.327737	0.0120247	0.309179
PCOLCE2	-0.32883	0.0117257	0.307762		CRAMP1	0.327373	0.0121257	0.310339
TIAM2	-0.328524	0.0118088	0.307949		TMEM183A	0.327298	0.0121464	0.310339
PTGR1	-0.328489	0.0118181	0.307949		PCP4	0.327285	0.0121502	0.310339
COL4A5	-0.328432	0.0118338	0.307949		MRPL53	0.327263	0.0121564	0.310339
THSD1	-0.328385	0.0118467	0.307949		LRRC26	0.327218	0.0121687	0.310339
PAX6	-0.32828	0.0118752	0.308121		USH1G	0.327161	0.0121846	0.310339
OSMR	-0.327791	0.0120096	0.309179		ETFA	0.327097	0.0122026	0.310379
LRRC8C	-0.327781	0.0120123	0.309179		TIRAP	0.327007	0.012228	0.31048
HIGD2B	-0.327443	0.0121061	0.310339		EIF3CL	0.326468	0.01238	0.312372
NXN	-0.326954	0.0122428	0.31048		MNX1	0.326173	0.0124638	0.313234
CCT8	-0.326908	0.0122558	0.31048		FGD5	0.325983	0.012518	0.313763
KIAA1549L	-0.326785	0.0122904	0.31094		IZUMO4	0.325802	0.0125699	0.31455
SLCO4C1	-0.326595	0.0123439	0.311878		C2CD4C	0.325458	0.0126691	0.315755
EID2B	-0.326271	0.0124357	0.313234		GSE1	0.325417	0.0126809	0.315755
RELB	-0.326218	0.012451	0.313234		ANKHD1	0.325192	0.0127462	0.316962
FAM181A	-0.326017	0.0125083	0.313763		C20orf204	0.325103	0.0127722	0.316983
GALNT14	-0.325758	0.0125827	0.31455		APPBP2	0.325047	0.0127886	0.316983
FST	-0.325434	0.0126759	0.315755		H2AC18	0.324904	0.0128301	0.317381
CCN1	-0.325017	0.0127972	0.316983		FEM1B	0.324658	0.0129023	0.317526
AKAP4	-0.324682	0.0128954	0.317526		KANSL2	0.324575	0.0129267	0.317526
CTSS	-0.324628	0.0129112	0.317526		TMEM121B	0.324478	0.0129553	0.317572
CYTL1	-0.324559	0.0129316	0.317526		ARHGAP8	0.324206	0.0130358	0.318279
KLHL5	-0.324541	0.0129366	0.317526		TOM1	0.324191	0.0130402	0.318279
CLDN1	-0.324049	0.0130823	0.318622		C7orf25	0.32417	0.0130462	0.318279
ARMC4	-0.323887	0.0131304	0.318795		IL9R	0.324153	0.0130514	0.318279
GPR63	-0.323856	0.0131397	0.318795		CIPC	0.323689	0.0131899	0.318795
PSAP	-0.323854	0.0131404	0.318795		DECR2	0.323578	0.0132231	0.319177
LINGO2	-0.32369	0.0131893	0.318795		ZNF217	0.323261	0.0133183	0.320331
PAK5	-0.323686	0.0131905	0.318795		CHKB	0.323194	0.0133387	0.320331
CXCL3	-0.323257	0.0133197	0.320331		SLC35B1	0.323137	0.013356	0.32034
SPANXD	-0.323208	0.0133345	0.320331		HRH3	0.322989	0.0134008	0.321008
PNMA8A	-0.322783	0.0134633	0.321299		FGF22	0.322793	0.0134604	0.321299
NMT2	-0.322615	0.0135148	0.321299		INPP5D	0.322733	0.0134786	0.321299
UBE2E3	-0.322491	0.0135526	0.321793		ERI2	0.322714	0.0134844	0.321299
COX8C	-0.32219	0.013645	0.32183		NAP1L4	0.322654	0.0135028	0.321299
ERG	-0.322072	0.0136814	0.32183		ST20-MTHFS	0.322311	0.0136078	0.32183

## Sheet: Suppl_Table_S5
Included in Amgen Cell Growth Screens	Included in Broad PRISM Screen	Cell Line ID, BRCA1 altered cancer cell lines highlighted in yellow	DepMap Consortium, Primary Disease	DepMap Consortium 20Q2, Tumor Subtype	PRISM AM-1882 (AUC)	DepMap Consortium 20Q2, BRCA1 Mutation (Hotspot = mutation; Other = wild-type)	SORTED BY EXPRESSION (low to high) DepMap Consortium, BRCA1 log2(TPM+1) RNA Expression 22Q1 Public	DepMap Consortium, BRCA1_17_41276132_41277132 Methylation Fraction Methylation (1kb upstream TSS)	DepMap Consortium, BRCA1_17_41277500_41278500 Methylation Fraction Methylation (1kb upstream TSS)	Comments	cBioportal CCLE (Broad), BRCA1 Protein Change	cBioportal CCLE (Broad), Mutation Type	cBioportal CCLE (Broad), ClinVar
No	Yes	COV318	Ovarian Cancer	High Grade Serous	0.73086	Other	2.60881	0	0
Yes	Yes	OVCAR8	Ovarian Cancer	High Grade Serous	0.548207	Other	2.62059	0.52105	0.7692	Promoter Methylation with Low BRCA1 Expression
No	Yes	RMGI	Ovarian Cancer	Clear Cell	0.821152	Other	2.76129	0.0283	0
No	Yes	SNU119	Ovarian Cancer	High Grade Serous	0.800363	Other	2.76341	0.48567	1	Promoter Methylation with Low BRCA1 Expression
No	Yes	OVKATE	Ovarian Cancer	High Grade Serous	0.842828	Other	2.91265	0.17708	0.2
No	Yes	HCC1395	Breast Cancer	ERneg HER2neg	0.918217	Hotspot	2.95606	0.01557	0		R1751*	Nonsense_Mutation	Pathogenic
No	Yes	AU565	Breast Cancer	ERneg HER2pos	0.810441	Other	3.04439	0	0
No	Yes	HCC38	Breast Cancer	ERneg HER2neg	0.791103	Other	3.24184	ND	ND
No	Yes	IGROV1	Ovarian Cancer	Mixed Endometrioid Clear Cell	0.877141	Hotspot	3.25096	0.1832	0		K654Sfs*47	Frame_Shift_Del	Pathogenic
Yes	Yes	JIMT1	Breast Cancer	ERneg HER2pos	0.465671	Other	3.27202
Yes	No	MDA-MB-453	Breast Cancer	ERneg HER2neg	*	Other	3.32048	0	0
No	Yes	OVTOKO	Ovarian Cancer	Clear Cell	0.952921	Other	3.42761	0	0
No	Yes	HCC1419	Breast Cancer	ERpos HER2pos	0.958291	Other	3.53107	0.14286	0.9
Yes	Yes	HCC1806	Breast Cancer	ERneg HER2neg	0.410522	Other	3.54597	0.04815	0
No	Yes	CAL120	Breast Cancer	ERneg HER2neg	0.555678	Other	3.55949	0	0
No	Yes	OVK18	Ovarian Cancer	Endometrioid	0.994045	Other	3.5741	0.03916	0
No	Yes	JHOM1	Ovarian Cancer	Mucinous	0.401165	Other	3.6241	0.12155	0
No	Yes	OV7	Ovarian Cancer	Mixed Serous Clear Cell	0.798281	Other	3.63691	0	0
No	Yes	EFM192A	Breast Cancer	ERpos HER2pos	0.68525	Other	3.67356	0	0
No	Yes	MDAMB436	Breast Cancer	ERneg HER2neg	0.596005	Hotspot	3.73552	0	0		X1759_splice	Splice_Site	Pathogenic
No	Yes	HDQP1	Breast Cancer	ERneg HER2neg	0.656644	Other	3.74201	0	0
No	Yes	OAW42	Ovarian Cancer	No data on cell line	0.785335	Other	3.88655	0	0
Yes	Yes	MCF7	Breast Cancer	ERpos HER2neg	0.929744	Other	3.8885	0	0
No	Yes	COV434	Ovarian Cancer	Endometrioid	0.854842	Other	3.90977	0	0
No	Yes	MDAMB175VII	Breast Cancer	ERpos HER2neg	0.988525	Other	3.94017	0	0
No	Yes	CAOV3	Ovarian Cancer	High Grade Serous	0.991915	Other	3.94673	0	0
No	Yes	ES2	Ovarian Cancer	Clear Cell	0.520121	Other	3.99277	0.03839	0
No	Yes	BT474	Breast Cancer	ERpos HER2pos	0.930368	Other	4.0018	0	0
Yes	No	OVCAR-5	Ovarian Cancer	High Grade Serous	*	Other	4.04264
No	Yes	EFO27	Ovarian Cancer	Endometrioid	0.999687	Other	4.0635	0	0
No	Yes	TOV21G	Ovarian Cancer	Clear Cell	0.485491	Other	4.09845	0	0
No	Yes	COV362	Ovarian Cancer	High Grade Serous	0.527932	Hotspot	4.16912	0	0		X1366_splice	Splice_Site	Uncertain_significance
No	Yes	HEYA8	Ovarian Cancer	Low Grade Serous	0.781103	Other	4.18587	0	0
No	Yes	MDAMB468	Breast Cancer	ERneg HER2neg	0.587192	Other	4.20006	0.03393	0
Yes	Yes	ZR751	Breast Cancer	ERpos HER2neg	0.893008	Other	4.20555	0.04354	0
No	Yes	SNU840	Ovarian Cancer	No data on cell line	0.979206	Other	4.23419	0.12501	0
No	Yes	MDAMB231	Breast Cancer	ERneg HER2neg	0.714139	Other	4.28688	0.01909	0
No	Yes	TYKNU	Ovarian Cancer	High Grade Serous	0.561944	Other	4.31832	0.0513	0
Yes	Yes	OVCAR3	Ovarian Cancer	High Grade Serous	0.383539	Other	4.32337	0.0147	0
No	Yes	CAL148	Breast Cancer	ERneg HER2neg	0.859875	Other	4.37504
No	Yes	HCC1143	Breast Cancer	ERneg HER2neg	0.871844	Other	4.39232	0.04545	0
No	Yes	JHOS2	Ovarian Cancer	High Grade Serous	0.871933	Hotspot	4.48156	0.00746	0		M1?	Translation_Start_Site	Pathogenic
No	Yes	OC314	Ovarian Cancer	Clear Cell	0.451952	Other	4.56194
No	Yes	OVISE	Ovarian Cancer	Clear Cell	0.899324	Other	4.56438	0.2169	0
No	Yes	MDAMB361	Breast Cancer	ERpos HER2pos	0.899799	Other	4.56742	0.01299	0
No	Yes	DU4475	Breast Cancer	ERneg HER2neg	1	Other	4.59991	0	0
No	Yes	MCAS	Ovarian Cancer	Mucinous	0.756274	Other	4.60881	0.02667	0
No	Yes	HMC18	Breast Cancer	ERneg HER2neg	0.699638	Other	4.65707	0	0
No	Yes	HCC1428	Breast Cancer	ERpos HER2neg	1	Other	4.71094	0.02	0
Yes	Yes	BT549	Breast Cancer	ERneg HER2neg	0.628066	Other	4.73985	0	0
Yes	No	MDA-MB-157	Breast Cancer	ERneg HER2neg	*	Other	4.74792	0	0
No	Yes	HCC1954	Breast Cancer	ERneg HER2pos	0.449809	Hotspot	4.79181	0.04717	0		V1809Cfs*20	Frame_Shift_Del
No	Yes	CAMA1	Breast Cancer	ERpos HER2neg	1	Other	4.88509	0	0
No	Yes	JHOC5	Ovarian Cancer	Clear Cell	0.984821	Other	4.94205	0	0
No	Yes	TOV112D	Ovarian Cancer	Endometrioid	0.937597	Other	4.94953	0.02166	0
No	Yes	OC316	Ovarian Cancer	Serous	0.311159	Other	4.96532
Yes	No	HCC-1937	Breast Cancer	ERneg HER2neg	*	Mutant^	5.01302	0.01087	0		pQ1777fs*74	frameshift
No	Yes	SKOV3	Ovarian Cancer	Endometrioid	0.813986	Other	5.08364	0.0375	0
No	Yes	T47D	Breast Cancer	ERpos HER2neg	0.889247	Other	5.15906	0	0
Yes	Yes	CAL51	Breast Cancer	ERneg HER2neg	0.846592	Other	5.20516	0.07095	0.1429
No	Yes	A2780	Ovarian Cancer	Endometrioid	0.835877	Other	5.29646	0	0
No	Yes	ONCODG1	Ovarian Cancer	High Grade Serous	0.272971	Other	5.5292	0.00326	0
					*Not included in PRISM panel	^Sanger Inst.

## Sheet: Suppl_Table_S6
Triple-negative breast cancer (TNBC) PDX tumor model information sourced from Champions Oncology Inc.
Breast Tumor PDX Model ID	CTG-0017	CTG-0437	CTG-0888	CTG-1019
ER/PR/HER2 status	Triple negative	Triple negative	Triple negative	Triple negative
MSI status	MSS	MSS	MSS	MSS
TNBC subtype	Basal-like 1 (BL1)	Basal-like 1 (BL1)	Mesenchymal-like (MSL)	Basal-like 1 (BL1)
Tumor status	Metastatic	Metastatic	Primary	Metastatic
Harvest site	Lymph node	Chest wall	Breast	Liver
Histology	Carcinoma	Adenocarcinoma	Invasive ductal carcinoma	Invasive ductal carcinoma
Tumor grade	Poorly differentiated	Poorly differentiated	Poorly differentiated	Poorly differentiated
Disease stage	IV	III	III	IV
Age	57	51	43	53
Gender	Female	Female	Female	Female
Ethnicity	Caucasian	Black or African American	Caucasian	Caucasian
Select Copy Number Variations
RB1 CNV status	Deleted; hemizygous	Diploid	Diploid	Diploid
CCNE1 CNV status	Diploid	Amplified; multi-copy	Diploid	Diploid
PTEN CNV status	Diploid	Deleted; hemizygous	Not available	Diploid
BRCA1 CNV status	Deleted; hemizygous	Diploid	Diploid	Diploid
BRCA2 CNV status	Diploid	Diploid	Diploid	Diploid
Select Mutation information
TP53 gene status	Missense mutation (p.Y220D), probably_damaging	Missense mutation (p.I255T), probably_damaging	Nonsense mutation (p.R213*), damaging	Missense mutation (p.A159V), possibly_damaging
RB1 gene status	Wild type	Wild type	Wild type	Nonsense mutation (p.R579*), damaging
BRCA1 gene status	Wild type	Wild type	Wild type	Wild type
BRCA2 gene status	Wild type	Wild type	Insertion mutation (p.T3033Nfs*11 (Insertion - Frameshift))	Wild type

## Sheet: Suppl_Table_S7
Figure Information		All Immunoblots were digitally scanned from film and protein bands were quantified using Bio-Rad Image Lab 6.1 software (Volume intensity measurement tool). Protein of interest normalized to either B-Actin or GAPDH.
		Protein Quant		Adj. Vol. (Int)	Adj. Vol. (Int)	Adj. Vol. (Int)	Adj. Vol. (Int)	Adj. Vol. (Int)	Adj. Vol. (Int)	Adj. Vol. (Int)	Adj. Vol. (Int)
Figure 1e		KIF18A_B-Actin ratio	Cell Line ID	HCC-1806	BT-549	MDA-MB-157	OVCAR-3	CAL-51	MCF-7	MDA-MB-453	ZR-75-1
			KIF18A #2 siRNA	0.0102458	0.00330337	0.0166292	0.00297667	0.0145867	0.0382608	0.00261897	0.0643622
			KIF18A #4 siRNA	0.0113574	0.00949446	0.00112466	0.047683	0.0105726	0.0179276	0.00733888	0.0425571
			NTC #1 siRNA	0.420224	0.259931	0.421173	0.509958	0.38515	0.501706	0.298923	0.248993
			NTC #2 siRNA	0.658093	0.534844	0.315563	0.755221	0.287377	0.668435	0.130755	0.265118
			Eg5 #1 siRNA	0.806627	0.880108	0.75089	1.08097	0.851809	1.00813	0.623782	0.836863
				Adj. Vol. (Int)	Adj. Vol. (Int)	Adj. Vol. (Int)	Adj. Vol. (Int)	Adj. Vol. (Int)	Adj. Vol. (Int)	Adj. Vol. (Int)	Adj. Vol. (Int)
		Eg5_B-Actin ratio	Cell Line ID	HCC-1806	BT-549	MDA-MB-157	OVCAR-3	CAL-51	MCF-7	MDA-MB-453	ZR-75-1
			KIF18A #2 siRNA	0.493568	0.442201	0.500885	0.420995	0.350868	0.334026	0.252475	0.280893
			KIF18A #4 siRNA	0.344054	0.509936	0.435108	0.799678	0.369726	0.278177	0.266268	0.259352
			NTC #1 siRNA	0.394349	0.195883	0.279599	0.386546	0.439214	0.341435	0.320214	0.31396
			NTC #2 siRNA	0.357258	0.198258	0.331731	0.552069	0.307139	0.138089	0.308596	0.271639
			Eg5 #1 siRNA	0.0152533	0.0341662	0.0320921	0.134699	0.00556874	0.114716	0.0294701	0.0790649
				Adj. Vol. (Int)	Adj. Vol. (Int)	Adj. Vol. (Int)	Adj. Vol. (Int)	Adj. Vol. (Int)	Adj. Vol. (Int)	Adj. Vol. (Int)	Adj. Vol. (Int)
		cl-PARP_B-Actin ratio	Cell Line ID	HCC-1806	BT-549	MDA-MB-157	OVCAR-3	CAL-51	MCF-7	MDA-MB-453	ZR-75-1
			KIF18A #2 siRNA	0.308392	0.497103	0.411917	0.161179	0.0384451	0.0320966	0.0882306	0.0118204
			KIF18A #4 siRNA	0.322537	0.500955	0.354404	0.260448	0.0399742	0.0239277	0.115405	0.0107833
			NTC #1 siRNA	0.0169028	0.0288115	0.0313973	0.0226748	0.00795467	0.0223752	0.0363192	0.0192811
			NTC #2 siRNA	0.028494	0.0136395	0.0410422	0.0628909	0.0125387	0.0109415	0.0264355	0.015245
			Eg5 #1 siRNA	0.30175	0.458567	0.451566	0.101401	0.295688	0.253948	0.471283	0.38983
				Adj. Vol. (Int)	Adj. Vol. (Int)	Adj. Vol. (Int)	Adj. Vol. (Int)	Adj. Vol. (Int)	Adj. Vol. (Int)	Adj. Vol. (Int)	Adj. Vol. (Int)
		Mcl1_B-Actin ratio	Cell Line ID	HCC-1806	BT-549	MDA-MB-157	OVCAR-3	CAL-51	MCF-7	MDA-MB-453	ZR-75-1
			KIF18A #2 siRNA	0.0436851	0.357656	0.114662	0.044286	0.235396	0.571263	0.232247	0.529951
			KIF18A #4 siRNA	0.0688915	0.301736	0.0912737	0.101907	0.332897	0.5665	0.394011	0.371746
			NTC #1 siRNA	0.30956	0.881872	0.742699	0.957569	0.601103	0.957863	0.600615	0.588193
			NTC #2 siRNA	0.778547	0.785291	0.717853	1.08642	0.392692	0.780281	0.605082	0.547868
			Eg5 #1 siRNA	0.0716925	0.462956	0.1495	0.769455	0.0210951	0.426576	0.157886	0.229697
				Adj. Vol. (Int)	Adj. Vol. (Int)	Adj. Vol. (Int)	Adj. Vol. (Int)	Adj. Vol. (Int)	Adj. Vol. (Int)	Adj. Vol. (Int)	Adj. Vol. (Int)
		CyclinB1_B-Actin ratio	Cell Line ID	HCC-1806	BT-549	MDA-MB-157	OVCAR-3	CAL-51	MCF-7	MDA-MB-453	ZR-75-1
			KIF18A #2 siRNA	0.317186	0.373488	0.290171	0.267354	0.459133	0.280074	0.208757	0.088999
			KIF18A #4 siRNA	0.313453	0.404601	0.281003	0.3751	0.531896	0.325854	0.243888	0.151028
			NTC #1 siRNA	0.159726	0.183168	0.139292	0.0523555	0.419385	0.241045	0.221442	0.125327
			NTC #2 siRNA	0.113127	0.11937	0.197325	0.0637505	0.446306	0.284189	0.162087	0.141866
			Eg5 #1 siRNA	0.403776	0.37201	0.408365	0.462499	0.490619	0.551155	0.505138	0.303319
Figure 2f		Protein Quant		Adj. Vol. (Int)	Adj. Vol. (Int)	Adj. Vol. (Int)	Adj. Vol. (Int)	Adj. Vol. (Int)	Adj. Vol. (Int)	Adj. Vol. (Int)	Adj. Vol. (Int)	Adj. Vol. (Int)	Adj. Vol. (Int)
			Cell Line ID	BT-549	HCC-1937	HCC-1806	MDA-MB-157	OVCAR-3	CAL-51	MCF-7	MDA-MB-453	ZR-75-1	OVCAR-5
		Protein_GAPDH ratio	Securin	0.497651	0.422421	0.318375	0.674911	0.425432	0.36045	0.253895	0.0465243	0.0561459	0.318677
			Cyclin B1	0.583421	0.284403	0.395772	0.617882	0.625008	0.886607	0.426207	0.463422	0.22919	0.633911
			KIF18A	0.116077	0.267053	0.813626	0.81137	0.753717	0.83891	0.354123	0.785152	0.208404	0.905671
			FL-Cyclin E1	0.464426	0.327938	1.09589	1.13273	1.22	0.440884	0.34898	0.123473	0.44564	0.273679
			Total Rb	0.000505966	0.000781358	0.699551	0.125019	0.254898	1.15582	0.795065	1.26478	0.401465	1.02294
			phos-Rb	0.0207783	0.0227481	0.78901	0.307596	0.224722	1.25029	1.01712	1.21253	0.644764	1.38426
			p16	1.12561	0.76398	0.0207339	0.930533	0.654241	0.00917255	0.000939287	0.0667561	0.0114839	0.0109478
			p21	0.00412362	0.274778	0.165408	0.0469633	0.053319	0.651951	0.656509	0.0534789	1.09175	0.0918994
Figure 2h		Protein Quant		Adj. Vol. (Int)	Adj. Vol. (Int)	Adj. Vol. (Int)	Adj. Vol. (Int)
			Cell Line ID	DMSO	AM-0277	AM-1882	IB Control
		cl-PARP_GAPDH ratio	BT-549	0.23101	1.31708	1.34041	0.679954
			HCC-1937	0.0272636	0.188035	0.129949	0.679954
			HCC-1806	0.0808228	0.441472	0.462646	0.758318
			MDA-MB-157	0.347405	1.23248	1.19574	0.758318
			OVCAR-3	0.413437	1.14518	1.18638	0.64573
			CAL-51	0.0231435	0.0352287	0.0658307	0.809303
			MCF-7	0.00903656	0.00597079	0.00952961	0.809303
			MDA-MB-453	0.271234	0.498303	0.490973	1.03229
			ZR-75-1	0.0320342	0.0964554	0.0630833	1.03229
			OVCAR-5	0.00167129	0.032682	0.0126499	0.818723
Extended Data Figure 1a		Protein Quant		Adj. Vol. (Int)	Adj. Vol. (Int)	Adj. Vol. (Int)	Adj. Vol. (Int)
		KIF18A_B-Actin ratio	Cell Line ID	HeLa	BT-549	MCF-7	HMEC
			KIF18A #1 siRNA	0.0412216	0.0696294	0.0375168	0.0126132
			KIF18A #2 siRNA	0.0248748	0.0599776	0.079038	0.0187655
			KIF18A #3 siRNA	0.0100736	0.0503553	0.050973	0.021649
			KIF18A #4 siRNA	0.0463847	0.0303699	0.0557269	0.00881976
			KIF18A #5 siRNA	0.0283581	0.0367066	0.0658043	0.00145508
			KIF18A #6 siRNA	0.0349021	0.0626324	0.0952099	0.00780581
			KIF18A #7 siRNA	0.0298218	0.0457054	0.121833	0.0100031
			NTC #2 siRNA	0.638641	0.562445	0.350053	0.128115
Extended Data Figure 4b		Protein Quant		Adj. Vol. (Int)	Adj. Vol. (Int)
		cl-PARP_B-Actin ratio	OVCAR-3, Timepoint	DMSO	AM-0277
			4 hours	0.0498243	0.0529394
			8 hours	0.0459594	0.0910269
			10 hours	0.0626034	0.137733
			12 hours	0.058578	0.163141
			14 hours	0.060542	0.523193
			24 hours	0.161883	1.91657
			Async control, DMSO	0.0257661	0.00317128
			Async control, AM-0277	0.442417	0.419642
		Cyclin B1_B-Actin ratio	OVCAR-3, Timepoint	DMSO	AM-0277
			4 hours	0.585368	0.627575
			8 hours	0.778082	0.866721
			10 hours	0.861113	0.960125
			12 hours	0.771506	0.895457
			14 hours	0.572869	0.987067
			24 hours	0.588441	1.13866
			Async control, DMSO	0.141162	0.27365
			Async control, AM-0277	0.890442	0.910399
		BubR1 lower band_B-Actin ratio	OVCAR-3, Timepoint	DMSO	AM-0277
			4 hours	1.01444	1.24988
			8 hours	1.03743	1.20266
			10 hours	1.16736	1.31912
			12 hours	1.11166	1.20642
			14 hours	1.14943	1.19127
			24 hours	1.13907	1.27271
			Async control, DMSO	0.667174	0.712877
			Async control, AM-0277	0.860897	0.948326
		BubR1upper band_B-Actin ratio	OVCAR-3, Timepoint	DMSO	AM-0277
			4 hours	0.0645541	0.0921926
			8 hours	0.0755262	0.225873
			10 hours	0.100127	0.310732
			12 hours	0.110061	0.436959
			14 hours	0.129529	0.688522
			24 hours	0.0889001	1.11868
			Async control, DMSO	0.0218625	0.00754582
			Async control, AM-0277	0.364671	0.437014
		KIF18A_B-Actin ratio	OVCAR-3, Timepoint	DMSO	AM-0277
			4 hours	0.440276	1.04469
			8 hours	0.85061	1.34066
			10 hours	0.978342	1.58781
			12 hours	0.731324	1.28635
			14 hours	0.634684	1.72287
			24 hours	0.660152	2.00792
			Async control, DMSO	0.39666	0.173529
			Async control, AM-0277	1.33834	1.13102
		MCL-1_B-Actin ratio	OVCAR-3, Timepoint	DMSO	AM-0277
			4 hours	0.631665	0.835326
			8 hours	0.433383	0.799431
			10 hours	0.475015	0.506732
			12 hours	0.449647	0.4131
			14 hours	0.53163	0.36672
			24 hours	0.53234	0.0367289
			Async control, DMSO	0.467982	0.376494
			Async control, AM-0277	0.0923602	0.0406684
		Cyclin E1_B-Actin ratio	OVCAR-3, Timepoint	DMSO	AM-0277
			4 hours	2.65464	4.31106
			8 hours	2.74928	3.54952
			10 hours	2.84476	2.94395
			12 hours	2.83459	2.18326
			14 hours	3.23097	2.08118
			24 hours	3.36901	1.20692
			Async control, DMSO	2.46769	2.80233
			Async control, AM-0277	1.68922	1.65444
Extended Data Figure 4d		Protein Quant	Adj. Vol. (Int)	Adj. Vol. (Int)	Adj. Vol. (Int)	Adj. Vol. (Int)	Adj. Vol. (Int)
			Cell Line ID	DMSO	AM-0277	AM-1822	Ispinesib
		γH2AX (ser-139)_GAPDH ratio	BT-549	0.0114599	0.438204	0.38958	0.894513
Extended Data Figure 4h		Protein Quant		Adj. Vol. (Int)	Adj. Vol. (Int)	Adj. Vol. (Int)	Adj. Vol. (Int)
		cl-PARP_GAPDH ratio	Cell Line ID	DMSO	AM-0277	AM-1882	IB Control
			OVCAR-8	0.0108805	0.568702	0.533717	0.645291
			OVCAR-8 ADRres	0.0299526	0.812592	0.833953	0.496439
Extended Data Figure 6e		Protein Quant
		BRCA1_GAPDH ratio		Adj. Vol. (Int)	Adj. Vol. (Int)	Adj. Vol. (Int)	Adj. Vol. (Int)	Adj. Vol. (Int)	Adj. Vol. (Int)	Adj. Vol. (Int)
			Cell Line ID	HCC-1937	OVCAR-5	OVCAR-8	OVCAR-8_ADR	CAL-51	CAL-51	CAL-51
			treatment	untreated	untreated	untreated	untreated	BRCA1 siRNAs	NTC siRNAs	untreated
			Film exposure time
			BRCA1 (c-term) short	0.142532	0.972533	0.503099	0.37853	0.161354	0.6574	0.792996
			BRCA1 (n-term) short	0.0760618	0.656732	0.143941	0.126261	0.0360717	0.310358	0.357742
			BRCA1 (c-term) long	0.246333	1.25188	0.604837	0.436917	0.153607	0.94074	1.11502
			BRCA1 (n-term) long	0.225479	1.30101	0.412907	0.321746	0.0455984	0.846718	0.922603
Extended Data Figure 6f		Protein Quant		Adj. Vol. (Int)	Adj. Vol. (Int)	Adj. Vol. (Int)	Adj. Vol. (Int)
		cl-PARP-GAPDH ratio	Cell Line ID	DMSO	AM-1882 alone	Olaparib alone	Combination
			HCC-1937	0.0161422	0.383783	0.207061	0.536585
			OVCAR-8	0.0568502	0.2053	0.0474151	0.561189
