# Supplementary material for: Small-molecule inhibition of kinesin KIF18A reveals a mitotic vulnerability enriched in chromosomally unstable cancers
Source: Nat Cancer. 2023 Dec 27;5(1):66–84. doi: 10.1038/s43018-023-00699-5 (PMC10824666; doi:10.1038/s43018-023-00699-5)
Supplement: Supplementary file 6 — Source data Excel file with worksheet tabs for Fig. 1a,b,d. [file 43018_2023_699_MOESM6_ESM.xls]

## Sheet: Fig.1a
96-hour Cell Growth Assay
	HCC-1806 (Run 1), Nuc Count		HCC-1806 (Run 2), Nuc Count		HCC-1806 (Run 1)	HCC-1806 (Run 2)	HCC-1806 (Run 1 + 2)			HCC-1806 (Run 1 + 2), Mean Nuc Count
siRNA ID, 10 nM	Replicate 1	Replicate 2	Replicate 1	Replicate 2	Mean Nuc Count	Mean Nuc Count	Mean Nuc Count			KIF18A siRNA (n = 7)	Eg5 siRNA (n = 2)	NTC siRNA (n = 9)
Kif18A_1	2322	2295	2162	2278	2308.5	2220	2264.25			2264.25	1194.75	21252.2
Kif18A_2	3577	2946	3614	2905	3261.5	3259.5	3260.5			3260.5	1824	25650.8
Kif18A_3	2744	2302	2255	2647	2523	2451	2487			2487		23212.5
Kif18A_4	4064	4220	2069	2994	4142	2531.5	3336.75			3336.75		22195.8
Kif18A_5	3770	5624	8145	9489	4697	8817	6757			6757		24378.5
Kif18A_6	6110	6754	5347	5491	6432	5419	5925.5			5925.5		24937.2
Kif18A_7	10336	10969	12112	10658	10652.5	11385	11018.8			11018.8		19341
Eg5_1	1387	1343	1064	985	1365	1024.5	1194.75					19543
Eg5_2	1032	1422	2332	2510	1227	2421	1824					20165.5
NT-Con_1	21808	20643	20665	21893	21225.5	21279	21252.2		Mean	5007.11	1509.38	22297.4
NT-Con_2	23593	22981	28930	27099	23287	28014.5	25650.8		SD	3155.96		2381.09
NT-Con_3	24681	22355	23809	22005	23518	22907	23212.5		50% NTC Mean			11148.7
NT-Con_4	24040	22214	24988	17541	23127	21264.5	22195.8		GraphPad Prism STATS	unpaired two-tailed t-test: KIF18A vs NTC siRNA groups
NT-Con_5	18284	18626	31696	28908	18455	30302	24378.5		Computed p-value	5.41026e-09
NT-Con_6	20523	24169	27481	27576	22346	27528.5	24937.2
NT-Con_7	15008	16425	23451	22480	15716.5	22965.5	19341
NT-Con_8	18510	20246	16580	22836	19378	19708	19543
NT-Con_9	16253	15396	24463	24550	15824.5	24506.5	20165.5
	BT-549 (Run 1), Nuc Count		BT-549 (Run 2), Nuc Count		BT-549 (Run 1)	BT-549 (Run 2)	BT-549 (Run 1 + 2)			BT-549 (Run 1 + 2), Mean Nuc Count
siRNA ID, 10 nM	Replicate 1	Replicate 2	Replicate 1	Replicate 2	Mean Nuc Count	Mean Nuc Count	Mean Nuc Count			KIF18A siRNA (n = 7)	Eg5 siRNA (n = 2)	NTC siRNA (n = 9)
Kif18A_1	6768	6605	5817	5517	6686.5	5667	6176.75			6176.75	3647.25	24721.8
Kif18A_2	2510	2500	2377	2755	2505	2566	2535.5			2535.5	2604.5	25099
Kif18A_3	10368	10943	7424	8395	10655.5	7909.5	9282.5			9282.5		27095.8
Kif18A_4	3103	3470	2907	3104	3286.5	3005.5	3146			3146		24738.5
Kif18A_5	8099	8408	5995	6322	8253.5	6158.5	7206			7206		21950.5
Kif18A_6	10847	11902	6843	5860	11374.5	6351.5	8863			8863		25759
Kif18A_7	12451	11802	8931	7645	12126.5	8288	10207.2			10207.2		26837.5
Eg5_1	4253	4368	3142	2826	4310.5	2984	3647.25					28268.2
Eg5_2	2669	3191	2458	2100	2930	2279	2604.5					23004.2
NT-Con_1	26088	25731	23211	23857	25909.5	23534	24721.8		Mean	6773.86	3125.88	25274.9
NT-Con_2	23191	27187	25303	24715	25189	25009	25099		SD	3003.17		1993.23
NT-Con_3	28067	28178	25927	26211	28122.5	26069	27095.8		50% NTC Mean			12637.5
NT-Con_4	25583	26071	23964	23336	25827	23650	24738.5		GraphPad Prism STATS	unpaired two-tailed t-test: KIF18A vs NTC siRNA groups
NT-Con_5	22330	23587	20718	21167	22958.5	20942.5	21950.5		Computed p-value	5.96457e-10
NT-Con_6	26562	26695	24485	25294	26628.5	24889.5	25759
NT-Con_7	27069	28311	25777	26193	27690	25985	26837.5
NT-Con_8	29963	29094	26708	27308	29528.5	27008	28268.2
NT-Con_9	23891	24013	22000	22113	23952	22056.5	23004.2
	MDA-MB-157 (Run 1), Nuc Count		MDA-MB-157 (Run 2), Nuc Count		MDA-MB-157 (Run 1)	MDA-MB-157 (Run 2)	MDA-MB-157 (Run 1 + 2)			MDA-MB-157 (Run 1 + 2), Mean Nuc Count
siRNA ID, 10 nM	Replicate 1	Replicate 2	Replicate 1	Replicate 2	Mean Nuc Count	Mean Nuc Count	Mean Nuc Count			KIF18A siRNA (n = 7)	Eg5 siRNA (n = 2)	NTC siRNA (n = 9)
Kif18A_1	4211	3611	3432	3666	3911	3549	3730			3730	1702.25	11289.2
Kif18A_2	2723	2453	1729	1587	2588	1658	2123			2123	1427.5	12041.2
Kif18A_3	3692	3532	1030	1311	3612	1170.5	2391.25			2391.25		12401.2
Kif18A_4	1984	1882	2870	3087	1933	2978.5	2455.75			2455.75		10879.8
Kif18A_5	3341	3116	3070	2420	3228.5	2745	2986.75			2986.75		9409.5
Kif18A_6	6344	6340	5758	5163	6342	5460.5	5901.25			5901.25		11046
Kif18A_7	5409	5176	3972	3697	5292.5	3834.5	4563.5			4563.5		9926.75
Eg5_1	1979	1937	1586	1307	1958	1446.5	1702.25					11875.2
Eg5_2	1816	1469	1291	1134	1642.5	1212.5	1427.5					9089.25
NT-Con_1	11554	11557	10977	11069	11555.5	11023	11289.2		Mean	3450.21	1564.88	10884.2
NT-Con_2	12930	12439	11463	11333	12684.5	11398	12041.2		SD	1379.13		1179.3
NT-Con_3	12153	12980	12372	12100	12566.5	12236	12401.2		50% NTC Mean			5442.12
NT-Con_4	11229	11393	10546	10351	11311	10448.5	10879.8		GraphPad Prism STATS	unpaired two-tailed t-test: KIF18A vs NTC siRNA groups
NT-Con_5	9588	9979	8918	9153	9783.5	9035.5	9409.5		Computed p-value	1.40233e-08
NT-Con_6	11226	11157	11354	10447	11191.5	10900.5	11046
NT-Con_7	10121	9981	9854	9751	10051	9802.5	9926.75
NT-Con_8	12458	11821	11285	11937	12139.5	11611	11875.2
NT-Con_9	9548	9077	9313	8419	9312.5	8866	9089.25
	OVCAR-3 (Run 1), Nuc Count		OVCAR-3 (Run 2), Nuc Count		OVCAR-3 (Run 1)	OVCAR-3 (Run 2)	OVCAR-3 (Run 1 + 2)			OVCAR-3 (Run 1 + 2), Mean Nuc Count
siRNA ID, 10 nM	Replicate 1	Replicate 2	Replicate 1	Replicate 2	Mean Nuc Count	Mean Nuc Count	Mean Nuc Count			KIF18A siRNA (n = 7)	Eg5 siRNA (n = 2)	NTC siRNA (n = 9)
Kif18A_1	5529	6387	4470	4186	5958	4328	5143			5143	3870	10946.5
Kif18A_2	4817	4637	3947	3944	4727	3945.5	4336.25			4336.25	3448.5	11439.8
Kif18A_3	5721	4948	4314	4273	5334.5	4293.5	4814			4814		10779.5
Kif18A_4	5167	4529	4073	4132	4848	4102.5	4475.25			4475.25		10404.2
Kif18A_5	4361	4515	4542	4100	4438	4321	4379.5			4379.5		9308.5
Kif18A_6	5687	5546	4846	3717	5616.5	4281.5	4949			4949		9199
Kif18A_7	5008	3835	3439	3091	4421.5	3265	3843.25			3843.25		10829.2
Eg5_1	4077	3792	3964	3647	3934.5	3805.5	3870					9501.5
Eg5_2	4546	3343	3379	2526	3944.5	2952.5	3448.5					9320
NT-Con_1	11381	11769	9797	10839	11575	10318	10946.5		Mean	4562.89	3659.25	10192
NT-Con_2	12248	11492	10105	11914	11870	11009.5	11439.8		SD	439.55		860.686
NT-Con_3	12952	10573	9891	9702	11762.5	9796.5	10779.5		50% NTC Mean			5096.01
NT-Con_4	10611	11195	9867	9944	10903	9905.5	10404.2		GraphPad Prism STATS	unpaired two-tailed t-test: KIF18A vs NTC siRNA groups
NT-Con_5	9480	9853	9873	8028	9666.5	8950.5	9308.5		Computed p-value	2.77667e-10
NT-Con_6	9880	9663	9251	8002	9771.5	8626.5	9199
NT-Con_7	11284	12178	9881	9974	11731	9927.5	10829.2
NT-Con_8	9960	9679	9464	8903	9819.5	9183.5	9501.5
NT-Con_9	8663	11019	8856	8742	9841	8799	9320
	CAL-51 (Run 1), Nuc Count		CAL-51 (Run 2), Nuc Count		CAL-51 (Run 1)	CAL-51 (Run 2)	CAL-51 (Run 1 + 2)			CAL-51 (Run 1 + 2), Mean Nuc Count
siRNA ID, 10 nM	Replicate 1	Replicate 2	Replicate 1	Replicate 2	Mean Nuc Count	Mean Nuc Count	Mean Nuc Count			KIF18A siRNA (n = 7)	Eg5 siRNA (n = 2)	NTC siRNA (n = 9)
Kif18A_1	14513	15400	10115	12762	14956.5	11438.5	13197.5			13197.5	3962.75	31433.5
Kif18A_2	28104	32899	18226	16812	30501.5	17519	24010.2			24010.2	1325.5	31924.2
Kif18A_3	23712	21128	27992	25868	22420	26930	24675			24675		34561.5
Kif18A_4	38215	34618	15154	17372	36416.5	16263	26339.8			26339.8		33597.5
Kif18A_5	25639	26541	20027	16411	26090	18219	22154.5			22154.5		29855.5
Kif18A_6	35656	32256	28284	26986	33956	27635	30795.5			30795.5		23798.8
Kif18A_7	38159	32330	30230	26309	35244.5	28269.5	31757			31757		26202.5
Eg5_1	4180	4187	3232	4252	4183.5	3742	3962.75					28950
Eg5_2	1912	1292	1105	993	1602	1049	1325.5					26278.8
NT-Con_1	32079	38362	26529	28764	35220.5	27646.5	31433.5		Mean	24704.2	2644.12	29622.5
NT-Con_2	32367	35630	27659	32041	33998.5	29850	31924.2		SD	6176.68		3641.29
NT-Con_3	37221	34894	33018	33113	36057.5	33065.5	34561.5		50% NTC Mean			14811.2
NT-Con_4	35674	35543	30479	32694	35608.5	31586.5	33597.5		GraphPad Prism STATS	unpaired two-tailed t-test: KIF18A vs NTC siRNA groups
NT-Con_5	33534	32769	27384	25735	33151.5	26559.5	29855.5		Computed p-value	0.0658673
NT-Con_6	27715	22495	20669	24316	25105	22492.5	23798.8
NT-Con_7	28913	29791	23697	22409	29352	23053	26202.5
NT-Con_8	31866	25443	27616	30875	28654.5	29245.5	28950
NT-Con_9	29735	27792	22914	24674	28763.5	23794	26278.8
	MCF-7 (Run 1), Nuc Count		MCF-7 (Run 2), Nuc Count		MCF-7 (Run 1)	MCF-7 (Run 2)	MCF-7 (Run 1 + 2)			MCF-7 (Run 1 + 2), Mean Nuc Count
siRNA ID, 10 nM	Replicate 1	Replicate 2	Replicate 1	Replicate 2	Mean Nuc Count	Mean Nuc Count	Mean Nuc Count			KIF18A siRNA (n = 7)	Eg5 siRNA (n = 2)	NTC siRNA (n = 9)
Kif18A_1	12370	13388	15279	15379	12879	15329	14104			14104	8047.5	28553.2
Kif18A_2	10768	11204	12792	12559	10986	12675.5	11830.8			11830.8	6729.25	28622
Kif18A_3	18331	16685	13497	15944	17508	14720.5	16114.2			16114.2		28570
Kif18A_4	11029	14384	16888	19082	12706.5	17985	15345.8			15345.8		26525
Kif18A_5	27232	26851	26040	26241	27041.5	26140.5	26591			26591		27287.5
Kif18A_6	22688	25010	22966	24461	23849	23713.5	23781.2			23781.2		25226.5
Kif18A_7	23270	23960	21134	21761	23615	21447.5	22531.2			22531.2		25475.8
Eg5_1	6210	6862	9164	9954	6536	9559	8047.5					25054.5
Eg5_2	5384	6763	7159	7611	6073.5	7385	6729.25					27291.2
NT-Con_1	28721	29063	27599	28830	28892	28214.5	28553.2		Mean	18614	7388.38	26956.2
NT-Con_2	30149	29484	27248	27607	29816.5	27427.5	28622		SD	5611.9		1463.63
NT-Con_3	28642	30091	27305	28242	29366.5	27773.5	28570		50% NTC Mean			13478.1
NT-Con_4	26149	27768	26013	26170	26958.5	26091.5	26525		GraphPad Prism STATS	unpaired two-tailed t-test: KIF18A vs NTC siRNA groups
NT-Con_5	24446	27305	28848	28551	25875.5	28699.5	27287.5		Computed p-value	0.0071
NT-Con_6	29982	24320	22741	23863	27151	23302	25226.5		F-test, unequal group variance performed Welch's correction
NT-Con_7	21858	28781	25164	26100	25319.5	25632	25475.8
NT-Con_8	23899	26747	23265	26307	25323	24786	25054.5
NT-Con_9	27797	27403	25241	28724	27600	26982.5	27291.2
	MDA-MB-453 (Run 1), Nuc Count		MDA-MB-453 (Run 2), Nuc Count		MDA-MB-453 (Run 1)	MDA-MB-453 (Run 2)	MDA-MB-453 (Run 1 + 2)			MDA-MB-453 (Run 1 + 2), Mean Nuc Count
siRNA ID, 10 nM	Replicate 1	Replicate 2	Replicate 1	Replicate 2	Mean Nuc Count	Mean Nuc Count	Mean Nuc Count			KIF18A siRNA (n = 7)	Eg5 siRNA (n = 2)	NTC siRNA (n = 9)
Kif18A_1	7262	8547	6759	7682	7904.5	7220.5	7562.5			7562.5	2794.25	13719
Kif18A_2	11144	11650	10026	10769	11397	10397.5	10897.2			10897.2	2021.75	13547.2
Kif18A_3	9455	10777	8604	11034	10116	9819	9967.5			9967.5		14817.2
Kif18A_4	8270	7607	8069	10274	7938.5	9171.5	8555			8555		13865
Kif18A_5	11615	13186	12117	11767	12400.5	11942	12171.2			12171.2		13057.5
Kif18A_6	11997	11830	10798	10715	11913.5	10756.5	11335			11335		10833.2
Kif18A_7	13506	14736	11782	11064	14121	11423	12772			12772		13209.8
Eg5_1	2016	3186	3159	2816	2601	2987.5	2794.25					11761
Eg5_2	1276	1537	2430	2844	1406.5	2637	2021.75					13323.2
NT-Con_1	15614	15666	11705	11891	15640	11798	13719		Mean	10465.8	2408	13125.9
NT-Con_2	15400	15033	12390	11366	15216.5	11878	13547.2		SD	1892.85		1178.24
NT-Con_3	16567	16761	12396	13545	16664	12970.5	14817.2		50% NTC Mean			6562.96
NT-Con_4	14929	13935	13325	13271	14432	13298	13865		GraphPad Prism STATS	unpaired two-tailed t-test: KIF18A vs NTC siRNA groups
NT-Con_5	14072	13543	12559	12056	13807.5	12307.5	13057.5		Computed p-value	0.00383571
NT-Con_6	10934	10716	11819	9864	10825	10841.5	10833.2
NT-Con_7	14080	12299	14396	12064	13189.5	13230	13209.8
NT-Con_8	11320	11718	12932	11074	11519	12003	11761
NT-Con_9	13982	14696	11805	12810	14339	12307.5	13323.2
	ZR-75-1 (Run 1), Nuc Count		ZR-75-1 (Run 2), Nuc Count		ZR-75-1 (Run 1)	ZR-75-1 (Run 2)	ZR-75-1 (Run 1 + 2)			ZR-75-1 (Run 1 + 2), Mean Nuc Count
siRNA ID, 10 nM	Replicate 1	Replicate 2	Replicate 1	Replicate 2	Mean Nuc Count	Mean Nuc Count	Mean Nuc Count			KIF18A siRNA (n = 7)	Eg5 siRNA (n = 2)	NTC siRNA (n = 9)
Kif18A_1	14278	14122	7934	8192	14200	8063	11131.5			11131.5	7024.25	14785.5
Kif18A_2	14896	15055	11021	10200	14975.5	10610.5	12793			12793	5654.5	14140.2
Kif18A_3	13511	13826	8669	9012	13668.5	8840.5	11254.5			11254.5		14561.5
Kif18A_4	13472	13447	8593	9152	13459.5	8872.5	11166			11166		15011
Kif18A_5	15121	16555	10693	10860	15838	10776.5	13307.2			13307.2		14395.5
Kif18A_6	15896	15519	11868	10376	15707.5	11122	13414.8			13414.8		12149.5
Kif18A_7	17084	15270	11948	11132	16177	11540	13858.5			13858.5		14124
Eg5_1	8415	7591	5917	6174	8003	6045.5	7024.25					12666.5
Eg5_2	6931	6081	4369	5237	6506	4803	5654.5					13532
NT-Con_1	16720	17191	12778	12453	16955.5	12615.5	14785.5		Mean	12417.9	6339.38	13929.5
NT-Con_2	16542	16371	12238	11410	16456.5	11824	14140.2		SD	1195.57		969.715
NT-Con_3	16995	16635	12016	12600	16815	12308	14561.5		50% NTC Mean			6964.76
NT-Con_4	17524	17375	11646	13499	17449.5	12572.5	15011		GraphPad Prism STATS	unpaired two-tailed t-test: KIF18A vs NTC siRNA groups
NT-Con_5	16001	17267	11858	12456	16634	12157	14395.5		Computed p-value	0.0142609
NT-Con_6	14293	14204	10269	9832	14248.5	10050.5	12149.5
NT-Con_7	16679	16364	12028	11425	16521.5	11726.5	14124
NT-Con_8	14908	13929	10562	11267	14418.5	10914.5	12666.5
NT-Con_9	15998	15684	11041	11405	15841	11223	13532
	HMEC (Run 1), Nuc Count		HMEC (Run 2), Nuc Count		HMEC (Run 1)	HMEC (Run 2)	HMEC (Run 1 + 2)			HMEC (Run 1 + 2), Mean Nuc Count
siRNA ID, 10 nM	Replicate 1	Replicate 2	Replicate 1	Replicate 2	Mean Nuc Count	Mean Nuc Count	Mean Nuc Count			KIF18A siRNA (n = 7)	Eg5 siRNA (n = 2)	NTC siRNA (n = 9)
Kif18A_1	6470	4255	4281	7918	5362.5	6099.5	5731			5731	4083.5	12546.2
Kif18A_2	6464	6332	6544	7360	6398	6952	6675			6675	3717.5	11340.2
Kif18A_3	8985	10374	11377	12327	9679.5	11852	10765.8			10765.8		10855.2
Kif18A_4	9692	7213	7897	11023	8452.5	9460	8956.25			8956.25		10729.8
Kif18A_5	9592	8594	9508	11936	9093	10722	9907.5			9907.5		8852.75
Kif18A_6	6090	7199	10493	6525	6644.5	8509	7576.75			7576.75		5358
Kif18A_7	10893	11144	13174	14010	11018.5	13592	12305.2			12305.2		19872.2
Eg5_1	3817	4181	4903	3433	3999	4168	4083.5					11063.8
Eg5_2	2642	3765	4049	4414	3203.5	4231.5	3717.5					9225
NT-Con_1	12481	13754	11152	12798	13117.5	11975	12546.2		Mean	8845.36	3900.5	11093.7
NT-Con_2	13953	11221	9814	10373	12587	10093.5	11340.2		SD	2338.74		3886.45
NT-Con_3	10385	10076	10947	12013	10230.5	11480	10855.2		50% NTC Mean			5546.85
NT-Con_4	9149	9114	12322	12334	9131.5	12328	10729.8		GraphPad Prism STATS	unpaired two-tailed t-test: KIF18A vs NTC siRNA groups
NT-Con_5	7571	7134	11149	9557	7352.5	10353	8852.75		Computed p-value	0.199482
NT-Con_6	4490	6473	5366	5103	5481.5	5234.5	5358
NT-Con_7	22648	17211	20639	18991	19929.5	19815	19872.2
NT-Con_8	11163	10235	11907	10950	10699	11428.5	11063.8
NT-Con_9	8283	9363	10963	8291	8823	9627	9225

## Sheet: Fig.1b
	KIF18A siRNA group (n = 7)	NTC siRNA group (n = 9)	% Growth Inhibition	unpaired two-tailed t-test: KIF18A vs NTC siRNA group
Cell Line ID	Mean Nuc Count	Mean Nuc Count	KIF18A vs NTC siRNA group	p-value
HCC-1806	5007.11	22297.4	-77.544	5.41026e-09
BT-549	6773.86	25274.9	-73.1993	5.96457e-10
MDA-MB-157	3450.21	10884.2	-68.3009	1.40233e-08
OVCAR-3	4562.89	10192	-55.2308	2.77667e-10
CAL-51	24704.2	29622.5	-16.6031	0.0658673
MCF-7	18614	26956.2	-30.9471	0.0071
MDA-MB-453	10465.8	13125.9	-20.2662	0.00383571
ZR-75-1	12417.9	13929.5	-10.8518	0.0142609
HMEC	8845.36	11093.7	-20.2668	0.199482

## Sheet: Fig.1d
Laser Scanning Cytometry, 48-hour Mitotic Feature Assay (pH3 and PCM). Individual siRNAs (4 to 8 replicate wells per siRNA). Run in 1 or 2 independent experiments												STATS by GraphPad Prism
siRNA information		CAL-51, Run 1		CAL-51, Run 2		CAL-51, Run 1 & 2		CAL-51, siRNA group means and Fold change				Mitotic Endpoint	KIF18A vs NTC siRNA group
													unpaired two-tailed t-test
ID	Target	pH3 (%)	pH3 w/ >2 PCM Foci (%)	pH3 (%)	pH3 w/ >2 PCM Foci (%)	Mean, pH3 (%)	Mean, pH3 w/ >2 PCM Foci (%)		pH3 (%)	pH3 w/ >2 PCM Foci (%)			Cell Line ID	Computed p-value	Welch's Correction
Kif18A_2	KIF18A	3.61481	4.8	3.7403	3.39623	3.67755	4.09811	KIF18A siRNA group Mean	2.5078	4.73236		pH3	CAL-51	0.0840806	yes
Kif18A_3	KIF18A	1.90082	1.92308	1.7401	4.58716	1.82046	3.25512					PCM	CAL-51	0.612585	no
Kif18A_4	KIF18A	1.71311	6.66667	2.00387	4.82759	1.85849	5.74713					pH3	MDA-MB-157	0.000635521	yes
Kif18A_5	KIF18A	3.08427	5.91549	2.16157	5.10949	2.62292	5.51249					PCM	MDA-MB-157	0.000110015	yes
Kif18A_6	KIF18A	2.57405	6.46154	2.54512	3.63636	2.55959	5.04895					pH3	OVCAR-3	3.5999e-05	yes
NT-Con_1	NTC	1.7652	7.93651	1.42857	3.92157	1.59689	5.92904	NTC siRNA group Mean	1.73291	4.32292		PCM	OVCAR-3	0.0066803	no
NT-Con_2	NTC	1.76611	2.77778	1.91634	2.85714	1.84123	2.81746					pH3	BT-549	0.0336	yes
NT-Con_3	NTC	1.79454	4.33437	1.57132	4.6875	1.68293	4.51093					PCM	BT-549	2.79106e-06	no
NT-Con_4	NTC	1.87185	4.31267	1.74934	3.75587	1.81059	4.03427					pH3	HCC-1806	0.0017	yes
								pH3, Fold Change	1.45087	X		PCM	HCC-1806	0.00109604	no
								pH3 w/ >2 PCM Foci, Fold Change	X	1.09491		pH3	MCF-7	0.243601	yes
												PCM	MCF-7	0.24108	no
siRNA information		MDA-MB-157, Run 1		MDA-MB-157, Run 2		MDA-MB-157, Run 1 & 2		MDA-MB-157, siRNA group means and Fold change				pH3	MDA-MB-453	0.0539521	yes
												PCM	MDA-MB-453	0.302391	no
ID	Target	pH3 (%)	pH3 w/ >2 PCM Foci (%)	pH3 (%)	pH3 w/ >2 PCM Foci (%)	Mean, pH3 (%)	Mean, pH3 w/ >2 PCM Foci (%)		pH3 (%)	pH3 w/ >2 PCM Foci (%)		pH3	HMEC	0.0639727	yes
Kif18A_2	KIF18A	10.2495	74.9064	7.37143	78.2946	8.81047	76.6005	KIF18A siRNA group Mean	7.41242	80.1777		PCM	HMEC	0.0845735	no
Kif18A_3	KIF18A	9.48074	84.8057	6.47149	86.1905	7.97612	85.4981					F test, unequal variance run Welch's Correction
Kif18A_4	KIF18A	7.16071	84.788	6.17544	86.3636	6.66808	85.5758
Kif18A_5	KIF18A	9.39681	86.2069	7.20172	87.5622	8.29926	86.8845
Kif18A_6	KIF18A	6.09086	62.9454	4.52547	69.7143	5.30816	66.3298
NT-Con_1	NTC	1.46373	28.0255	1.45329	22.619	1.45851	25.3223	NTC siRNA group Mean	1.36316	25.9319
NT-Con_2	NTC	1.3625	26.0563	1.11761	26.1538	1.24005	26.1051						Fold Change, pH3	T-Test, p-value
NT-Con_3	NTC	1.31199	22.695	1.28486	26.1364	1.29843	24.4157					BT-549	3.49	0.0336
NT-Con_4	NTC	1.55721	25.4658	1.35412	30.303	1.45567	27.8844					HCC-1806	4.44	0.0017
								pH3, Fold Change	5.44853	X		MDA-MB-157	5.45	0.000635521
								pH3 w/ >2 PCM Foci, Fold Change	X	3.09217		OVCAR-3	9.72	3.5999e-05
												CAL-51	1.45	0.0840806
siRNA information		OVCAR-3, Run 1		OVCAR-3, Run 2		OVCAR-3, Run 1 & 2		OVCAR-3, siRNA group means and Fold change				MCF-7	1.19	0.243601
												MDA-MB-453	1.57	0.0539521
ID	Target	pH3 (%)	pH3 w/ >2 PCM Foci (%)	pH3 (%)	pH3 w/ >2 PCM Foci (%)	Mean, pH3 (%)	Mean, pH3 w/ >2 PCM Foci (%)		pH3 (%)	pH3 w/ >2 PCM Foci (%)		HMEC	0.66	0.0639727
Kif18A_2	KIF18A	44.0255	21.547	43.6137	18.8095	43.8196	20.1782	KIF18A siRNA group Mean	39.0607	33.4326
Kif18A_3	KIF18A	34.21	35.9742	34.8571	39.1393	34.5336	37.5568						Fold Change, PCM	T-Test, p-value
Kif18A_4	KIF18A	35.5146	39.7604	34.6678	28.0098	35.0912	33.8851					BT-549	4.32	2.79106e-06
Kif18A_5	KIF18A	43.2495	37.1905	40.7542	32.2064	42.0019	34.6985					HCC-1806	3.41	0.00109604
Kif18A_6	KIF18A	43.7163	41.5315	35.9977	40.1575	39.857	40.8445					MDA-MB-157	3.09	0.000110015
NT-Con_1	NTC	5.05933	14.2857	4.45087	22.0779	4.7551	18.1818	NTC siRNA group Mean	4.02359	17.1702		OVCAR-3	1.95	0.0066803
NT-Con_2	NTC	3.87163	17.608	3.40071	25.4717	3.63617	21.5398					CAL-51	1.09	0.612585
NT-Con_3	NTC	3.79842	13.1363	3.91061	16.5714	3.85452	14.8539					MCF-7	1.17	0.24108
NT-Con_4	NTC	4.19554	14.526	3.50166	13.6842	3.8486	14.1051					MDA-MB-453	1.41	0.302391
								pH3, Fold Change	9.71642	X		HMEC	1.51	0.0845735
								pH3 w/ >2 PCM Foci, Fold Change	X	1.947
siRNA information		BT-549, Run 1		BT-549, siRNA group means and Fold change
ID	Target	pH3 (%)	pH3 w/ >2 PCM Foci (%)		pH3 (%)	pH3 w/ >2 PCM Foci (%)
Kif18A_2	KIF18A	7.15892	64.9215	KIF18A siRNA group Mean	9.38892	66.0806
Kif18A_3	KIF18A	6.44562	75.4173
Kif18A_4	KIF18A	9.80307	59.6026
Kif18A_5	KIF18A	6.10499	59.8949
Kif18A_6	KIF18A	17.432	70.5666
NT-Con_1	NTC	2.85202	14.3167	NTC siRNA group Mean	2.68877	15.2843
NT-Con_2	NTC	2.44844	18.7192
NT-Con_3	NTC	3.03662	11.4345
NT-Con_4	NTC	2.41801	16.6667
				pH3, Fold Change	3.49071	X
				pH3 w/ >2 PCM Foci, Fold Change	X	4.32461
siRNA information		HCC-1806, Run 1		HCC-1806, siRNA group means and Fold change
ID	Target	pH3 (%)	pH3 w/ >2 PCM Foci (%)		pH3 (%)	pH3 w/ >2 PCM Foci (%)
Kif18A_2	KIF18A	15.3092	8	KIF18A siRNA group Mean	13.8972	13.5375
Kif18A_3	KIF18A	15.7025	12.9555
Kif18A_4	KIF18A	16.3324	16.4912
Kif18A_5	KIF18A	8.26295	15.5556
Kif18A_6	KIF18A	13.879	14.6853
NT-Con_1	NTC	3.22129	5.65217	NTC siRNA group Mean	3.12681	3.96793
NT-Con_2	NTC	2.7253	2.45399
NT-Con_3	NTC	3.0837	3.78151
NT-Con_4	NTC	3.47694	3.98406
				pH3, Fold Change	4.44089	X
				pH3 w/ >2 PCM Foci, Fold Change	X	3.41058
siRNA information		MCF-7, Run 1		MCF-7, siRNA group means and Fold change
ID	Target	pH3 (%)	pH3 w/ >2 PCM Foci (%)		pH3 (%)	pH3 w/ >2 PCM Foci (%)
Kif18A_2	KIF18A	4.10985	8.6072	KIF18A siRNA group Mean	2.90234	7.82788
Kif18A_3	KIF18A	2.60815	6.89655
Kif18A_4	KIF18A	2.78989	8.33333
Kif18A_5	KIF18A	2.07879	6
Kif18A_6	KIF18A	2.925	9.30233
NT-Con_1	NTC	2.44786	5.01139	NTC siRNA group Mean	2.44466	6.71957
NT-Con_2	NTC	2.40056	6.95067
NT-Con_3	NTC	2.54102	7.8712
NT-Con_4	NTC	2.38919	7.04501
				pH3, Fold Change	1.18852	X
				pH3 w/ >2 PCM Foci, Fold Change	X	1.16518
siRNA information		MDA-MB-453, Run 1		MDA-MB-453, siRNA group means and Fold change
ID	Target	pH3 (%)	pH3 w/ >2 PCM Foci (%)		pH3 (%)	pH3 w/ >2 PCM Foci (%)
Kif18A_2	KIF18A	3.54728	2.34114	KIF18A siRNA group Mean	3.14732	6.40117
Kif18A_3	KIF18A	4.09043	4.5584
Kif18A_4	KIF18A	2.04009	5.84795
Kif18A_5	KIF18A	2.21266	9.50226
Kif18A_6	KIF18A	3.84615	9.7561
NT-Con_1	NTC	2.31601	3.71901	NTC siRNA group Mean	2.01008	4.54661
NT-Con_2	NTC	1.79762	4.30108
NT-Con_3	NTC	2.22019	4.45205
NT-Con_4	NTC	1.70648	5.71429
				pH3, Fold Change	1.56716	X
				pH3 w/ >2 PCM Foci, Fold Change	X	1.40659
siRNA information		HMEC, Run 1		HMEC, siRNA group means and Fold change
ID	Target	pH3 (%)	pH3 w/ >2 PCM Foci (%)		pH3 (%)	pH3 w/ >2 PCM Foci (%)
Kif18A_2	KIF18A	1.44484	7.16332	KIF18A siRNA group Mean	1.05161	10.7448
Kif18A_3	KIF18A	0.673289	10.3139
Kif18A_4	KIF18A	0.436467	8.75
Kif18A_5	KIF18A	1.23182	12.6582
Kif18A_6	KIF18A	1.47164	14.8387
NT-Con_1	NTC	1.65897	9.44351	NTC siRNA group Mean	1.58175	7.12919
NT-Con_2	NTC	1.64421	5.43689
NT-Con_3	NTC	1.43529	5.30303
NT-Con_4	NTC	1.58854	8.33333
				pH3, Fold Change	0.664557	X
				pH3 w/ >2 PCM Foci, Fold Change	X	1.50631
