# Supplementary material for: Small-molecule inhibition of kinesin KIF18A reveals a mitotic vulnerability enriched in chromosomally unstable cancers
Source: Nat Cancer. 2023 Dec 27;5(1):66–84. doi: 10.1038/s43018-023-00699-5 (PMC10824666; doi:10.1038/s43018-023-00699-5)
Supplement: Supplementary file 7 — Source data Excel file with worksheet tabs for Fig. 2b,d,e. [file 43018_2023_699_MOESM7_ESM.xls]

## Sheet: Fig.2b
KIF18A Motor MT-ATPase Assay ADP-GLO, POC data (AM-9022 in 2 independent experiments), (AM-0277, AM-1882, AM-5308 in 4 independent experiments)
	AM-0277 (KIF18A)				AM-1882 (KIF18A)				AM-5308 (KIF18A)				AM-9022 (KIF18A)
Mean IC50 (µM)	0.07199				0.2303				0.04716				0.06006
Compound (µM)	Run 1	Run 2	Run 3	Run 4	Run 1	Run 2	Run 3	Run 4	Run 1	Run 2	Run 3	Run 4	Run 1	Run 2
100	0.75	0.3	1.93	1.23	1.79	3.56	4.67	1.16	0.81	1.22	1.93	1.36	2.84	1.1
50	1.15	0.47	1.19	1.49	2.14	2.77	4.5	5.54	1.62	1.13	1.19	1.55	1.81	1.75
25	0.46	0.3	1.24	1.62	1.91	2.94	6.26	5.41	1.1	1.27	1.24	2.01	1.64	2.6
12.5	0.46	0.38	1.19	1.62	1.97	3.16	6.26	5.8	0.69	1	1.47	1.62	0.96	1.36
6.25	1.39	0.34	1.36	1.49	1.97	6.08	6.95	6.78	1.33	1.31	1.07	2.34	1.59	1.29
3.125	1.27	1.18	1.87	1.55	2.89	12.47	8.2	8.93	2.26	1.62	1.7	2.47	1.42	2.99
1.5625	1.97	1.97	3.53	3.84	5.27	26.99	12.77	10.76	2.72	2.24	2.78	3.38	3.75	4.75
0.78125	4.75	4.84	8.54	10.57	12.12	41.51	24.86	20.43	4.81	4.97	6.04	6.26	7	7.89
0.390625	10.67	11.72	18.13	19.9	25.82	58.5	38.6	31.72	9.11	9.52	11.23	13.9	13.05	16.96
0.195312	17.99	22.4	32.33	32.96	40.28	73.37	56.4	49.87	14.21	17.59	21.72	24.21	23.94	29.04
0.0976562	31.63	34.58	46.02	48.44	51.25	79.1	75.39	61.37	26	29.77	34.78	40.14	38.15	47.52
0.0488281	45.27	47.46	60.45	62.87	68.37	82.81	85.83	70.38	39.35	46.67	51.83	55.82	49.55	63.32
0.0244141	55.31	62.6	75.85	76.38	77.42	80.65	89.48	75.8	54.79	61.19	74.48	73.64	65.81	85.07
0.012207	64.83	68.38	79.38	86.9	76.09	96.88	79.5	82.72	68.49	72.66	86	87.81	76.99	90.94
0.00610352	75.04	81.35	84.17	92.25	89.5	89.21	94.95	86.63	79.11	78.44	98.15	93.1	83.6	102.5
0.00305176	80.56	83.51	91.19	97.54	89.15	85.5	96.49	90.29	83.98	90.13	98.43	102.04	83.83	107.27
0.00152588	78.93	81.66	93.93	95.65	90.37	88.59	103.39	98.91	86.77	87.35	106.25	106.75	96.15	108.05
0.000762939	80.67	81.75	90.67	98.13	85.72	93.97	97.69	102.37	88.92	91.24	105.9	102.76	97.12	110.92
0.00038147	86.36	85.68	97.01	102.37	87.81	95.21	104.71	103.15	93.73	94.85	110.87	109.55	97.35	122.29
0.000190735	82.24	83.43	94.33	97.74	86.48	94.85	108.64	98.58	86.19	90.49	108.24	107.79	90.39	119.35
9.53674e-05	84.39	88.76	99.74	95.38	95.3	93	102.08	95.84	86.31	92.25	99.86	107.4	93.47	112.49
4.76837e-05	86.65	87.57	98.49	101.65	98.15	96.4	102.88	95.25	89.96	94.15	96.09	101.46	89.53	110.99
24-hour Mitotic Feature Assay, MDA-MB-157 cells (2 independenet experiments in duplicate)
Compound (µM)	AM-0277 (pH3%)	AM-0277 (>2 PCM Foci %)	AM-0277 (pH3%)	AM-0277 (>2 PCM Foci %)		AM-0277 (pH3%)	AM-0277 (>2 PCM Foci %)	AM-0277 (pH3%)	AM-0277 (>2 PCM Foci %)
	Run1	Run1	Run2	Run2		Mean Run1&2	Mean Run1&2	EC50, (µM)	EC50, (µM)
5	7.83	57.4	7.42	60.22		7.625*	58.81*	0.08671	0.06316
3	7.68	60.71	6.84	57.16		7.26	58.935
1.66667	6.33	63.79	8.07	57.49		7.2	60.64
1	6.57	58.57	8.09	58.3		7.33	58.435
0.555556	8.35	63.12	7.97	58.44		8.16	60.78
0.333333	7.4	61.53	8.09	58.9		7.745	60.215
0.185185	7.98	60.51	6.86	53.99		7.42	57.25
0.111111	6.03	55.06	5	50.51		5.515	52.785
0.061728	3.16	39.57	3.34	36.72		3.25	38.145
0.037037	1.48	25.73	2.03	18.54		1.755	22.135
0.020576	1.4	23.6	1.83	10.32		1.615	16.96
0.012346	1.5	13.91	1.59	17.17		1.545	15.54
0.006859	1.4	16.94	1.69	16.19		1.545	16.565
0.004115	1.47	18.48	1.94	17.24		1.705	17.86
0.002286	1.43	16.67	1.82	15.81		1.625	16.24
0.001372	1.28	14.03	1.78	17.74		1.53	15.885
0.000762	1.34	15.25	2	18.96		1.67	17.105
0.000457	1.23	17.39	1.81	17.82		1.52	17.605
0.000254	1.53	14.46	1.74	16		1.635	15.23
						*Denotes data points excluded from curve-fitting
Compound (µM)	AM-1882 (pH3%)	AM-1882 (>2 PCM Foci %)	AM-1882 (pH3%)	AM-1882 (>2 PCM Foci %)		AM-1882 (pH3%)	AM-1882 (>2 PCM Foci %)	AM-1882 (pH3%)	AM-1882 (>2 PCM Foci %)
	Run1	Run1	Run2	Run2		Mean Run1&2	Mean Run1&2	EC50, (µM)	EC50, (µM)
5	7.05	56.09	6.55	59.92		6.8*	58.005*	0.02118	0.01524
3	8.13	57.71	7.35	58.42		7.74	58.065
1.66667	7.97	61.91	7.28	57.76		7.625	59.835
1	7.5	59.15	7.92	54.95		7.71	57.05
0.555556	9.05	60.55	7.83	60.48		8.44	60.515
0.333333	7.87	58.79	9.06	59.64		8.465	59.215
0.185185	8.17	60.71	8.6	60.66		8.385	60.685
0.111111	9.39	58.07	10.37	58.3		9.88	58.185
0.061728	9.65	61.96	8.38	57.77		9.015	59.865
0.037037	6.96	54.5	7.03	53.73		6.995	54.115
0.020576	4.89	56.99	4.97	43.26		4.93	50.125
0.012346	2.61	29.26	2.89	29.77		2.75	29.515
0.006859	1.8	26.5	1.97	18.23		1.885	22.365
0.004115	1.65	19.94	1.84	15.23		1.745	17.585
0.002286	1.57	15.74	1.92	18.18		1.745	16.96
0.001372	1.43	23.61	1.78	16.28		1.605	19.945
0.000762	1.63	15.47	1.7	16.97		1.665	16.22
0.000457	1.7	17.18	1.74	16.09		1.72	16.635
0.000254	1.36	19.16	1.74	17.72		1.55	18.44
						*Denotes data points excluded from curve-fitting
Compound (µM)	AM-5308 (pH3%)	AM-5308 (>2 PCM Foci %)	AM-5308 (pH3%)	AM-5308 (>2 PCM Foci %)		AM-5308 (pH3%)	AM-5308 (>2 PCM Foci %)	AM-5308 (pH3%)	AM-5308 (>2 PCM Foci %)
	Run1	Run1	Run2	Run2		Mean Run1&2	Mean Run1&2	EC50, (µM)	EC50, (µM)
5	3.65	43.78	4.65	46.07		4.15*	44.925*	0.04065	0.03063
3	5.13	52.65	5.26	52.6		5.195	52.625
1.66667	5.93	55.65	5.53	49.39		5.73	52.52
1	8.05	58.4	7.36	55.47		7.705	56.935
0.555556	7.69	58.48	7.27	58.95		7.48	58.715
0.333333	8.54	58.98	8.9	64.79		8.72	61.885
0.185185	8.95	60.26	8.67	59.74		8.81	60
0.111111	8.23	61.99	8.91	57.9		8.57	59.945
0.061728	6.6	56.44	7.72	55		7.16	55.72
0.037037	3.54	40.96	3.75	45.4		3.645	43.18
0.020576	1.94	26.28	1.93	26.88		1.935	26.58
0.012346	1.64	18.31	1.83	19.67		1.735	18.99
0.006859	1.48	12.16	1.87	20.97		1.675	16.565
0.004115	1.61	18.23	1.78	20.74		1.695	19.485
0.002286	1.42	17.25	1.74	17.63		1.58	17.44
0.001372	1.46	15.74	1.87	17.62		1.665	16.68
0.000762	1.54	18.29	1.73	22.65		1.635	20.47
0.000457	1.47	12.23	1.62	21.82		1.545	17.025
0.000254	1.55	16.28	1.75	18.28		1.65	17.28
						*Denotes data points excluded from curve-fitting
Compound (µM)	AM-9022 (pH3%)	AM-9022 (>2 PCM Foci %)	AM-9022 (pH3%)	AM-9022 (>2 PCM Foci %)		AM-9022 (pH3%)	AM-9022 (>2 PCM Foci %)	AM-9022 (pH3%)	AM-9022 (>2 PCM Foci %)
	Run1	Run1	Run2	Run2		Mean Run1&2	Mean Run1&2	EC50, (µM)	EC50, (µM)
5	6.64	58.42	4.38	53.66		5.51*	56.04*	0.04246	0.03727
3	4.19	55.56	5.18	50.91		4.685*	53.235
1.66667	4.1	48.62	6.06	55.3		5.08	51.96
1	8.11	63.26	7.17	58.55		7.64	60.905
0.555556	6.43	56.77	7.87	56.66		7.15	56.715
0.333333	6.94	60.49	6.42	55.13		6.68	57.81
0.185185	7.41	58.08	6.82	58.48		7.115	58.28
0.111111	6.32	58.87	6.88	57.02		6.6	57.945
0.061728	7.31	56.31	5.63	46.98		6.47	51.645
0.037037	2.67	38.03	3.16	30.06		2.915	34.045
0.020576	2.01	26.93	2.26	27.62		2.135	27.275
0.012346	1.22	14.98	1.78	18.04		1.5	16.51
0.006859	1.42	19.51	1.64	14.7		1.53	17.105
0.004115	1.28	19.74	1.19	17.06		1.235	18.4
0.002286	1.44	16.31	1.49	17.79		1.465	17.05
0.001372	1.43	18.51	1.96	13.51		1.695	16.01
0.000762	1.36	17.16	1.5	18.81		1.43	17.985
0.000457	1.33	14.98	1.71	17.58		1.52	16.28
0.000254	1.38	19.15	1.94	20.37		1.66	19.76
						*Denotes data points excluded from curve-fitting

## Sheet: Fig.2d,e
HCC-1806, 96-hour Cell Growth Assay, *Denotes data points excluded from curve-fitting
	AM-0277, KIF18A				AM-1882, KIF18A				AM-9022, KIF18A				Palbociclib, CDK 4/6						Ispinesib, Eg5
Compound	Run 1 Count (POC)		Run 2 Count (POC)		Run 1 Count (POC)		Run 2 Count (POC)		Run 1 Count (POC)		Run 2 Count (POC)		Run 1 Count (POC)		Run 2 Count (POC)			Compound	Run 1 Count (POC)		Run 2 Count (POC)
[µM]	Replicate 1	Replicate 2	Replicate 1	Replicate 2	Replicate 1	Replicate 2	Replicate 1	Replicate 2	Replicate 1	Replicate 2	Replicate 1	Replicate 2	Replicate 1	Replicate 2	Replicate 1	Replicate 2		[uM]	Replicate 1	Replicate 2	Replicate 1	Replicate 2
6	10.9294	12.5203	13.5086	9.93205	8.02619	7.60496	8.26556	8.5037	10.254	11.7759	11.3012	10.6778	24.66*	22.67*	27.85*	25.93*		0.6	2.5766	2.5775	2.87502	2.41686
3.33	9.78333	11.981	12.2476	11.7397	7.47489	7.02403	7.99122	8.76398	9.86905	10.0151	9.72888	9.24659	41.2031	45.4459	43.1985	50.7553		0.333	2.22864	2.36224	3.04537	2.73112
2	10.8566	10.8262	10.4644	10.2181	8.63702	9.65672	9.04338	11.4755	8.80402	11.4912	9.75695	9.27988	54.35	49.0538	50.7812	48.2033		0.2	2.58235	2.37074	3.26091	3.14905
1.11	11.2125	10.7363	11.3596	12.5849	10.5627	9.86269	10.8863	11.9698	9.82128	9.1249	13.2105	11.49	55.6257	51.7089	55.368	55.5677		0.111	2.23152	2.71063	3.10447	3.00002
0.67	11.4498	11.6678	14.8513	11.148	9.39538	10.874	12.4871	11.8577	12.3419	10.1853	12.2278	12.5851	59.01	53.8415	55.1353	56.6773		0.067	2.63411	2.65681	3.72327	2.87367
0.37	12.0296	12.4385	12.07	13.1279	11.3366	10.1664	13.1745	12.3552	11.7518	11.7731	11.1573	12.4486	61.828	55.2218	62.0296	56.9975		0.037	3.17186	3.16665	3.13228	3.50866
0.22	13.866	12.1471	14.6417	14.9192	12.8999	11.5052	13.4198	13.1657	12.4375	12.0131	13.2912	13.8266	64.0576	55.4251	61.294	55.4631		0.022	3.75275	3.06468	3.63984	3.18468
0.123	21.2682	15.4699	18.4957	18.5799	12.1441	10.3406	15.0303	13.9202	19.266	16.3802	14.4038	16.7956	66.7684	65.2485	67.9305	64.0576		0.0123	2.32929	2.63698	3.02103	3.01298
0.074	25.2134	21.4617	22.4598	21.5547	13.9455	13.9187	15.8598	14.4144	18.1082	14.6501	20.3773	31.977	74.0072	63.818	73.4446	68.6068		0.0074	2.62549	2.76161	3.57379	2.87043
0.041	78.6226	83.7035	74.2279	73.6565	43.0557	30.6073	53.5922	32.8583	81.6164	73.5043	64.6346	75.0512	85.2324	74.9452	87.0603	76.7258		0.0041	2.82966	2.72762	5.20424	4.02054
0.025	89.3848	87.2932	80.9484	85.9358	60.2573	52.7304	63.6361	50.897	78.2724	76.6631	84.4994	91.1878	79.7669	74.9927	86.3812	76.2661		0.0025	6.92461	3.43573	16.8573	10.6037
0.0137	94.0068	101.606	91.1784	91.2351	87.6851	89.0599	86.4188	94.8882	97.0775	98.1443	92.6595	107.92	89.5899	86.1068	91.8577	89.3845		0.00137	96.3321	90.864	101.975	99.4671
0.0082	102.604	99.1516	102.016	99.1515	91.0343	89.6356	95.7236	86.7469	102.495	97.3183	105.695	103.716	88.8696	86.727	94.4827	87.6409		0.00082	101.155	99.9476	105.677	101.787
0.0046	98.3564	103.678	99.8384	101.011	96.7595	97.3673	95.1556	96.1238	99.275	103.223	95.5655	103.59	99.391	92.7076	99.9245	97.7793		0.00046	97.0941	98.0385	104.133	103.523
0.0027	103.437	110.996	106.317	96.4596	99.7179	99.8125	104.844	90.2031	106.629	107.386	112.784	103.889	98.1704	88.8147	92.9863	90.995		0.00027	103.944	111.124	115.495	109.258
0.0015	93.9987	102.355	96.0554	102.471	98.3124	97.5521	98.9801	96.5619	103.24	102.352	97.4081	97.2856	100.087	93.6076	100.104	100.052		0.00015	97.8246	104.989	94.5142	101.336
0.0009	98.1326	104.762	103.295	104.1	97.0597	93.8289	103.014	95.0431	100.149	105.43	101.497	104.022	96.6583	91.8895	98.1609	100.338		9e-05	100.07	97.795	110.972	98.6182
0.0005	94.6108	102.788	86.2588	93.6181	96.8164	96.1104	99.8935	103.25	90.9824	99.7712	94.1335	102.877	91.1323	92.3434	100.472	98.9174		5e-05	93.974	99.2423	97.1563	92.6927
0.0003	96.04	102.867	106.541	92.9191	91.4872	94.1748	97.7666	93.4418	102.709	102.598	99.928	99.559	94.4891	89.5352	99.7799	100.322		3e-05	93.6146	101.146	101.398	101.301
MDA-MB-157, 96-hour Cell Growth Assay
	AM-0277, KIF18A				AM-1882, KIF18A				AM-9022, KIF18A				Palbociclib, CDK 4/6						Ispinesib, Eg5
Compound	Run 1 Count (POC)		Run 2 Count (POC)		Run 1 Count (POC)		Run 2 Count (POC)		Run 1 Count (POC)		Run 2 Count (POC)		Run 1 Count (POC)		Run 2 Count (POC)			Compound	Run 1 Count (POC)		Run 2 Count (POC)
[µM]	Replicate 1	Replicate 2	Replicate 1	Replicate 2	Replicate 1	Replicate 2	Replicate 1	Replicate 2	Replicate 1	Replicate 2	Replicate 1	Replicate 2	Replicate 1	Replicate 2	Replicate 1	Replicate 2		[uM]	Replicate 1	Replicate 2	Replicate 1	Replicate 2
6	34.9282	39.2715	32.0308	35.0882	35.7129	29.8044	26.7489	26.8955	31.798	33.9425	28.2212	32.0849	84.2236	82.2577	87.0876	77.0004		0.6	5.72751	5.3447	4.03161	5.36317
3.33	37.1104	42.749	30.2229	35.9419	38.5371	34.0791	32.2583	31.861	34.9888	40.7566	30.5059	31.8207	87.6045	88.6675	87.1282	88.5023		0.333	4.59936	5.11357	4.16265	5.05059
2	38.0277	42.2918	31.6336	36.3385	37.6331	34.2051	29.7289	31.7773	36.9371	39.0569	30.0123	28.9574	90.5911	91.8541	92.7759	89.3327		0.2	4.88863	4.72356	4.24745	5.64284
1.11	40.7102	41.2426	31.4147	33.3463	37.6256	35.0719	29.8316	31.3	31.8862	34.9504	30.8164	31.6588	91.1826	86.4406	99.3743	95.8851		0.111	4.61383	5.59026	5.07227	6.42428
0.67	38.5837	41.5424	34.4872	33.4325	37.9842	38.1983	31.4521	31.1911	38.2531	35.537	30.888	35.6555	95.8779	93.0335	94.8968	103.127		0.067	6.40006	5.4747	4.87184	5.98832
0.37	41.6484	46.2115	31.6741	32.5184	42.1383	40.7764	29.8474	30.5464	30.7246	41.441	35.2745	32.9967	99.3538	100.806	105.201	99.6387		0.037	4.8814	5.45304	5.3652	5.26446
0.22	43.1495	44.158	35.8168	37.2699	37.7377	35.2126	27.4366	30.7724	40.2309	36.6276	36.2457	31.5565	99.2442	100.974	101.276	102.388		0.022	6.14695	5.58304	4.9181	5.87316
0.123	50.8079	55.7146	35.833	46.4709	40.0911	36.5165	32.0212	30.9567	41.8263	40.6964	37.5035	38.8086	102.245	103.714	105.079	102.454		0.0123	5.62627	5.94417	5.62729	5.80735
0.074	51.8295	50.1686	47.1747	46.6175	44.4992	32.9678	36.7402	32.6062	41.3337	41.0199	39.0956	44.2286	102.501	93.451	109.776	104.098		0.0074	7.99826	7.93037	6.69879	7.84733
0.041	90.1143	92.9101	92.6145	90.7257	47.5401	44.2732	46.1861	37.3707	83.2114	75.9176	75.2299	83.7019	107.671	92.0738	98.3829	98.3848		0.0041	52.5311	12.7767	61.7614	15.5795
0.025	91.1359	93.06	91.7227	98.547	62.8189	56.8529	52.1382	52.1666	84.4025	83.3108	77.1803	108.16	105.276	94.9821	103.332	104.148		0.0025	78.341	68.2099	78.7975	80.3241
0.0137	86.7577	98.666	91.4309	105.385	92.1962	86.0646	90.2853	84.6473	92.1957	95.2692	101.922	102.961	103.888	95.2897	100.796	95.9515		0.00137	88.4654	92.8822	99.4334	98.6016
0.0082	91.4973	102.466	94.2116	101.582	98.106	92.8508	86.9259	92.5853	91.3061	101.971	96.2067	104.981	101.778	90.4842	99.7725	103.351		0.00082	96.8904	96.7101	96.4579	100.74
0.0046	88.8426	102.811	93.6846	102.203	96.4922	93.2805	93.5341	102.357	93.6073	97.4579	104.024	96.1268	96.2284	94.1763	90.6387	102.844		0.00046	90.8302	92.8966	96.9512	106.021
0.0027	87.2094	96.2602	100.6	103.781	98.0463	93.4657	90.3565	99.4097	94.4602	99.3156	103.491	105.22	102.749	93.3338	95.5794	97.2387		0.00027	91.2424	97.1146	97.329	106.383
0.0015	97.0847	96.3951	104.686	94.8476	92.4652	99.4888	91.6212	95.8928	96.0041	99.9474	101.365	92.5391	93.7895	91.942	101.455	102.936		0.00015	105.67	91.546	100.412	101.826
0.0009	99.3016	96.9572	102.797	93.899	99.2716	97.0144	88.7124	102.474	99.3493	101.196	100.314	95.1127	96.8637	96.4545	93.9867	98.227		9e-05	99.6529	93.1783	101.337	106.087
0.0005	87.4527	97.8565	96.4978	96.6671	98.5169	100.037	94.7988	93.004	88.7182	97.9543	103.61	98.4448	96.3306	97.4068	94.5067	99.7965		5e-05	95.1331	91.2643	97.514	96.6028
0.0003	90.4965	97.4518	95.1925	98.3228	94.8186	91.8951	87.8429	97.4168	94.2396	98.6913	98.2128	93.3316	97.6889	95.5608	95.75	103.027		3e-05	100.239	93.0338	99.8111	100.675
BT-549, 96-hour Cell Growth Assay
	AM-0277, KIF18A				AM-1882, KIF18A				AM-9022, KIF18A				Palbociclib, CDK 4/6						Ispinesib, Eg5
Compound	Run 1 Count (POC)		Run 2 Count (POC)		Run 1 Count (POC)		Run 2 Count (POC)		Run 1 Count (POC)		Run 2 Count (POC)		Run 1 Count (POC)		Run 2 Count (POC)			Compound	Run 1 Count (POC)		Run 2 Count (POC)
[µM]	Replicate 1	Replicate 2	Replicate 1	Replicate 2	Replicate 1	Replicate 2	Replicate 1	Replicate 2	Replicate 1	Replicate 2	Replicate 1	Replicate 2	Replicate 1	Replicate 2	Replicate 1	Replicate 2		[uM]	Replicate 1	Replicate 2	Replicate 1	Replicate 2
6	17.9745	19.6693	19.233	21.0925	10.3701	10.2728	14.2997	14.294	13.9919	15.2296	14.5742	15.8474	89.4703	75.9817	80.4274	74.1955		0.6	1.35593	1.39126	4.23457	3.3399
3.33	17.7896	21.7132	18.4739	21.3868	14.2408	14.2564	14.7071	15.3706	10.3696	13.4178	13.0928	18.4946	92.484	85.7619	96.6292	84.0706		0.333	1.79991	1.42605	4.19634	4.09044
2	22.1936	17.9584	19.692	19.0993	14.9871	15.2437	16.7359	13.6066	12.0139	14.3088	14.9301	15.6068	103.909	90.265	100.622	87.1731		0.2	1.42793	1.36808	4.24413	4.77531
1.11	15.4644	17.2638	19.3212	18.3256	16.5966	16.5449	16.2633	18.3023	11.9086	14.4463	13.0266	18.4857	102.13	90.4627	107.875	98.236		0.111	1.55992	1.71009	4.73163	5.43203
0.67	18.602	16.7413	20.1245	21.0336	15.789	15.997	16.6219	13.8882	13.6466	14.1413	16.5522	15.7404	103.61	99.0564	116.423	97.1013		0.067	2.25589	2.0753	5.3912	6.4734
0.37	16.1143	17.4647	17.9443	19.7553	16.3515	14.6102	17.6648	16.3313	12.7162	14.6974	15.4432	17.1576	106.831	96.9998	109.681	92.1549		0.037	2.40588	2.68978	5.30517	5.46017
0.22	17.1901	16.7643	18.4386	19.1918	12.7036	17.401	16.0433	16.6708	14.3254	13.6331	16.817	16.7565	108.457	93.4403	105.889	102.278		0.022	3.28784	2.73036	9.30077	5.53523
0.123	18.7477	19.055	19.3742	19.8982	16.992	14.2164	17.3063	18.1118	15.7825	15.3193	17.1232	19.3057	102.277	96.2314	103.511	93.1566		0.0123	7.82361	7.13023	12.1493	23.0228
0.074	22.8603	26.7539	24.5995	25.1882	17.9666	17.8233	18.9603	16.9275	22.7521	28.4142	21.162	27.3898	103.732	94.1692	102.388	98.759		0.0074	88.6036	49.216	99.3643	73.7874
0.041	54.5118	40.3491	35.5532	35.5914	24.5607	24.8773	28.3631	23.2464	83.9219	83.7599	62.8155	74.0318	105.603	95.8303	102.227	106.959		0.0041	111.678	103.075	110.519	105.751
0.025	86.4715	94.4368	77.8499	97.9774	48.0521	38.0208	38.5399	27.3043	105.82	105.106	92.4026	102.821	108.494	98.9378	107.504	98.5019		0.0025	101.851	97.916	109.248	113.088
0.0137	95.1954	101.326	100.128	96.6318	74.3728	77.7822	69.8199	59.3872	97.8085	104.682	90.9791	107.099	105.651	99.2203	114.888	103.395		0.00137	110.802	100.009	101.984	98.9868
0.0082	99.7395	101.992	99.9515	98.0699	96.2435	95.1547	90.5402	85.6729	100.693	99.701	93.495	104.363	103.078	97.1354	122.512	104.946		0.00082	109.302	102.055	107.7	104.991
0.0046	96.585	98.6451	103.782	100.021	98.3654	100.12	98.0608	86.6667	100.547	105.615	95.2081	107.723	100.205	91.847	104.224	91.9511		0.00046	106.735	100.959	99.957	101.67
0.0027	95.2851	96.8136	99.4307	102.056	98.1482	100.245	92.1454	100.671	103.695	102.38	92.9157	105.156	103.964	103.559	116.553	101.064		0.00027	105.385	100.339	103.389	95.5437
0.0015	101.897	93.8397	102.079	98.154	95.9149	96.5472	92.9927	96.323	98.6921	101.184	93.5777	101.903	107.369	98.9095	107.464	100.257		0.00015	109.963	98.8377	94.0209	99.3527
0.0009	103.454	96.8251	110.852	91.2998	98.655	98.3107	106.6	93.0932	101.337	108.796	91.6246	102.785	104.514	94.5308	105.106	103.111		9e-05	107.293	100.258	105.329	94.7462
0.0005	96.6242	101.062	108.337	86.5817	94.3778	96.2447	91.7624	94.4762	94.7479	100.562	89.0342	93.7297	105.016	94.7455	103.311	99.5213		5e-05	104.131	94.2755	97.8923	98.2925
0.0003	96.7026	98.7025	105.75	96.6654	95.2132	96.9524	94.2231	93.5901	99.9269	105.543	101.39	98.4358	107.919	92.734	107.594	97.5445		3e-05	102.295	97.5972	109.65	93.6204
OVCAR-3, 96-hour Cell Growth Assay
	AM-0277, KIF18A				AM-1882, KIF18A				AM-9022, KIF18A				Palbociclib, CDK 4/6						Ispinesib, Eg5
Compound	Run 1 Count (POC)		Run 2 Count (POC)		Run 1 Count (POC)		Run 2 Count (POC)		Run 1 Count (POC)		Run 2 Count (POC)		Run 1 Count (POC)		Run 2 Count (POC)			Compound	Run 1 Count (POC)		Run 2 Count (POC)
[µM]	Replicate 1	Replicate 2	Replicate 1	Replicate 2	Replicate 1	Replicate 2	Replicate 1	Replicate 2	Replicate 1	Replicate 2	Replicate 1	Replicate 2	Replicate 1	Replicate 2	Replicate 1	Replicate 2		[uM]	Replicate 1	Replicate 2	Replicate 1	Replicate 2
6	7.39154	7.99423	6.12828	6.70317	9.298	10.7842	8.05864	12.8396	10.1318	8.8514	6.62966	8.04117	90.8537	95.4177	98.1595	98.7539		0.6	8.86374	9.25724	6.18603	6.84713
3.33	7.80492	8.44877	6.9869	6.08352	8.95583	9.20526	6.90046	7.10634	7.56246	8.83677	6.69153	7.41914	89.4414	92.9244	104.409	99.6651		0.333	7.98086	9.93229	5.92669	7.13379
2	7.79733	7.51082	6.69578	6.48493	8.98187	9.08816	6.85997	10.7399	8.03069	7.28164	6.35815	7.53223	99.2167	103.473	109.703	105.034		0.2	8.65372	9.38072	6.34163	6.55684
1.11	7.82767	7.86796	8.54937	7.66188	8.32729	7.39594	7.52004	7.09904	9.93508	9.33075	7.52668	8.1618	93.619	107.452	109.688	104.745		0.111	7.98475	10.1669	7.84924	8.2659
0.67	8.34345	7.4026	7.25591	7.64239	7.45328	7.10886	7.4836	10.7435	10.3285	8.9685	6.77745	8.50109	96.4396	108.642	106.952	99.8591		0.067	8.79373	10.4839	7.23029	9.15853
0.37	9.15504	8.91414	10.8157	9.64165	9.62529	10.0551	10.0186	8.02293	10.2144	9.31245	7.34796	8.04494	106.227	103.058	115.608	102.893		0.037	10.0967	11.9616	8.84163	9.13676
0.22	8.37379	8.72655	8.43882	8.99472	9.38726	8.8653	8.4555	8.97239	10.7456	9.38929	7.46825	9.37194	101.373	105.886	112.591	104.035		0.022	11.7535	12.7354	8.91079	9.51776
0.123	9.75046	8.92857	10.1561	8.07109	9.93398	10.8975	8.46359	7.37657	11.505	9.81741	6.82556	6.93659	95.3675	102.178	114.826	98.6477		0.0123	11.0106	11.9698	10.1314	8.93356
0.074	10.2586	10.2417	7.59862	9.92225	9.57694	10.8975	7.62533	7.45691	9.76589	10.2528	8.16249	18.5629	98.8646	101.467	118.837	101.941		0.0074	15.3278	18.0494	11.8672	15.9911
0.041	67.9384	58.1097	71.7521	53.8436	18.0716	14.263	17.7736	9.30105	76.022	53.3828	61.3235	72.3404	92.448	100.853	108.322	105.206		0.0041	82.1383	59.9683	100.84	74.7777
0.025	73.3844	76.3239	70.267	84.799	41.3947	32.0617	35.3163	31.0583	66.6693	63.6394	83.4533	97.2819	99.8101	97.53	101.286	99.5627		0.0025	87.5873	92.5724	101.594	104.645
0.0137	90.4467	92.6118	100.271	107.321	79.5202	82.2316	82.9635	77.1144	86.2443	80.4676	96.0562	97.9643	94.8453	100.002	94.2699	92.6312		0.00137	62.8551	89.6458	102.23	97.685
0.0082	95.54	95.0469	90.5644	101.078	97.9266	97.6128	105.88	76.9427	87.1651	90.2924	103.256	104.758	100.677	107.571	109.555	102.051		0.00082	83.5891	97.1084	94.4018	95.3627
0.0046	91.1142	96.7136	108.157	98.5639	93.2143	99.3579	103.471	81.7302	86.3781	84.3792	95.1248	97.1801	94.3666	101.852	102.584	93.8242		0.00046	83.7913	105.168	91.1134	93.7117
0.0027	100.231	89.9784	94.7727	92.2972	94.1627	97.7638	101.721	99.8905	97.2142	87.5041	83.9104	109.134	86.1737	92.463	102.615	99.5224		0.00027	89.4386	92.383	103.786	91.3168
0.0015	100.376	85.5808	105.927	103.424	94.609	93.9148	97.2665	91.6082	97.1946	82.6228	102.648	96.3131	83.2621	101.539	96.7099	94.4683		0.00015	99.9981	88.9131	105.522	90.7108
0.0009	94.262	90.0866	95.893	98.7432	89.8484	107.732	110.112	93.215	97.5605	86.0771	92.0729	91.6497	97.2229	104.807	105.612	97.3119		9e-05	98.1817	94.1654	102.127	98.2909
0.0005	99.4615	87.5	77.9098	95.6761	98.4919	100.578	92.5204	86.8792	90.7732	89.0483	80.8654	94.4696	106.227	96.3786	94.5962	88.7299		5e-05	87.6495	92.2266	82.175	90.8415
0.0003	87.6593	90.2742	89.6099	93.0455	95.9368	110.278	99.1617	91.1481	99.2682	75.7949	89.9902	86.451	92.0682	101.526	100.216	95.7529		3e-05	88.0034	84.0272	92.1508	102.028
CAL-51, 96-hour Cell Growth Assay
	AM-0277, KIF18A				AM-1882, KIF18A				AM-9022, KIF18A				Palbociclib, CDK 4/6						Ispinesib, Eg5
Compound	Run 1 Count (POC)		Run 2 Count (POC)		Run 1 Count (POC)		Run 2 Count (POC)		Run 1 Count (POC)		Run 2 Count (POC)		Run 1 Count (POC)		Run 2 Count (POC)			Compound	Run 1 Count (POC)		Run 2 Count (POC)
[µM]	Replicate 1	Replicate 2	Replicate 1	Replicate 2	Replicate 1	Replicate 2	Replicate 1	Replicate 2	Replicate 1	Replicate 2	Replicate 1	Replicate 2	Replicate 1	Replicate 2	Replicate 1	Replicate 2		[uM]	Replicate 1	Replicate 2	Replicate 1	Replicate 2
6	92.3747	93.6431	109.381	98.6152	77.6539	83.7414	109.652	83.8407	91.6813	95.5332	90.3756	97.5904	2.15056	2.34951	3.17352	3.73485		0.6	0.36978	0.397915	0.524327	0.669384
3.33	87.5104	95.5007	112.646	114.772	96.9189	97.7162	105.573	99.5247	85.6716	95.5961	102.251	84.2103	5.79879	9.03564	9.20453	13.6326		0.333	0.375875	0.397915	0.555823	0.553457
2	92.0803	107.697	116.895	113.17	98.1217	92.5043	115.246	102.136	79.0598	104.253	88.4707	97.3786	14.9906	15.3755	23.4216	18.662		0.2	0.432764	0.395843	0.51321	0.594593
1.11	94.3561	102.911	112.566	122.284	102.356	96.116	106.774	112.003	86.8498	92.6846	103.392	97.4196	19.3491	19.9638	27.7145	24.5946		0.111	0.323049	0.315016	0.483566	0.759134
0.67	103.053	96.4591	88.8783	107.933	97.7902	94.1711	116.621	105.303	91.7269	94.0293	97.6967	68.1541	25.231	28.9229	34.13	32.6188		0.067	0.296636	0.399988	0.559529	0.863842
0.37	98.6175	101.22	114.777	113.785	96.8341	89.6388	117.361	117.843	91.5724	98.9537	103.32	98.475	34.4861	29.7	42.6492	35.6034		0.037	0.379938	0.445582	0.852262	0.736696
0.22	105.55	107.172	110.354	107.441	98.0542	96.9367	108.53	109.07	91.9368	92.6008	97.0802	93.5806	37.5151	38.9128	51.9566	43.0527		0.022	0.469336	0.416567	0.594731	0.817097
0.123	107.792	104.232	118.719	91.0747	90.0552	103.189	92.1334	90.5489	96.3525	106.228	111.283	93.654	67.9652	49.6336	82.1687	64.9868		0.0123	0.459177	0.441437	0.780005	0.70678
0.074	105.319	103.806	114.725	111.451	95.6661	95.4991	124.412	88.9955	89.5844	92.2887	107.023	98.3657	62.9241	64.1353	77.8225	75.0986		0.0074	0.558733	0.789613	1.08386	2.78785
0.041	101.884	100.03	128.114	98.2978	102.212	92.2105	102.401	112.336	90.224	101.212	104.271	99.3374	92.9746	71.822	94.8057	87.3205		0.0041	5.05501	1.03209	16.8803	4.035
0.025	100.278	98.8224	124.707	121.44	105.452	101.361	111.016	107.094	95.21	104.169	106.847	107.28	83.6561	85.2144	84.8892	96.1724		0.0025	12.4283	13.0276	28.4192	30.4495
0.0137	100.418	96.714	116.71	111.165	98.6209	98.8444	88.8791	117.037	99.1149	93.6167	107.067	102.054	89.542	92.8428	93.4141	109.774		0.00137	99.2168	66.3171	88.8576	94.6879
0.0082	98.0165	102.923	120.181	116.249	91.4565	98.0766	108.491	95.2051	89.4081	96.9157	107.51	89.7314	90.1217	93.7729	104.427	108.425		0.00082	100.099	91.1557	102.049	94.3495
0.0046	98.5911	99.7135	91.6391	107.859	96.2771	99.1774	107.834	97.5249	97.3862	94.1194	101.683	97.7731	101.062	101.446	102.716	111.785		0.00046	95.395	103.284	106.829	105.306
0.0027	104.576	102.676	126.69	113.234	99.8795	100.137	117.319	118.766	92.3249	96.8864	107.984	105.943	100.479	106.755	71.6411	115.795		0.00027	105.048	103.906	104.615	100.74
0.0015	105.626	107.354	110.992	115.092	94.8662	93.4954	85.3034	115.523	89.9863	101.52	102.11	101.404	100.02	99.4604	103.022	114.182		0.00015	104.042	90.3557	97.886	106.727
0.0009	99.9432	100.813	126.064	112.554	90.9264	99.9647	103.285	111.509	98.3406	97.6635	114.531	103.902	101.514	96.3902	103.78	113.367		9e-05	104.54	102.36	104.628	104.467
0.0005	103.027	106.85	101.567	113.329	101.597	92.6101	105.854	107.978	87.7785	92.9841	113.134	99.6311	108.195	99.4463	104.4	106.576		5e-05	94.8038	97.1597	109.788	109.755
0.0003	100.607	97.9701	119.416	116.125	100.479	88.8554	106.197	112.325	89.0299	106.813	110.621	92.5338	103.832	91.0107	104.016	117.913		3e-05	109.753	105.29	112.945	92.117
MDA-MB-453, 96-hour Cell Growth Assay
	AM-0277, KIF18A				AM-1882, KIF18A				AM-9022, KIF18A				Palbociclib, CDK 4/6						Ispinesib, Eg5
Compound	Run 1 Count (POC)		Run 2 Count (POC)		Run 1 Count (POC)		Run 2 Count (POC)		Run 1 Count (POC)		Run 2 Count (POC)		Run 1 Count (POC)		Run 2 Count (POC)			Compound	Run 1 Count (POC)		Run 2 Count (POC)
[µM]	Replicate 1	Replicate 2	Replicate 1	Replicate 2	Replicate 1	Replicate 2	Replicate 1	Replicate 2	Replicate 1	Replicate 2	Replicate 1	Replicate 2	Replicate 1	Replicate 2	Replicate 1	Replicate 2		[uM]	Replicate 1	Replicate 2	Replicate 1	Replicate 2
6	69.4993	58.742	73.5538	47.2625	73.6986	66.4044	58.5108	60.8168	87.6366	65.7612	90.2111	76.1733	25.2624	30.2602	21.5444	26.7709		0.6	8.27116	7.59213	10.3149	8.27365
3.33	73.5297	75.5327	75.3187	60.542	81.1193	83.6079	49.6621	89.4397	106.687	86.5498	107.839	79.2376	27.9395	35.0117	24.542	30.3128		0.333	10.047	8.52037	10.3921	7.17372
2	91.0463	84.4392	76.2635	77.5266	97.3596	87.9	53.3661	53.6591	96.0377	102.33	102.354	93.313	34.4692	38.8425	37.3466	39.1079		0.2	10.5417	8.87365	10.4848	7.4336
1.11	88.3108	95.8375	77.6005	64.6481	87.662	106.01	78.1652	97.1534	101.922	80.0136	81.8871	89.335	35.7466	42.0979	37.5933	44.7608		0.111	11.7742	11.312	12.486	11.1987
0.67	89.3759	75.9544	96.9516	80.2986	91.7564	95.7817	72.3129	94.248	105.133	89.6482	111.385	110.305	43.1255	52.6203	45.6177	47.3278		0.067	14.8557	12.4896	10.3844	9.59115
0.37	91.9582	85.1612	70.1399	79.4069	99.5405	104.162	85.6305	86.8554	107.08	80.2173	79.0989	112.899	44.7087	53.3109	54.3885	54.124		0.037	12.7635	11.6237	13.4518	13.0541
0.22	83.9125	80.8549	92.3344	79.5175	96.0839	88.771	73.8429	92.9402	97.1876	82.9506	106.819	80.9082	50.4366	61.5726	56.4732	59.1457		0.022	11.9608	11.4852	12.826	19.5087
0.123	81.4605	94.5341	73.1259	88.352	98.6901	93.3933	100.198	96.7775	107.629	100.412	74.3307	78.9792	59.8675	59.501	68.1737	70.4517		0.0123	11.0931	13.0784	11.4584	11.0658
0.074	96.3411	96.7703	97.6736	86.928	95.8713	85.3851	93.8799	112.777	100.668	95.327	101.434	115.907	62.9523	67.5161	71.1404	72.682		0.0074	12.7392	11.4298	13.6604	13.0723
0.041	96.9465	97.7414	84.5976	93.0803	92.5451	94.0887	97.0356	97.9522	98.441	107.033	87.6957	77.0963	81.6783	83.2504	84.1794	77.8651		0.0041	26.3055	23.0466	34.406	30.0124
0.025	95.8431	89.1416	93.3951	108.662	101.18	95.7676	89.0731	100.74	139.234	109.503	97.5957	133.684	77.6355	79.4854	81.8417	90.3914		0.0025	57.2738	42.9413	91.5125	72.6075
0.0137	105.368	104.367	82.3959	90.2599	111.707	94.1098	93.6568	99.1425	103.507	105.827	90.1909	94.9005	93.4194	97.9489	96.1451	98.0011		0.00137	80.2952	83.5481	82.1171	91.6327
0.0082	117.643	103.044	86.0059	99.5714	104.369	91.7214	91.9737	72.8455	113.275	105.946	80.4425	67.5435	88.602	86.5469	87.5594	97.8258		0.00082	92.483	90.6484	104.168	86.0182
0.0046	106.915	98.8531	85.6761	87.5709	103.079	94.2222	86.7079	79.7917	108.24	103.705	85.5339	108.219	88.038	88.265	88.6141	83.9178		0.00046	75.1379	93.0937	105.644	97.3076
0.0027	101.613	99.3004	91.2024	97.3732	104.273	84.6686	92.5539	78.6953	109.763	93.0351	119.477	113.462	92.4206	94.5867	98.3655	85.8465		0.00027	97.7295	103.47	106.517	105.122
0.0015	102.287	89.9147	97.8875	74.1739	91.681	96.168	87.4793	103.833	94.8361	69.1227	87.332	95.5097	89.2883	97.579	107.519	106.403		0.00015	87.4311	95.1441	83.0906	82.1866
0.0009	103.873	93.7226	92.9584	76.3031	104.904	95.6763	81.5441	73.6912	118.071	102.135	110.496	108.044	89.0301	93.6989	99.1858	104.734		9e-05	100.284	99.7437	98.8835	96.9571
0.0005	86.4794	80.414	71.2274	65.1873	81.0575	94.5524	74.0915	82.8302	97.6226	90.6158	67.9665	83.7694	82.1403	96.3048	95.4358	102.904		5e-05	87.1878	82.2804	95.2598	83.5162
0.0003	95.2454	81.0338	102.87	65.3394	92.9086	82.1889	77.5979	67.6769	97.5708	83.9438	84.9379	81.6281	81.2706	82.9709	93.5175	98.8077		3e-05	95.5319	86.0141	107.004	81.5762
OVCAR-5, 96-hour Cell Growth Assay
	AM-0277, KIF18A				AM-1882, KIF18A				AM-9022, KIF18A				Palbociclib, CDK 4/6						Ispinesib, Eg5
Compound	Run 1 Count (POC)		Run 2 Count (POC)		Run 1 Count (POC)		Run 2 Count (POC)		Run 1 Count (POC)		Run 2 Count (POC)		Run 1 Count (POC)		Run 2 Count (POC)			Compound	Run 1 Count (POC)		Run 2 Count (POC)
[µM]	Replicate 1	Replicate 2	Replicate 1	Replicate 2	Replicate 1	Replicate 2	Replicate 1	Replicate 2	Replicate 1	Replicate 2	Replicate 1	Replicate 2	Replicate 1	Replicate 2	Replicate 1	Replicate 2		[uM]	Replicate 1	Replicate 2	Replicate 1	Replicate 2
6	82.5235	78.1557	75.0411	80.8176	86.1366	86.7964	74.7725	73.7653	79.6438	77.7821	78.715	81.8288	12.821	14.1615	10.0488	9.62207		0.6	3.33796	3.55925	2.35975	3.07397
3.33	88.4639	87.7236	82.5343	91.993	80.7806	82.079	82.6152	82.4846	93.5673	97.7005	95.8453	82.2088	13.4842	14.5171	10.0213	10.9568		0.333	2.96175	3.26797	2.56819	3.2075
2	86.2989	92.7747	87.0923	92.4168	81.555	92.4809	88.5958	87.9231	96.6406	102.987	91.8867	90.5897	13.477	15.9153	11.3203	11.4649		0.2	3.19909	3.98077	3.00566	3.1769
1.11	94.6843	88.9363	89.606	81.5266	83.3124	90.2962	81.5007	86.3336	95.8255	94.4755	98.3953	97.5754	15.3491	16.4596	12.4518	14.5141		0.111	3.71165	3.56872	2.54761	2.95157
0.67	92.8776	91.5619	84.3931	85.0911	91.459	93.8655	82.5207	87.3878	108.183	95.0359	96.9418	85.4914	20.4727	20.6592	16.2032	17.8955		0.067	3.57278	3.68476	2.92589	2.54263
0.37	90.9506	90.4688	83.9343	85.5592	86.3979	91.6019	87.134	81.8257	90.5525	85.2532	95.2696	81.5454	24.3923	24.5612	20.9681	21.3216		0.037	3.52228	4.24837	2.24138	2.93488
0.22	88.8862	97.8844	78.7002	78.3692	89.4139	84.6673	86.8339	81.1778	91.8505	100.591	96.7457	97.5256	29.7802	29.4309	27.6499	28.5674		0.022	4.52973	4.56095	3.56665	3.0239
0.123	96.1105	92.0793	86.8643	84.5427	96.3235	90.3565	87.3147	87.1132	94.5247	92.9425	96.1057	91.4026	37.1556	34.528	35.6086	34.2608		0.0123	6.03207	6.43886	4.12764	6.64311
0.074	94.4412	93.6288	92.2124	91.6856	92.8447	92.627	93.0008	95.9176	102.117	95.4778	98.1735	95.333	47.9723	45.1745	45.8414	49.5986		0.0074	49.3625	21.0571	35.2573	21.2591
0.041	96.0074	97.1304	94.5829	97.1971	96.6783	84.2522	96.1023	92.6369	105.383	104.948	110.432	103.069	58.6448	55.0614	60.9379	56.3977		0.0041	79.9545	70.9458	83.2887	82.1738
0.025	97.2765	105.022	88.5242	97.2525	101.159	90.6394	103.528	98.0975	113.018	101.26	113.303	102.792	65.1382	61.98	64.9447	66.7877		0.0025	105.131	96.661	92.702	100.626
0.0137	98.8401	100.625	96.7651	100.183	94.7483	84.6928	102.197	95.2368	107.781	96.1136	115.831	107.352	75.2484	76.4294	72.7635	80.1653		0.00137	112.185	98.3352	95.7849	98.5173
0.0082	97.706	99.5998	96.6166	106.077	99.433	93.4666	99.868	96.6012	107.614	100.864	106.727	105.115	83.5466	82.2667	83.1994	78.5151		0.00082	100.889	102.297	93.8549	105.75
0.0046	99.5643	98.3675	100.591	100.122	97.5534	98.5621	102.983	102.144	105.629	101.246	104.894	93.7571	84.3997	86.4227	87.5359	97.2818		0.00046	113.872	104.724	100.805	102.596
0.0027	100.107	98.2455	95.1503	98.7814	98.0592	97.5253	98.6841	95.687	97.0844	94.7638	113.22	100.266	87.918	96.1911	87.3436	93.9366		0.00027	107.156	97.8143	90.5661	109.534
0.0015	100.482	92.6576	94.9515	94.6546	95.2302	93.4852	97.6614	107.509	108.903	92.6192	109.676	100.674	94.9569	98.3224	89.862	94.7492		0.00015	108.628	98.1529	91.4977	104.562
0.0009	100.873	101.035	92.2946	93.4554	100.332	101.818	101.38	100.011	104.886	95.6771	106.891	98.7215	96.8098	99.0432	92.7237	102.015		9e-05	105.335	98.1979	86.1606	98.5312
0.0005	90.6904	96.169	89.9958	85.0939	93.1228	89.9297	96.3857	88.5216	98.5443	102.566	103.962	105.122	93.2362	104.622	96.5026	97.0584		5e-05	100.619	95.6001	88.2321	95.4043
0.0003	96.0393	91.9353	93.2837	94.1146	92.044	103.078	94.2653	100.642	104.655	102.577	114.243	97.9554	103.868	95.3735	91.0319	95.3914		3e-05	104.83	93.1088	92.5245	105.119
MCF-7, 96-hour Cell Growth Assay
	AM-0277, KIF18A				AM-1882, KIF18A				AM-9022, KIF18A				Palbociclib, CDK 4/6						Ispinesib, Eg5
Compound	Run 1 Count (POC)		Run 2 Count (POC)		Run 1 Count (POC)		Run 2 Count (POC)		Run 1 Count (POC)		Run 2 Count (POC)		Run 1 Count (POC)		Run 2 Count (POC)			Compound	Run 1 Count (POC)		Run 2 Count (POC)
[µM]	Replicate 1	Replicate 2	Replicate 1	Replicate 2	Replicate 1	Replicate 2	Replicate 1	Replicate 2	Replicate 1	Replicate 2	Replicate 1	Replicate 2	Replicate 1	Replicate 2	Replicate 1	Replicate 2		[uM]	Replicate 1	Replicate 2	Replicate 1	Replicate 2
6	67.032	59.2902	75.2307	70.423	49.7936	56.2853	59.2806	76.0285	60.552	61.8824	87.6486	81.819	7.2931	8.08202	11.7313	11.3553		0.6	2.36727	1.75595	3.0118	3.54164
3.33	63.797	57.7154	52.0979	69.7886	50.8813	50.0429	68.8772	58.0562	62.4943	68.7422	75.9529	71.8147	11.9019	10.893	14.823	15.3821		0.333	1.94211	1.74796	2.77168	3.43737
2	54.8296	55.386	83.4555	74.7598	57.205	62.4745	75.8579	70.5945	71.3653	78.6941	78.756	78.3801	11.505	12.1981	20.4145	18.1044		0.2	2.04415	1.87586	4.2124	3.53085
1.11	60.271	57.9158	77.1028	71.036	57.6759	62.5366	66.186	74.3514	61.4418	74.5649	95.6208	70.4041	13.9041	14.2714	20.3573	21.2087		0.111	1.97952	1.81724	2.46981	3.11376
0.67	65.6131	65.1576	80.3659	74.037	62.0386	72.1117	68.0012	83.8239	60.7603	60.6588	86.9967	77.9236	16.4691	17.9371	21.5415	25.0316		0.067	2.36387	1.54279	3.27593	2.97713
0.37	70.7247	66.3567	79.2957	74.1377	60.945	62.6312	72.7002	70.078	71.7439	62.6049	91.0307	74.1107	17.4599	18.3849	27.5703	23.7594		0.037	1.79586	1.74263	3.24506	2.81893
0.22	64.7866	66.6009	70.4752	84.2874	59.7887	75.5862	72.8748	79.309	74.1671	64.3451	81.448	91.1883	19.9601	20.5319	26.1371	28.5372		0.022	2.09517	2.11833	3.18332	3.15332
0.123	84.5908	74.3155	67.4838	72.8537	66.0081	68.3887	75.6412	77.3971	77.8548	81.8909	83.2579	77.5598	27.8886	24.012	37.209	36.4225		0.0123	2.15639	2.25689	3.20733	3.67108
0.074	85.9459	78.5015	86.1229	81.6615	78.9892	79.738	75.7676	87.9396	80.1492	80.9664	88.2621	81.5753	28.1013	30.5244	51.8773	42.5663		0.0074	1.82647	1.9105	4.56229	3.63153
0.041	114.299	91.4448	95.1038	101.507	107.037	91.7941	92.9681	95.5807	111.385	103.48	106.814	107.741	54.2521	41.6973	78.6603	52.3225		0.0041	4.76514	3.74372	7.43688	5.13088
0.025	109.482	96.5169	97.8923	110.125	106.948	99.7191	74.106	86.9836	83.746	99.7359	112.271	102.191	54.732	51.0971	66.411	72.3724		0.0025	7.17323	5.02804	13.162	8.52869
0.0137	91.288	96.7517	85.5993	104.91	94.4616	95.0587	78.7869	82.3312	90.7921	89.4189	82.5102	109.649	76.8706	64.8673	80.6722	68.0251		0.00137	85.878	70.731	91.462	103.563
0.0082	116.363	96.4135	92.0731	99.4266	96.5208	98.2819	78.6875	100.451	89.8493	96.0884	90.3405	103.228	72.9803	75.4652	93.8535	91.927		0.00082	113.483	101.216	112.085	111.955
0.0046	111.621	91.0753	89.1569	99.5822	90.969	98.4327	81.7188	99.5287	102.124	106.32	93.1513	100.16	86.2749	74.9641	96.6929	97.0641		0.00046	115.952	93.7742	91.7124	127.772
0.0027	108.723	100.462	92.6785	92.4853	101.799	99.3494	94.0458	112.886	110.844	97.2188	103.348	97.6817	86.6302	89.9299	86.2434	98.1064		0.00027	109.132	106.551	69.1342	104.85
0.0015	112.224	102.697	89.926	82.9699	81.0096	96.0966	88.5551	89.6268	92.5526	85.2121	108.264	86.0609	85.4008	79.5838	95.8014	103.124		0.00015	112.472	86.8837	127.051	93.3374
0.0009	101.465	103.943	76.2486	86.5809	94.9056	106.021	84.8585	90.0461	93.5635	101.674	91.0576	93.8516	87.0892	88.864	97.7392	104.393		9e-05	115.959	90.0145	86.5601	96.0197
0.0005	108.549	99.4724	74.3601	84.324	87.08	90.3481	87.3179	83.995	83.25	99.4873	93.0746	89.9459	82.6698	85.6027	115.567	92.0467		5e-05	101.282	92.5912	95.9763	89.8353
0.0003	98.0916	101.229	72.8415	91.4148	82.1689	93.9527	89.997	91.74	89.9515	105.982	89.7116	96.9301	79.9699	86.3583	109.608	100.903		3e-05	91.9867	97.7444	112.569	95.3294
HCC-1937, 96-hour Cell Growth Assay
	AM-0277, KIF18A				AM-1882, KIF18A				AM-9022, KIF18A				Palbociclib, CDK 4/6						Ispinesib, Eg5
Compound	Run 1 Count (POC)		Run 2 Count (POC)		Run 1 Count (POC)		Run 2 Count (POC)		Run 1 Count (POC)		Run 2 Count (POC)		Run 1 Count (POC)		Run 2 Count (POC)			Compound	Run 1 Count (POC)		Run 2 Count (POC)
[µM]	Replicate 1	Replicate 2	Replicate 1	Replicate 2	Replicate 1	Replicate 2	Replicate 1	Replicate 2	Replicate 1	Replicate 2	Replicate 1	Replicate 2	Replicate 1	Replicate 2	Replicate 1	Replicate 2		[uM]	Replicate 1	Replicate 2	Replicate 1	Replicate 2
6	34.9254	35.5169	39.641	39.8312	27.3751	28.859	28.8989	28.869	33.2923	33.5031	34.0189	41.2351	83.2361	80.2225	83.1105	84.7744		0.6	6.67386	7.68403	6.75497	7.34186
3.33	32.9485	33.7823	39.7245	39.9788	29.0413	28.1123	32.603	29.2029	31.0545	31.3723	42.3934	41.8927	89.5415	96.1913	91.2536	90.5354		0.333	5.6742	6.86544	6.66362	6.9793
2	31.8579	36.7751	34.2046	36.2534	31.6826	25.5018	34.545	35.2363	31.8512	31.5959	32.9535	38.1353	98.3748	95.7486	101.424	94.4366		0.2	6.44667	7.63623	6.14919	8.14331
1.11	28.5223	30.5268	38.9174	35.4511	32.7563	30.9319	35.8458	33.233	28.3128	28.0549	37.6878	36.2638	97.5045	88.4922	100.347	100.765		0.111	5.71964	6.52486	5.87514	6.77893
0.67	28.429	29.6656	34.7148	32.7632	31.2753	29.2354	34.0698	35.8006	27.3755	32.3104	34.7593	32.1776	100.252	95.0673	101.839	102.425		0.067	6.44667	6.61448	7.48095	7.84276
0.37	27.6767	28.7983	35.0442	31.4998	28.307	28.0227	32.1048	31.8928	27.6626	29.198	35.4807	35.2096	101.868	95.8011	100.816	97.5519		0.037	6.5205	6.97299	7.16844	7.35617
0.22	28.8022	31.5163	34.0283	35.6402	29.9855	28.3393	32.2432	32.443	28.9045	27.8872	34.2721	36.3122	102.217	98.2237	104.349	94.6737		0.022	6.48074	6.55473	7.98577	7.06994
0.123	41.8358	37.2454	40.8655	41.3574	25.8817	29.4803	34.5357	30.5714	34.5108	31.9935	34.2912	34.6293	101.874	95.5332	99.778	100.123		0.0123	7.09985	5.93929	8.30789	7.98111
0.074	39.5731	42.1744	41.9881	38.1023	30.7939	31.2246	31.1315	33.2236	30.8436	28.6202	36.8757	41.5639	99.8609	97.0648	107.723	89.5822		0.0074	8.10519	7.86329	9.21657	9.40273
0.041	74.4168	73.8189	84.0457	81.7788	37.2181	35.3524	39.9234	38.5986	73.5794	54.1716	63.8529	67.0293	100.542	95.2362	102.737	97.2683		0.0041	34.3178	12.255	62.8813	20.2128
0.025	77.041	86.6575	83.452	87.4637	53.5222	45.7049	46.0907	45.6525	57.1295	61.85	74.7641	84.9751	92.6024	102.062	94.9076	97.5147		0.0025	54.7597	44.2041	74.8864	75.656
0.0137	92.8155	92.2339	97.3259	102.425	75.8863	73.2198	72.4065	70.3409	91.4411	93.4895	98.6457	96.9825	99.5826	95.9991	104.576	98.5051		0.00137	98.1086	90.9058	100.623	99.0554
0.0082	94.3434	98.9098	98.6664	90.4422	85.9329	82.6344	84.8701	81.6647	95.8582	92.6819	96.5819	98.8974	98.3156	96.6921	101.965	98.6632		0.00082	93.5704	97.0184	98.1129	94.3231
0.0046	95.3931	101.408	99.8029	95.6061	100.756	93.5902	94.2617	94.7613	95.0498	99.1241	99.8495	101.146	100.619	97.5365	99.7587	94.2227		0.00046	96.6716	102.271	105.858	99.0173
0.0027	91.5617	100.394	98.3742	97.2843	99.3366	96.0454	98.4639	100.861	93.2865	104.349	97.4513	103.085	94.8936	97.4084	102.418	93.3997		0.00027	95.9843	96.9826	99.9976	97.505
0.0015	102.852	98.5555	102.428	100.811	104.286	98.7455	96.2314	100.127	103.532	102.274	101.416	97.084	95.8113	101.438	98.0982	96.6963		0.00015	94.7177	101.601	100.661	102.667
0.0009	95.982	99.0258	102.02	100.931	104.144	98.3393	99.4142	101.143	101.295	103.038	93.3811	100.508	100.062	100.181	100.676	99.9233		9e-05	95.973	92.3817	98.5168	96.1931
0.0005	98.1514	104.23	98.068	94.6839	101.385	98.8053	98.8745	101.698	100.082	108.511	99.2715	94.6081	102.093	98.6198	99.5318	96.8126		5e-05	95.6719	97.8012	102.825	99.0125
0.0003	93.1129	103.674	92.641	101.457	99.7994	98.0048	95.5856	98.8667	94.3937	99.8385	94.7187	101.886	100.666	101.561	99.9228	95.4409		3e-05	94.0759	100.837	96.536	96.8276
ZR-75-1, 96-hour Cell Growth Assay
	AM-0277, KIF18A				AM-1882, KIF18A				AM-9022, KIF18A				Palbociclib, CDK 4/6						Ispinesib, Eg5
Compound	Run 1 Count (POC)		Run 2 Count (POC)		Run 1 Count (POC)		Run 2 Count (POC)		Run 1 Count (POC)		Run 2 Count (POC)		Run 1 Count (POC)		Run 2 Count (POC)			Compound	Run 1 Count (POC)		Run 2 Count (POC)
[µM]	Replicate 1	Replicate 2	Replicate 1	Replicate 2	Replicate 1	Replicate 2	Replicate 1	Replicate 2	Replicate 1	Replicate 2	Replicate 1	Replicate 2	Replicate 1	Replicate 2	Replicate 1	Replicate 2		[uM]	Replicate 1	Replicate 2	Replicate 1	Replicate 2
6	84.3035	102.214	83.7828	93.1043	75.6703	76.1018	71.1427	76.0123	85.1276	80.6107	83.5926	82.9919	28.5063	28.0966	23.4547	23.4618		0.6	16.3144	14.0305	12.2086	11.8789
3.33	86.7741	94.989	87.175	93.855	70.519	77.8395	71.6205	78.5883	95.767	76.413	73.4542	82.4485	25.6152	28.7198	23.7034	23.8188		0.333	14.6126	13.6365	10.4758	10.7031
2	90.8493	85.5872	87.5923	94.9837	74.4639	84.4453	77.7225	83.6338	96.8439	71.2208	79.0242	74.5372	28.2588	27.0971	27.3973	26.239		0.2	15.7583	13.3157	11.0685	10.6821
1.11	81.7523	89.0447	82.4826	86.3593	78.252	76.4217	79.8825	81.9401	100.678	67.6978	78.9438	74.745	27.5333	30.1067	26.6088	26.7482		0.111	14.4585	12.9105	10.3799	9.49057
0.67	79.6106	87.326	82.5361	85.7949	79.6815	85.311	78.1406	81.6866	96.2925	74.624	78.8635	74.6917	29.9294	34.1269	30.1228	29.1002		0.067	15.2223	13.5858	10.933	10.1677
0.37	82.8063	79.2654	77.6833	92.0084	72.9016	75.5434	84.1977	81.4533	81.2871	67.4779	80.2453	72.6193	32.5112	31.6002	32.4143	33.1058		0.037	14.1637	12.3533	10.0412	9.9
0.22	86.9151	89.1323	90.626	93.4221	78.5053	86.2269	83.2421	85.0435	94.4954	70.4213	84.6477	80.9035	44.3007	39.6968	40.0085	41.8889		0.022	15.1955	13.5521	11.9433	11.5955
0.123	80.8526	88.5796	80.1391	86.8962	77.685	82.1618	81.4653	86.0779	91.3036	90.6152	85.3922	93.6683	47.5181	45.3172	51.45	45.8368		0.0123	14.2575	14.8352	11.441	12.5246
0.074	86.1967	97.2131	89.8769	92.4687	75.3747	84.7088	85.6361	86.9197	92.919	97.4214	96.0287	103.78	61.535	64.5761	55.7367	65.3349		0.0074	17.9692	17.5254	26.1387	17.7896
0.041	101.49	108.448	88.6356	101.088	92.8793	83.4917	93.052	92.8273	111.466	97.8512	94.738	107.189	67.5423	68.2931	76.9528	68.5269		0.0041	40.8295	27.6726	54.4392	44.8072
0.025	105.062	118.901	102.108	113.542	95.5756	95.7247	98.039	95.3221	101.962	102.773	101.379	106.518	82.0485	86.0359	86.2775	85.7098		0.0025	77.5786	61.8341	80.228	75.1844
0.0137	100.154	125.796	95.2167	101.192	95.3162	98.8865	101.18	105.236	110.124	90.4153	93.624	101.681	85.9296	91.8192	91.2257	92.8496		0.00137	90.8579	92.8159	93.859	94.9791
0.0082	109.493	95.016	103.596	102.742	97.6083	107.224	106.435	110.636	113.711	86.9622	103.377	102.821	86.7565	85.8731	94.4168	103.528		0.00082	100.881	87.7846	104.346	90.5803
0.0046	97.9456	99.3024	99.7057	103.762	100.872	99.8902	91.3398	103.973	106.977	89.2809	97.2605	102.379	90.4407	92.5716	91.6543	102.924		0.00046	99.0051	96.5979	103.737	96.1287
0.0027	92.662	110.989	98.1273	104.627	91.3653	107.33	107.545	106.463	100.406	88.7362	101.385	98.2393	95.1149	92.1842	100.741	100.835		0.00027	106.67	96.2152	106.051	105.325
0.0015	94.1658	101.372	95.0776	102.573	89.8754	105.837	97.7205	109.024	96.3898	78.202	106.564	97.8717	100.88	93.7282	92.3	92.9546		0.00015	107.353	93.6038	105.554	97.273
0.0009	93.2393	103.926	108.844	105.318	99.7798	101.822	98.9996	117.634	100.704	79.0565	101.358	97.877	97.0723	103.285	95.5599	99.034		9e-05	102.884	88.3699	107.834	100.197
0.0005	107.889	93.6209	104.724	100.008	94.9965	99.7961	95.6998	95.9205	96.4871	77.5224	83.7694	89.9177	89.3945	100.062	94.3268	100.1		5e-05	108.097	93.6095	95.3378	97.3833
0.0003	99.8053	93.8837	90.2889	99.3726	95.7927	99.0935	100.483	95.4134	91.9783	80.3458	103.077	95.8898	96.2455	96.3391	91.3103	100.126		3e-05	104.238	86.8222	92.5665	99.294
Cell Line	Tumor	96-hour Mean Count EC50 (µM), Span >50, Max-Min
ID	Tissue	AM-0277	AM-1882	AM-9022	Palbociclib	Ispinesib
HCC-1806	Breast	0.05052	0.02877	0.04744	0.0684	0.001697
MDA-MB-157	Breast	0.05885	0.02222	0.04885	6	0.003086
BT-549	Breast	0.03482	0.01814	0.04951	6	0.00831
OVCAR-3	Ovary	0.04397	0.02004	0.04675	6	0.004987
CAL-51	Breast	6	6	6	0.1784	0.001706
MDA-MB-453	Breast	6	6	6	0.2042	0.002552
OVCAR-5	Ovary	6	6	6	0.04644	0.005577
MCF-7	Breast	6	6	6	0.03839	0.001611
HCC-1937	Breast	0.04695	0.01571	0.03205	6	0.002647
ZR-75-1	Breast	6	6	6	0.07089	0.002992
Summary	Sensitive Cell Line #	n = 5	n = 5	n = 5	n = 6	n = 10
	Sensitive Cell Line Count EC50 (µM): Mean (SD)	0.047022 (± 0.0088)	0.020976 (± 0.0049)	0.04492 (± 0.0073)	0.10112 (± 0.0714)	0.0035165 (± 0.0022)
