# Supplementary material for: Small-molecule inhibition of kinesin KIF18A reveals a mitotic vulnerability enriched in chromosomally unstable cancers
Source: Nat Cancer. 2023 Dec 27;5(1):66–84. doi: 10.1038/s43018-023-00699-5 (PMC10824666; doi:10.1038/s43018-023-00699-5)
Supplement: Supplementary file 8 — Source data Excel file with worksheet tabs for Fig. 3b,c,e. [file 43018_2023_699_MOESM8_ESM.xls]

## Sheet: Fig.3b
Normal Donor (36223) Human Bone Marrow Mononulcear Cells. Cell cycle Analysis by Flow Cytometry																			Summary of Human Bone Marrow Mononulcear Cells. Cell cycle and Cell Growth Analysis
		DMSO						AM-0277, 1 µM						AM-1882, 1 µM					Human Bone Marrow Mononuclear cell, Donor #37612					Human Bone Marrow Mononuclear cell, Donor #37612
																			Cell cycle analysis by FACS at 48 hours					Cell count analysis by Vi-CELL XR Cell Viability Analyzer at 96 hours
																			Treatment	Final conc	Gate, BrdU+ (%)	Gate, SubG1+ (%)		Treatment	Final conc	Total cell # (X10e6)
																			DMSO	vehicle	30.98	1.58		DMSO	vehicle	4.06
																			AM-1882, KIF18A	1.0 µM	31.1	1.46		AM-1882, KIF18A	1.0 µM	3.65
																			AM-0277, KIF18A	1.0 µM	29.79	1.63		AM-0277, KIF18A	1.0 µM	3.77
																			Ispinesib, Eg5	0.05 µM	4.73	17.54		Ispinesib, Eg5	0.05 µM	0.42
																			Paclitaxel, Tubulin	0.1 µM	2.66	18.13		Paclitaxel, Tubulin	0.1 µM	0.41
																			Palbociclib, cdk4/6	1.0 µM	5.05	4.65		Palbociclib, cdk4/6	1.0 µM	1.25
																			Human Bone Marrow Mononuclear cell, Donor #37534					Human Bone Marrow Mononuclear cell, Donor #37534
																			Cell cycle analysis by FACS at 48 hours					Cell count analysis by Vi-CELL XR Cell Viability Analyzer at 96 hours
																			Treatment	Final conc	Gate, BrdU+ (%)	Gate, SubG1+ (%)		Treatment	Final conc	Total cell # (X10e6)
																			DMSO	vehicle	30.29	1.91		DMSO	vehicle	3.26
																			AM-1882, KIF18A	1.0 µM	30.08	1.58		AM-1882, KIF18A	1.0 µM	3.08
																			AM-0277, KIF18A	1.0 µM	27.11	1.75		AM-0277, KIF18A	1.0 µM	3.02
																			Ispinesib, Eg5	0.05 µM	2.84	16.57		Ispinesib, Eg5	0.05 µM	0.4
																			Paclitaxel, Tubulin	0.1 µM	1.85	17.26		Paclitaxel, Tubulin	0.1 µM	0.34
																			Palbociclib, cdk4/6	1.0 µM	2.69	5.49		Palbociclib, cdk4/6	1.0 µM	1.07
		AM-5308, 1 µM						AM-9022, 1 µM											Human Bone Marrow Mononuclear cell, Donor #36223					Human Bone Marrow Mononuclear cell, Donor #36223
																			Cell cycle analysis by FACS at 48 hours					Cell count analysis by Vi-CELL XR Cell Viability Analyzer at 96 hours
																			Treatment	Final conc	Gate, BrdU+ (%)	Gate, SubG1+ (%)		Treatment	Final conc	Total cell # (X10e6)
																			DMSO	vehicle	39.6	1.28		DMSO	vehicle	3.11
																			AM-5308, KIF18A	1.0 µM	40.04	1.53		AM-5308, KIF18A	1.0 µM	2.67
																			AM-9022, KIF18A	1.0 µM	39.9	1.52		AM-9022, KIF18A	1.0 µM	2.5
																			AM-1882, KIF18A	1.0 µM	40.3	1.32		AM-1882, KIF18A	1.0 µM	2.81
																			AM-0277, KIF18A	1.0 µM	39.35	1.89		AM-0277, KIF18A	1.0 µM	2.39
																			Ispinesib, Eg5	0.05 µM	5.00	18.06		Ispinesib, Eg5	0.05 µM	0.34
																			Paclitaxel, Tubulin	0.1 µM	3.05	14.99		Paclitaxel, Tubulin	0.1 µM	0.37
																			Palbociclib, cdk4/6	1.0 µM	9.92	4.62		Palbociclib, cdk4/6	1.0 µM	0.86
																			Human Bone Marrow Mononuclear cell, Donor#45133					Human Bone Marrow Mononuclear cell, Donor #45133
																			Cell cycle analysis by FACS at 48 hours					Cell count analysis by Vi-CELL XR Cell Viability Analyzer at 96 hours
																			Treatment	Final conc	Gate, BrdU+ (%)	Gate, SubG1+ (%)		Treatment	Final conc	Total cell # (X10e6)
																			DMSO	vehicle	37.22	1.25		DMSO	vehicle	2.96
																			AM-5308, KIF18A	1.0 µM	36.03	1.63		AM-5308, KIF18A	1.0 µM	2.83
																			AM-9022, KIF18A	1.0 µM	35.48	1.68		AM-9022, KIF18A	1.0 µM	2.8
																			AM-1882, KIF18A	1.0 µM	35.79	1.29		AM-1882, KIF18A	1.0 µM	2.88
																			AM-0277, KIF18A	1.0 µM	35.11	1.14		AM-0277, KIF18A	1.0 µM	2.76
		Ispinesib, 0.05 µM						Paclitaxel, 0.1 µM						Palbociclib, 1 µM
																			Ispinesib, Eg5	0.05 µM	6.11	14.04		Ispinesib, Eg5	0.05 µM	0.246
																			Paclitaxel, Tubulin	0.1 µM	4.59	16.35		Paclitaxel, Tubulin	0.1 µM	0.293
																			Palbociclib, cdk4/6	1.0 µM	6.92	6.78		Palbociclib, cdk4/6	1.0 µM	0.854

## Sheet: Fig.3c
Test Agents
Target, Compound ID	Class
KIF18A, AM-0277	Anti-mitotic agents
KIF18A, AM-1882
PLK-1, BI-2536
Tubulin, Paclitaxel
CENP-E, GSK923295
Eg5, Ispinesib
MDM2, Nutlin-3A	Cell cycle
CDK4/6, Palbociclib
	Normal human foreskin fibroblast cells treated for 48 hours. High-content imaging assay endpoints (nuclear count; BrdU+, cl-PARP+, p21+, and γH2AX+ percentages)
Endpoint	AM-0277 (µM)	Count	AM-1882 (µM)	Count	BI-2536 (µM)	Count	Paclitaxel (µM)	Count	Ispinesib (µM)	Count	GSK923295 (µM)	Count	Nutlin-3A (µM)	Count	Palbociclib (µM)	Count
Nuclear Count	10	6838	1	7180	1	1268	1	712	1	925	5	1867	10	1722	5	2319
	3.33	7693	0.33	8250	0.33	1235	0.33	780	0.33	852	1.67	1715	3.33	2246	1.67	2422
	1.11	7140	0.11	8105	0.11	1218	0.11	1541	0.11	1023	0.556	1577	1.11	4442	0.556	2600
	0.37	8137	0.037	8892	0.037	1563	0.037	2294	0.037	943	0.185	1867	0.37	7121	0.185	3344
	0.123	8410	0.0123	8865	0.0123	3376	0.0123	2826	0.0123	958	0.062	2092	0.123	7699	0.062	4583
	0.041	8685	0.0041	8813	0.0041	8367	0.0041	2937	0.0041	1086	0.021	7786	0.041	8722	0.021	6038
	0.0137	8809	0.00137	9138	0.00137	8369	0.00137	3948	0.00137	6773	0.0069	8894	0.0137	9079	0.0069	7437
	0.00457	8820	0.000457	9375	0.000457	8021	0.000457	7165	0.000457	8939	0.00229	9331	0.00457	8426	0.00229	8368
	0.00152	8711	0.000152	8848	0.000152	8330	0.000152	7836	0.000152	9063	0.00076	8409	0.00152	8766	0.00076	8391
	DMSO	9052	DMSO	8812	DMSO	7825	DMSO	7231	DMSO	8904	DMSO	9263	DMSO	9229	DMSO	9195
Endpoint	AM-0277 (µM)	BrdU+ (%)	AM-1882 (µM)	BrdU+ (%)	BI-2536 (µM)	BrdU+ (%)	Paclitaxel (µM)	BrdU+ (%)	Ispinesib (µM)	BrdU+ (%)	GSK923295 (µM)	BrdU+ (%)	Nutlin-3A (µM)	BrdU+ (%)	Palbociclib (uM)	BrdU+ (%)
BrdU Incorporation	10	16.31	1	16.94	1	1.81	1	1.69	1	2.05	5	3.86	10	0.12	5	1.77
	3.33	15.81	0.33	15.31	0.33	0.81	0.33	1.67	0.33	1.76	1.67	2.74	3.33	1.69	1.67	2.97
	1.11	18	0.11	18.3	0.11	0.74	0.11	1.04	0.11	1.66	0.556	2.79	1.11	7.05	0.556	4.31
	0.37	17.43	0.037	16.35	0.037	0.83	0.037	0.52	0.037	1.27	0.185	3.96	0.37	13.24	0.185	7.54
	0.123	17.68	0.0123	15.94	0.0123	17.74	0.0123	0.42	0.0123	1.36	0.062	2.92	0.123	16.66	0.062	12.55
	0.041	16.34	0.0041	18.36	0.0041	21.44	0.0041	1.02	0.0041	3.31	0.021	17.26	0.041	18.99	0.021	14.91
	0.0137	19.88	0.00137	17.82	0.00137	21.87	0.00137	3.44	0.00137	15.61	0.0069	17.02	0.0137	17.49	0.0069	18.03
	0.00457	19.26	0.000457	17.23	0.000457	21.22	0.000457	12.16	0.000457	16.65	0.00229	18	0.00457	19.39	0.00229	17.38
	0.00152	19.6	0.000152	19.07	0.000152	19.58	0.000152	17.55	0.000152	16.31	0.00076	19.03	0.00152	19.13	0.00076	19.15
	DMSO	17.59	DMSO	17.92	DMSO	19.55	DMSO	20.55	DMSO	19.1	DMSO	19.35	DMSO	17.54	DMSO	17.03
Endpoint	AM-0277 (µM)	cl-PARP+ (%)	AM-1882 (µM)	cl-PARP+ (%)	BI-2536 (µM)	cl-PARP+ (%)	Paclitaxel (µM)	cl-PARP+ (%)	Ispinesib (µM)	cl-PARP+ (%)	GSK923295 (µM)	cl-PARP+ (%)	Nutlin-3A (µM)	cl-PARP+ (%)	Palbociclib (uM)	cl-PARP+ (%)
cl-PARP protein levels	10	0.74	1	0.69	1	21	1	30.55	1	27.79	5	13.88	10	1.93	5	1.25
	3.33	0.55	0.33	0.6	0.33	31.9	0.33	32.71	0.33	25.39	1.67	16.92	3.33	0.73	1.67	1.15
	1.11	0.56	0.11	0.76	0.11	30.75	0.11	18.66	0.11	25.86	0.556	12.23	1.11	0.56	0.556	1.57
	0.37	0.66	0.037	1.01	0.037	19.82	0.037	13.91	0.037	23.51	0.185	13.2	0.37	0.73	0.185	1.19
	0.123	0.54	0.0123	0.46	0.0123	19.8	0.0123	7.3	0.0123	26.13	0.062	6	0.123	0.42	0.062	1.39
	0.041	0.62	0.0041	0.6	0.0041	1.74	0.0041	2.85	0.0041	25	0.021	0.7	0.041	0.61	0.021	0.85
	0.0137	0.6	0.00137	0.58	0.00137	0.78	0.00137	0.72	0.00137	4.86	0.0069	0.57	0.0137	0.76	0.0069	0.44
	0.00457	0.55	0.000457	0.49	0.000457	0.81	0.000457	0.59	0.000457	0.37	0.00229	0.49	0.00457	0.46	0.00229	1.7
	0.00152	0.86	0.000152	1.18	0.000152	0.73	0.000152	0.65	0.000152	0.49	0.00076	0.69	0.00152	0.72	0.00076	0.88
	DMSO	0.7	DMSO	0.48	DMSO	1.45	DMSO	0.74	DMSO	0.69	DMSO	0.64	DMSO	0.54	DMSO	0.56
Endpoint	AM-0277 (µM)	p21+ (%)	AM-1882 (µM)	p21+ (%)	BI-2536 (µM)	p21+ (%)	Paclitaxel (µM)	p21+ (%)	Ispinesib (µM)	p21+ (%)	GSK923295 (µM)	p21+ (%)	Nutlin-3A (µM)	p21+ (%)	Palbociclib (uM)	p21+ (%)
p21 protein levels	10	1.83	1	2.34	1	7.89	1	9.69	1	17.51	5	22.76	10	19.63	5	0.39
	3.33	2.55	0.33	2.35	0.33	8.66	0.33	12.44	0.33	22.89	1.67	23.38	3.33	7.39	1.67	1.07
	1.11	3.42	0.11	2.22	0.11	7.39	0.11	18.43	0.11	21.21	0.556	24.92	1.11	2.88	0.556	0.88
	0.37	3.47	0.037	2.01	0.037	13.63	0.037	21.14	0.037	20.78	0.185	21.85	0.37	1.36	0.185	0.81
	0.123	2.45	0.0123	0.83	0.0123	11.58	0.0123	28.91	0.0123	22.86	0.062	24.14	0.123	1.21	0.062	1.11
	0.041	1.58	0.0041	1.27	0.0041	1.72	0.0041	26.69	0.0041	23.2	0.021	3.61	0.041	1.08	0.021	1.31
	0.0137	1.34	0.00137	1.58	0.00137	1.48	0.00137	11.73	0.00137	3.31	0.0069	1.46	0.0137	1.32	0.0069	1.18
	0.00457	1.5	0.000457	1.45	0.000457	1.93	0.000457	2.5	0.000457	1.43	0.00229	1.34	0.00457	1.31	0.00229	1.11
	0.00152	1.47	0.000152	1.05	0.000152	1.94	0.000152	1.38	0.000152	1.26	0.00076	1.53	0.00152	1.33	0.00076	1.2
	DMSO	1.61	DMSO	1.19	DMSO	2.01	DMSO	1.52	DMSO	1.73	DMSO	1.5	DMSO	1.46	DMSO	0.87
Endpoint	AM-0277 (µM)	γH2AX+ (%)	AM-1882 (µM)	γH2AX+ (%)	BI-2536 (µM)	γH2AX+ (%)	Paclitaxel (µM)	γH2AX+ (%)	Ispinesib (µM)	γH2AX+ (%)	GSK923295 (µM)	γH2AX+ (%)	Nutlin-3A (µM)	γH2AX+ (%)	Palbociclib (uM)	γH2AX+ (%)
γH2AX protein levels	10	0.22	1	0.23	1	15.02	1	25.4	1	22.15	5	10.22	10	0.48	5	0.38
	3.33	0.22	0.33	0.15	0.33	24.17	0.33	23.12	0.33	21.1	1.67	11.11	3.33	0.26	1.67	0.47
	1.11	0.15	0.11	0.21	0.11	21.55	0.11	12.23	0.11	19.79	0.556	8.98	1.11	0.16	0.556	0.67
	0.37	0.13	0.037	0.15	0.037	13.51	0.037	7.47	0.037	18.92	0.185	9.38	0.37	0.21	0.185	0.49
	0.123	0.16	0.0123	0.15	0.0123	14.32	0.0123	3.48	0.0123	17.96	0.062	3.63	0.123	0.2	0.062	0.13
	0.041	0.16	0.0041	0.24	0.0041	0.42	0.0041	2.08	0.0041	20.27	0.021	0.23	0.041	0.16	0.021	0.3
	0.0137	0.16	0.00137	0.24	0.00137	0.22	0.00137	0.23	0.00137	2.88	0.0069	0.1	0.0137	0.21	0.0069	0.15
	0.00457	0.16	0.000457	0.14	0.000457	0.17	0.000457	0.2	0.000457	0.16	0.00229	0.12	0.00457	0.15	0.00229	0.06
	0.00152	0.4	0.000152	0.15	0.000152	0.31	0.000152	0.17	0.000152	0.19	0.00076	0.15	0.00152	0.2	0.00076	0.16
	DMSO	0.15	DMSO	0.1	DMSO	0.31	DMSO	0.27	DMSO	0.09	DMSO	0.2	DMSO	0.12	DMSO	0.23

## Sheet: Fig.3e
LT- hiPSC derived neurospheres treated for 24 hours, High-content imaging assay endpoint neurite outgrowth
Vincristine (Tubulin), µM	LT- hiPSC derived neurospheres									Ispinesib (Eg5), µM	LT- hiPSC derived neurospheres
	total tubulin β3 protein (TUJ1) area per neurosphere (um2)										total tubulin β3 protein (TUJ1) area per neurosphere (um2)
	Run 1			Run 2			Mean Run 1	Mean Run 2			Run 1			Run 2			Mean Run 1	Mean Run 2
DMSO	812964	911438	691086	1128341	1001286	950173	805163	1.0266e+06		DMSO	1185032	790148	777466	712832	857425	550514	917549	706924
0.001	68715.1	86208.1	90943.2	72190.3	61270	64962.2	81955.5	66140.8		0.001	916442	539067	1289217	719402	890381	1111605	914909	907129
0.01	107672	79561.7	90643.2	78814.3	75175.2	68207	92625.6	74065.5		0.01	666506	882822	1064451	811590	1189977	537430	871259	846332
0.1	83859.1	87160.8	96976.1	76109.8	95719.9	85568.1	89332	85799.3		0.1	951096	1122234	1057212	857789	941233	842574	1.04351e+06	880532
1	48302.1	65130.2	64803.6	56350.6	59871.5	104002	59412	73407.9		1	399201	709748	546345	649608	608561	277759	551765	511976
10	53735	55345.8	92233.2	52722.4	47654.5		67104.7	50188.4		10	23665.2	33763.8	52614.9	50962.4	54101.6	43611.5	36681.3	49558.5
Paclitaxel (Tubulin), µM	LT- hiPSC derived neurospheres									AM-1882 (KIF18A), µM	LT- hiPSC derived neurospheres
	total tubulin β3 protein (TUJ1) area per neurosphere (um2)										total tubulin β3 protein (TUJ1) area per neurosphere (um2)
	Run 1			Run 2			Mean Run 1	Mean Run 2			Run 1			Run 2			Mean Run 1	Mean Run 2
DMSO	1045409	860232	878993	820852	834041	602340	928211	752411		DMSO	602340	580093	589061	837670	952621	884796	590498	891696
0.001	564998	977492	1033063	784369	930356	865747	858518	860157		0.001	832975	791424	688613	821430	836326	1146445	771004	934733
0.01	340468	502435	360654	313598	341198	354831	401186	336542		0.01	801498	1002511	722188	965610	915259		842066	940434
0.1	260057	253382	310098	233336	188171	299829	274513	240446		0.1	871660	859084	745088	944710	1065243	792390	825277	934115
1	205823	260111	228099	191501	308165	262691	231344	254119		1	810241	863607	773354	1116727	687295	753499	815734	852507
10	259584	344673	252171	411456	218563	287683	285476	305900		10	515471	700124	597162	593458	426459	711392	604252	577103
GSK923295 (CENP-E), µM	LT- hiPSC derived neurospheres									AM-5308 (KIF18A), µM	LT- hiPSC derived neurospheres
	total tubulin β3 protein (TUJ1) area per neurosphere (um2)										total tubulin β3 protein (TUJ1) area per neurosphere (um2)
	Run 1			Run 2			Mean Run 1	Mean Run 2			Run 1			Run 2			Mean Run 1	Mean Run 2
DMSO	550514	912398	623743	1185032	790148	777466	695552	917549		DMSO	773788	681696	767845	740306	795870	867430	741110	801202
0.001	887433	691302	645087	866595	827059	795053	741274	829569		0.001	431120	775540	1015838	919318	740615	901594	740833	853842
0.01	693641	571686	581154	795149	817035	1038756	615494	883647		0.01	728567	685296	773976	652112	826761	522775	729280	667216
0.1	865830	869276	951020	1029095	826714		895375	927905		0.1	812644	991787	775550	560632	805667	604873	859994	657058
1	581964	998721	945899	1046009	1105897	764001	842195	971969		1	773418	812568	797688	776894	905343	1051552	794558	911263
10	355402	587283	364208	627013	486701	435830	435631	516514		10	584571	546085	502032	452228	666223	391898	544229	503449
