# Supplementary material for: Small-molecule inhibition of kinesin KIF18A reveals a mitotic vulnerability enriched in chromosomally unstable cancers
Source: Nat Cancer. 2023 Dec 27;5(1):66–84. doi: 10.1038/s43018-023-00699-5 (PMC10824666; doi:10.1038/s43018-023-00699-5)
Supplement: Supplementary file 9 — Source data Excel file with worksheet tabs for Fig. 4b–f. [file 43018_2023_699_MOESM9_ESM.xls]

## Sheet: Fig.4b
	PRISM SCREEN AUC values, 5-day Cell Viability Assay with KIF18A inhibitor AM-1882, Barcoded Cancer Cell Lines (n = 631) grouped by tumor/tissue type
Tumor/Tissue Type	Bile Duct	Bladder	Bone	Brain	Breast	Colorectal	Endometrial	Esophageal	Gastric	Head and Neck	Kidney	Leukemia	Liver	Lung	Lymphoma	Myeloma	Neuroblastoma	Ovarian	Pancreatic	Prostate	Rhabdoid	Sarcoma	Skin	Thyroid
Cancer cell line number per tumor/tissue type	7	19	25	47	27	29	23	24	17	27	16	48	18	114	25	16	11	31	31	3	14	13	36	10
AM-1882 AUC < 0.65 lower quartile (LQ)	AM-1882 (AUC)	AM-1882 (AUC)	AM-1882 (AUC)	AM-1882 (AUC)	AM-1882 (AUC)	AM-1882 (AUC)	AM-1882 (AUC)	AM-1882 (AUC)	AM-1882 (AUC)	AM-1882 (AUC)	AM-1882 (AUC)	AM-1882 (AUC)	AM-1882 (AUC)	AM-1882 (AUC)	AM-1882 (AUC)	AM-1882 (AUC)	AM-1882 (AUC)	AM-1882 (AUC)	AM-1882 (AUC)	AM-1882 (AUC)	AM-1882 (AUC)	AM-1882 (AUC)	AM-1882 (AUC)	AM-1882 (AUC)
	0.513309	0.296825	0.522199	0.433507	0.410522	0.426584	0.523918	0.542545	0.523897	0.393123	0.584067	0.404917	0.381421	0.243504	0.304267	0.530887	0.609364	0.272971	0.47343	0.570253	0.535569	0.571541	0.439214	0.372455
	0.609197	0.341868	0.592162	0.448513	0.449809	0.446346	0.545451	0.581215	0.535677	0.396332	0.627531	0.531113	0.424621	0.333611	0.461487	0.573417	0.710058	0.311159	0.516097	0.77173	0.610345	0.621348	0.451476	0.567765
	0.72061	0.402473	0.620791	0.497522	0.465671	0.546794	0.613097	0.644687	0.592423	0.420682	0.639327	0.53352	0.471658	0.384849	0.520447	0.591805	0.752742	0.383539	0.527524	0.895846	0.635361	0.640104	0.465528	0.681113
	0.858343	0.407966	0.664368	0.505977	0.555678	0.574211	0.613914	0.655449	0.659451	0.486288	0.63992	0.610355	0.473215	0.393787	0.574306	0.641274	0.757697	0.401165	0.533499		0.653478	0.645065	0.473701	0.751666
	0.897265	0.4154	0.694149	0.509373	0.587192	0.594245	0.670131	0.660353	0.684367	0.50075	0.713064	0.65785	0.693224	0.397533	0.593577	0.700874	0.820464	0.451952	0.540704		0.676072	0.735586	0.484602	0.808412
	1	0.573572	0.71454	0.521978	0.596005	0.602226	0.679432	0.663024	0.691163	0.505262	0.734843	0.657868	0.708843	0.417555	0.602534	0.728003	0.912028	0.485491	0.570252		0.70515	0.770953	0.62564	0.811241
	1	0.692313	0.715067	0.523421	0.628066	0.665733	0.699654	0.687167	0.695947	0.508463	0.736112	0.659316	0.73292	0.439188	0.622484	0.733587	0.924053	0.520121	0.596535		0.735398	0.781704	0.668126	0.838422
		0.728187	0.721793	0.552526	0.656644	0.672069	0.703784	0.692861	0.751625	0.556968	0.745389	0.707337	0.743514	0.445807	0.626075	0.781679	0.9282	0.527932	0.631436		0.799232	0.810008	0.674658	0.864605
		0.743168	0.726451	0.570961	0.68525	0.676119	0.703941	0.70306	0.769396	0.660664	0.74658	0.735426	0.764481	0.474682	0.626166	0.785714	0.96748	0.548207	0.637666		0.854936	0.906582	0.682995	0.892862
		0.746501	0.773351	0.572871	0.699638	0.697414	0.721228	0.718067	0.785052	0.694647	0.751918	0.736227	0.775357	0.479611	0.642694	0.787686	0.971355	0.561944	0.651926		0.886736	0.916081	0.75722	0.924654
		0.789563	0.774664	0.574583	0.714139	0.72319	0.723576	0.761835	0.816587	0.695001	0.818417	0.750783	0.80542	0.480342	0.650256	0.798977	0.982354	0.73086	0.661007		0.919267	0.917618	0.773781
		0.792133	0.811888	0.574936	0.791103	0.72469	0.740123	0.762976	0.819956	0.696565	0.861971	0.755396	0.826597	0.508946	0.652483	0.808073		0.756274	0.731526		0.950523	1	0.784855
		0.808073	0.833408	0.592364	0.810441	0.729995	0.744761	0.775258	0.859776	0.705951	0.92533	0.756836	0.827069	0.513445	0.722042	0.8438		0.781103	0.756669		0.951816	1	0.794556
		0.825056	0.86254	0.600237	0.846592	0.785372	0.750925	0.81901	0.87732	0.713692	0.943815	0.769038	0.854214	0.517543	0.822072	0.860327		0.785335	0.776027		1		0.795267
		0.854245	0.870085	0.600502	0.859875	0.792771	0.75219	0.86451	0.987506	0.715744	0.958096	0.778889	0.85662	0.518996	0.829596	0.89043		0.798281	0.776711				0.814959
		0.883488	0.882974	0.604136	0.871844	0.80894	0.766764	0.868665	1	0.722092	1	0.798509	0.872593	0.536587	0.832227	0.938806		0.800363	0.807741				0.842926
		0.889464	0.886288	0.612701	0.889247	0.871961	0.777707	0.875892	1	0.75552		0.80909	0.87706	0.553599	0.847945			0.813986	0.810469				0.85393
		0.901947	0.919622	0.620411	0.893008	0.874091	0.879084	0.876695		0.78605		0.810256	1	0.573394	0.8517			0.821152	0.829196				0.861915
		0.98572	0.932792	0.620911	0.899799	0.911165	0.88293	0.947918		0.812623		0.812352		0.582156	0.876455			0.835877	0.855806				0.877081
			0.934243	0.647562	0.918217	0.932476	0.891503	0.968452		0.828504		0.813196		0.595795	0.881027			0.842828	0.881249				0.884165
			0.943157	0.687956	0.929744	0.947877	0.919399	0.971562		0.873327		0.817653		0.596114	0.886209			0.854842	0.887935				0.896731
			0.943312	0.699171	0.930368	0.956316	0.966401	0.974712		0.88895		0.833437		0.606699	0.944963			0.871933	0.888075				0.901942
			0.959918	0.700937	0.958291	0.971958	1	1		0.90451		0.834514		0.610399	0.950335			0.877141	0.920166				0.909865
			1	0.701644	0.988525	0.984737		1		0.913893		0.842267		0.617254	0.972177			0.899324	0.920533				0.921789
			1	0.706123	1	0.995702				0.979583		0.847101		0.620831	0.997953			0.937597	0.921172				0.936888
				0.709366	1	0.996591				1		0.853165		0.63658				0.952921	0.928461				0.93834
				0.72334	1	1				1		0.855639		0.640305				0.979206	0.95781				0.951393
				0.741673		1						0.858314		0.642526				0.984821	0.996237				0.955492
				0.759693		1						0.860511		0.6445				0.991915	1				0.966674
				0.779791								0.861954		0.650518				0.994045	1				0.974329
				0.781914								0.862067		0.65329				0.999687	1				0.975927
				0.793776								0.864146		0.678233									0.986996
				0.797244								0.866676		0.684683									0.988306
				0.811479								0.875946		0.689185									0.989888
				0.833935								0.877878		0.692951									0.994969
				0.835009								0.884657		0.698005									1
				0.843486								0.888191		0.698027
				0.858096								0.895046		0.701283
				0.861109								0.900397		0.703385
				0.861624								0.906216		0.710211
				0.861816								0.913281		0.715541
				0.878173								0.928521		0.73107
				0.895495								0.936985		0.735644
				0.914689								0.956387		0.745484
				0.975986								0.957492		0.764201
				0.987668								0.968096		0.767828
				1								0.977193		0.770887
												1		0.771426
														0.774888
														0.781533
														0.793441
														0.793637
														0.805527
														0.80943
														0.811547
														0.811851
														0.814521
														0.816205
														0.818183
														0.819517
														0.824547
														0.826301
														0.827339
														0.836438
														0.837342
														0.839913
														0.846321
														0.847291
														0.848229
														0.848884
														0.84904
														0.849978
														0.852361
														0.852852
														0.852879
														0.853568
														0.853977
														0.855331
														0.855556
														0.856381
														0.866117
														0.866844
														0.876653
														0.877997
														0.878079
														0.889827
														0.902698
														0.909145
														0.910625
														0.912781
														0.919393
														0.923095
														0.923212
														0.928369
														0.9321
														0.933639
														0.94487
														0.944998
														0.945681
														0.953165
														0.955066
														0.979416
														0.981771
														0.984087
														0.985991
														0.989993
														0.999943
														1
														1
														1
														1
														1
														1
														1

## Sheet: Fig.4c
PRISM association analysis, DepMap Consortium tool					PRISM association analysis, DepMap Consortium tool
AM-1882 AUC versus RNAi KD, Pearson Correlation, q-value, numCell lines					AM-1882 AUC versus CRISPR KO, Pearson Correlation, q-value, numCell lines
Gene ID	pearsonCor	-log10 (q-value)	numCellLines		Gene ID	pearsonCor	-log10 (q-value)	numCellLines
KIF18A	0.420105	14.55	384*		KIF18A	0.482285	22.0186	439*
CDC27	0.267657	4.35	380*		TUBA1C	0.233162	2.19837	439*
CLASP1	0.234814	3.1	445*		KIFC1	0.213378	1.45652	439*
SPOPL	0.230684	2.98	380*		SGO1	0.203383	1.24607	439*
MDM2	-0.230469	2.86	447*		ANAPC10	0.204676	1.24607	439*
TTK	-0.228789	2.86	447*		HAUS4	0.198317	1.22051	439*
RPL22	0.222716	2.82	445*		TM7SF2	0.200564	1.22051	439*
LRRN1	-0.21979	2.71	380*		KREMEN2	0.197867	1.22051	439*
ANAPC4	0.221461	2.69	447*		SKA3	0.194867	1.14934	439*
ZNF492	0.15055	2.49	381*		KCTD11	0.191251	1.05013	439*
HAUS1	0.264912	2.42	337*		RPL22	0.190021	1.04282	439*
EXTL2	-0.163458	2.28	383*		SKA1	0.18804	1.00281	439*
MRS2P2	-0.139718	2.18	377*		KATNB1	0.184829	0.975319	439*
GPAA1	-0.239812	2.15	281*		RELA	0.185446	0.975319	439*
ACTA1	-0.136672	2.12	381*		RPUSD3	-0.184851	0.975319	439*
EPM2A	0.202865	2.11	445*		ABCD4	0.180433	0.862695	439*
ZNF836	-0.194408	2.1	185*		SLC38A6	0.181048	0.862695	439*
PGLYRP2	-0.141337	2.1	351*		PMPCB	-0.179658	0.858478	439*
ANAPC1	0.194623	2.09	378*		NUP153	-0.176478	0.80753	439*
NISCH	-0.137144	2.09	371*		GPR137	0.177379	0.80753	439*
ATP5MF-PTCD1	-0.12476	2.04	435*		PERP	0.176554	0.80753	439*
TUBB	0.200647	1.97	446*		ZNRD2	0.175903	0.806618	439*
UBE2N	0.201582	1.97	446*		TACC3	0.171431	0.733673	439*
RRN3P1	-0.197619	1.97	446*		ADNP	-0.171737	0.733673	439*
DDX59	0.200672	1.97	446*		MOB4	0.171615	0.733673	439*
KCNK10	-0.195135	1.91	445*		THAP7	0.171984	0.733673	439*
C3	0.193172	1.88	446*		PLEKHM2	0.172143	0.733673	439*
DUPD1	-0.186204	1.84	446*		UBE2S	0.16972	0.732799	439*
CDH17	0.189927	1.84	446*		EIF6	-0.16982	0.732799	439*
CTHRC1	0.187933	1.84	446*		PPP2R5E	0.170519	0.732799	439*
EGF	-0.185796	1.84	446*		FRMD8	0.170116	0.732799	439*
KANSL1L	-0.3167	1.83	200*		ISCA2	-0.169054	0.723016	439*
NDUFB5	-0.186584	1.81	445*		CALM2	0.167834	0.69347	439*
QRFPR	0.190086	1.81	445*		ZP4	0.166939	0.675138	439*
FKBP14	-0.18655	1.81	445*		SRFBP1	-0.166007	0.655315	439*
ZNF625-ZNF20	-0.135935	1.79	445*		CNIH1	0.164615	0.619438	439*
C1QTNF12	0.230698	1.78	281*		MED14	-0.133347	0.615309	406*
RPL35	-0.198006	1.75	384*		ATRX	-0.134029	0.615309	406*
GUF1	-0.190523	1.75	384*		GRPEL1	-0.163409	0.601558	439*
ELP2	-0.189292	1.75	384*		FAM104A	-0.163688	0.601558	439*
GNAS	-0.19703	1.74	447*		SLC25A51	-0.162428	0.579401	439*
TP53	0.18579	1.72	447*		MAP3K7	0.156766	0.573414	433*
MDM4	-0.187548	1.72	447*		NCAPG2	-0.149664	0.573414	433*
BUB1	0.190525	1.72	447*		KDM8	0.146211	0.573414	433*
RPS18	-0.1866	1.72	447*		UCHL5	0.152829	0.573414	433*
F12	-0.189055	1.72	447*		TAF6	-0.161346	0.573414	433*
SNRK	0.191093	1.72	447*		FBL	-0.146759	0.573414	433*
ARHGAP17	0.19326	1.72	447*		KDM5A	0.163617	0.573414	433*
IGF1	-0.18119	1.71	446*		TEX10	-0.159898	0.573414	433*
PPIL2	0.181766	1.68	445*		WAPL	-0.145407	0.573414	433*
INTS4P1	-0.119573	1.64	361*		YEATS4	0.150566	0.573414	433*
PROM1	-0.18617	1.6	386*		NCOA1	-0.152077	0.573414	433*
BTNL2	-0.200344	1.54	380*		CHD2	-0.14435	0.573414	433*
KRT35	0.146996	1.52	272*		EFR3A	0.157593	0.573085	439*
TTC23	0.175684	1.5	445*		MRE11	0.15897	0.573085	439*
MITF	-0.178935	1.49	447*		GLE1	-0.157675	0.573085	439*
GPR176-DT	0.142374	1.48	283*		CENPT	0.160747	0.573085	439*
YBX3P1	0.167289	1.47	291*		NOM1	-0.158655	0.573085	439*
CDC23	0.175152	1.42	447*		TASOR2	0.158563	0.573085	439*
ZFP36L1	0.175821	1.42	447*		CILP2	0.161146	0.573085	439*
AKR1C4	0.16856	1.42	446*		LTBP2	0.157553	0.573085	439*
CYP7A1	-0.170978	1.42	446*		CHRNE	0.157694	0.573085	439*
MIA-RAB4B	-0.168872	1.42	446*		SLC16A13	0.158343	0.573085	439*
AK4	-0.169433	1.42	446*		CCR2	0.158535	0.573085	439*
GRM2	0.169964	1.42	446*		C6orf47	0.161075	0.573085	439*
C1QL2	0.187871	1.4	380*		ZCCHC10	0.159127	0.573085	439*
OR14C36	-0.207285	1.38	281*		CHAC2	0.158305	0.573085	439*
CD300A	-0.141644	1.38	376*		ILKAP	0.157917	0.573085	439*
MYH3	-0.150188	1.38	376*		TXNDC16	0.158491	0.573085	439*
NUDT2	-0.134962	1.36	356*		PPIL3	0.158248	0.573085	439*
SKA2	0.220336	1.35	337*		RNH1	0.156202	0.55903	439*
POLR1A	0.218499	1.35	337*		HAUS3	0.15561	0.55903	439*
ACTR3	0.217228	1.35	337*		METTL14	0.15536	0.55903	439*
ABAT	-0.220164	1.35	337*		PPP4C	0.155432	0.55903	439*
ADPRH	0.218651	1.35	337*		PPP4R3A	0.155491	0.55903	439*
PCAT4	0.177449	1.32	380*		KLC2	0.156236	0.55903	439*
H4C8	0.145769	1.31	271*		SLC9A5	0.156332	0.55903	439*
PIM2	-0.168907	1.3	445*		INCA1	0.156566	0.55903	439*
KAT8	0.162797	1.28	443*		RPS3	-0.154775	0.559014	439*
RBMS1	-0.163915	1.28	446*		COX17	-0.154748	0.559014	439*
CCNG2	-0.167105	1.28	445*		EFHD2	0.155016	0.559014	439*
POLD4	-0.11711	1.27	356*		MED27	-0.142355	0.54841	433*
ATRX	-0.169261	1.26	447*		RCOR2	0.141207	0.546533	433*
SIX3	-0.169379	1.26	447*		SPAG5	0.154099	0.544385	439*
ALPK1	0.100678	1.24	358*		MED30	-0.138919	0.544258	433*
TBC1D3J	0.129901	1.23	282*		HDAC3	0.138251	0.544258	433*
RBMY2EP	-0.142247	1.23	282*		PPP1CC	0.13841	0.544258	433*
PDGFRB	-0.167603	1.23	447*		UBE2M	-0.153436	0.536889	439*
PRDM16	0.130817	1.23	441*		RTCB	0.153561	0.536889	439*
VEGFD	0.210025	1.22	337*		ENTPD5	0.153099	0.536889	439*
ZNF438	0.208502	1.22	337*		PLAGL1	0.153103	0.536889	439*
UGT1A3	0.207157	1.22	337*		MACROD1	0.152724	0.53082	439*
SLC8A2	0.208867	1.22	337*		EFL1	0.152506	0.529732	439*
TNFAIP8L1	-0.111905	1.21	371*		RAB6A	0.150313	0.529524	439*
SGO1	0.204703	1.2	337*		RNASEH2C	0.15092	0.529524	439*
GLA	-0.204155	1.2	337*		CFAP20	0.149017	0.529524	439*
CAND1	0.130185	1.2	439*		RIOK2	-0.151084	0.529524	439*
TTC19	0.164555	1.19	373*		U2SURP	-0.14953	0.529524	439*
LRRD1	-0.160389	1.19	373*		ATP5PF	-0.14932	0.529524	439*
ELK1	0.118481	1.19	441*		REV3L	-0.150892	0.529524	439*
GH2	0.164882	1.18	447*		BLM	0.149058	0.529524	439*
DAPK1	-0.165489	1.18	447*		TTC1	-0.149476	0.529524	439*
STX17	0.202361	1.18	337*		HAUS2	0.150417	0.529524	439*
FOXC1	-0.163421	1.18	447*		KCNJ12	0.150678	0.529524	439*
GJA8	-0.160276	1.18	446*		CANT1	-0.149054	0.529524	439*
POU2F2	0.163051	1.18	447*		PCMT1	0.151761	0.529524	439*
TNKS	-0.163485	1.18	447*		GGT6	0.150431	0.529524	439*
HES2	0.105597	1.17	299*		OR6T1	-0.151035	0.529524	439*
KCNA7	-0.162587	1.16	445*		STK10	0.149562	0.529524	439*
CD53	-0.200162	1.14	337*		ZFYVE1	0.149645	0.529524	439*
DNTTIP1	-0.199281	1.14	337*		CDH22	-0.150554	0.529524	439*
WDR44	-0.161292	1.14	447*		SRR	0.150249	0.529524	439*
IGSF21	-0.194782	1.13	281*		EXD2	0.148938	0.529524	439*
DUOX1	-0.160686	1.13	445*		ANXA4	0.148981	0.529524	439*
GTF2H5	-0.158131	1.13	446*		CALHM2	0.151273	0.529524	439*
PLK1	0.159981	1.12	447*		PER2	0.13672	0.524869	433*
DIMT1	-0.15906	1.12	447*		OMP	0.148595	0.523251	439*
P4HA1	0.158603	1.12	447*		TAF5L	-0.135785	0.521555	433*
ERCC6	0.159102	1.12	447*		AXIN1	0.147573	0.506441	439*
RALGPS2	-0.157154	1.1	447*		NFE2L1	-0.14761	0.506441	439*
PEMT	-0.157664	1.1	447*		TMEM52	0.147495	0.506441	439*
MRGPRX2	-0.156121	1.1	446*		TNK1	0.147603	0.506441	439*
GFOD2	-0.141242	1.1	333*		UTP20	-0.146957	0.494003	439*
RAB5A	-0.0978462	1.1	442*		SNAI1	-0.146372	0.488787	439*
CYP4X1	0.155644	1.1	446*		USP4	0.146343	0.488787	439*
UBE2C	0.154887	1.09	446*		TLNRD1	-0.146482	0.488787	439*
ORC3	0.173115	1.09	380*		STAP1	-0.146249	0.488787	439*
CD109	-0.154245	1.09	446*		KNL1	-0.133527	0.488586	433*
MED1	-0.155787	1.08	447*		DMAP1	0.133085	0.488586	433*
ANAPC5	0.154538	1.08	447*		UBE2C	0.145635	0.482715	439*
KLHL4	-0.15437	1.08	447*		NECTIN3	0.145718	0.482715	439*
HOXD3	-0.154152	1.08	447*		IFI27L1	0.145621	0.482715	439*
PAX3	-0.155311	1.08	447*		RTN4RL1	0.14553	0.482715	439*
CNR1	0.154069	1.08	447*		HMMR	0.145348	0.482384	439*
ACADM	-0.155528	1.07	445*		LILRA5	0.145265	0.482384	439*
PTPA	-0.15549	1.07	445*		GTF2H1	-0.131453	0.480789	433*
AKR1C3	0.15813	1.07	445*		HSBP1	0.131391	0.480789	433*
NUDT14	-0.155859	1.07	445*		NCAPD3	-0.129452	0.480544	433*
NDUFV1	-0.15329	1.07	447*		MBD1	0.130689	0.480544	433*
VSIG4	-0.151442	1.07	292*		IL31RA	-0.129747	0.480544	433*
MRPL18	-0.278625	1.06	200*		NDUFB4	-0.144919	0.475639	439*
ENOPH1	-0.194863	1.06	337*		RAB18	0.14415	0.466929	439*
SLFNL1	-0.273766	1.06	200*		RNF31	0.144076	0.466929	439*
MAG	0.188551	1.06	281*		ZFR	-0.143899	0.466929	439*
ADAM15	-0.195155	1.06	337*		CCDC144A	0.144008	0.466929	439*
VSIG8	0.183583	1.06	281*		CRIPT	0.144187	0.466929	439*
TADA2A	0.152104	1.05	447*		C16orf86	0.144136	0.466929	439*
PSMF1	0.152518	1.05	447*		CLPP	-0.143709	0.464805	439*
OGFOD3	-0.165059	1.05	384*		ELOA	-0.127486	0.460884	433*
STAT5B	0.151501	1.05	447*		SRSF7	-0.126984	0.460884	433*
ATP2C2	0.128826	1.05	358*		URI1	-0.127357	0.460884	433*
AKR7A2	-0.154288	1.05	445*		RIC1	0.140285	0.460844	439*
CHD5	-0.151802	1.05	447*		VPS4A	0.13999	0.460844	439*
CDK1	0.149955	1.04	447*		LCMT1	0.139621	0.460844	439*
TP53BP1	0.150316	1.04	447*		SOX10	-0.140493	0.460844	439*
ARHGEF15	-0.149754	1.04	447*		FLII	0.140601	0.460844	439*
AGTR1	0.149973	1.04	447*		NDUFC1	-0.142081	0.460844	439*
SFRP1	0.163789	1.03	380*		HNRNPU	0.140151	0.460844	439*
RPS10-NUDT3	-0.151872	1.03	446*		TIMMDC1	-0.142493	0.460844	439*
ERN2	-0.148014	1.03	447*		NDUFS2	-0.140336	0.460844	439*
CAPN2	-0.148574	1.03	447*		ARGLU1	-0.142789	0.460844	439*
NCOA5	0.148429	1.03	447*		DOHH	0.141787	0.460844	439*
F2RL2	0.149157	1.03	447*		SGO2	0.142233	0.460844	439*
LRRC1	0.163907	1.03	380*		IK	-0.139323	0.460844	439*
KCNB2	-0.148282	1.03	447*		NUP62	-0.142541	0.460844	439*
COL19A1	-0.16483	1.02	380*		GBF1	-0.140509	0.460844	439*
CD1B	0.150768	1.02	446*		VEZT	0.14096	0.460844	439*
PCGF3	-0.15029	1.02	446*		PCNX3	0.141771	0.460844	439*
HMGA2	-0.146202	1.01	447*		ZBTB8OS	0.143226	0.460844	439*
PGK1	0.146192	1.01	447*		PYGM	0.139428	0.460844	439*
MMP15	0.19256	1.01	337*		NUDT22	0.140399	0.460844	439*
HOXC11	0.146723	1.01	447*		ASRGL1	0.142141	0.460844	439*
SEMA6A	0.146963	1.01	447*		WWOX	0.141062	0.460844	439*
CA8	0.16034	1	380*		MREG	0.140176	0.460844	439*
ATP6V1B2	0.144588	0.99	447*		FLRT1	0.140319	0.460844	439*
BCCIP	-0.151046	0.99	445*		SLC10A4	0.140794	0.460844	439*
INCENP	-0.14459	0.99	447*		LAMB2	0.140366	0.460844	439*
SOX10	-0.145315	0.99	447*		CTRL	0.141072	0.460844	439*
ULK2	-0.145383	0.99	447*		CALML5	0.142171	0.460844	439*
PNPLA6	0.151085	0.99	445*		IQCE	0.142328	0.460844	439*
HSD17B4	0.143957	0.98	447*		MKRN2	0.140723	0.460844	439*
MIS18BP1	0.190408	0.97	337*		TRAPPC10	0.142776	0.460844	439*
TAF5	-0.143183	0.97	447*		NEIL1	-0.139455	0.460844	439*
SLC16A13	-0.172419	0.97	329*		AGRP	0.139682	0.460844	439*
ALDH2	-0.147635	0.97	446*		EOMES	0.141586	0.460844	439*
NDUFS8	-0.165015	0.97	329*		MTHFSD	0.140845	0.460844	439*
TINF2	-0.14766	0.97	446*		FZD8	0.139362	0.460844	439*
HINFP	-0.165319	0.97	329*		CAMK2N1	-0.13936	0.460844	439*
DZIP3	0.176172	0.97	329*		CCL17	0.142639	0.460844	439*
ENPP4	0.147225	0.97	446*		TNFSF13	0.140239	0.460844	439*
RBMY1A3P	0.114405	0.97	376*		HSPA4L	0.139885	0.460844	439*
HOXD13	0.143548	0.97	447*		FLT4	0.140912	0.460844	439*
AGAP1	-0.111751	0.97	376*		ABHD12B	0.139192	0.459655	439*
TMEM25	-0.0828709	0.97	377*		PFDN2	-0.139011	0.456987	439*
CTNNB1	-0.142377	0.96	447*		NUMB	0.138647	0.454164	439*
NAA50	0.145662	0.96	373*		CCDC82	0.1388	0.454164	439*
DDX51	0.145554	0.96	446*		WRNIP1	0.138712	0.454164	439*
GNRHR	0.145955	0.96	446*		TBPL2	0.138433	0.450468	439*
MYD88	0.141928	0.96	447*		KIF15	0.137817	0.44013	439*
E2F4	0.142098	0.96	447*		STEAP4	-0.137863	0.44013	439*
CD38	0.145965	0.96	446*		TCL1A	0.137871	0.44013	439*
CDRT1	-0.158396	0.96	384*		CCDC177	0.137599	0.436283	439*
SMYD5	0.157087	0.96	384*		KRT78	-0.137508	0.436146	439*
MET	0.142472	0.96	447*		PPARG	0.125335	0.431407	433*
EIF3B	-0.157371	0.95	380*		SREBF1	0.137204	0.429791	439*
RPL7	-0.137682	0.95	447*		CFLAR	0.136398	0.428994	439*
MRPL52	-0.259961	0.95	186*		MRPL33	-0.137002	0.428994	439*
TSPAN32	0.243643	0.95	186*		NDUFA6	-0.136494	0.428994	439*
TBCE	0.140454	0.95	447*		NUBP2	0.136512	0.428994	439*
PCBD2	-0.246498	0.95	186*		RAB1B	0.136339	0.428994	439*
EIF3H	-0.136586	0.95	447*		SHPK	0.136824	0.428994	439*
PAFAH1B1	0.137559	0.95	447*		NCF2	0.136503	0.428994	439*
OLFML2A	0.246179	0.95	186*		C6orf141	-0.136979	0.428994	439*
RAB6A	0.139473	0.95	447*		LCE1D	0.136754	0.428994	439*
ARNT	-0.136839	0.95	447*		CNNM2	0.136339	0.428994	439*
ARHGAP42	0.152462	0.95	380*		FUS	-0.136134	0.425429	439*
ARSH	0.247144	0.95	186*		H2AC8	0.135928	0.421814	439*
RASGEF1C	0.141679	0.95	447*		TAF8	-0.122719	0.415964	433*
CDKN1A	0.137016	0.95	447*		PAF1	-0.122694	0.415964	433*
KCNA2	0.149042	0.95	445*		AFF4	-0.123725	0.415964	433*
TFAP4	-0.140834	0.95	447*		SETD3	0.123637	0.415964	433*
RB1	0.140147	0.95	447*		HINFP	-0.12216	0.414609	433*
POFUT1	0.137817	0.95	447*		HDAC1	-0.121652	0.413604	433*
ATG12	0.139012	0.95	447*		TRIT1	-0.135249	0.408392	439*
LCNL1	-0.15904	0.95	380*		MAD2L1	0.135167	0.408392	439*
PPM1D	-0.136522	0.95	447*		PPIE	0.135142	0.408392	439*
TRIM9	-0.136875	0.95	447*		LMAN2	0.135366	0.408392	439*
VAX1	0.137812	0.95	447*		NDUFB6	-0.134954	0.407806	439*
INO80D	-0.154445	0.95	384*		CNIH2	0.134884	0.407806	439*
ACVR1B	-0.138929	0.95	447*		TMC3	-0.134908	0.407806	439*
ZHX2	0.136854	0.95	447*		PTPN1	0.13455	0.406646	439*
RAB5B	0.139752	0.95	447*		SRRT	-0.134455	0.406646	439*
UBL4A	0.139325	0.95	447*		MRPL58	-0.134682	0.406646	439*
HSD17B7	-0.138817	0.95	447*		SRPRB	-0.134446	0.406646	439*
MUC4	0.15199	0.95	380*		USP17L10	0.134161	0.406646	439*
USF1	0.136815	0.95	447*		ZNF446	0.134711	0.406646	439*
ENOX1	-0.152958	0.95	380*		MANSC1	0.134328	0.406646	439*
NR1D2	0.138201	0.95	447*		SLC35E2B	0.134231	0.406646	439*
TMPRSS4	-0.139631	0.95	447*		LGMN	0.13415	0.406646	439*
PIP4K2C	-0.137804	0.95	447*		DYNC1LI1	0.13397	0.403658	439*
ATAD2B	0.137025	0.95	447*		CTXN2	-0.133822	0.401565	439*
YBX3	-0.140973	0.95	447*		PKN2	0.13361	0.399444	439*
HASPIN	0.138802	0.95	447*		BORCS5	0.133598	0.399444	439*
PRAMEF11	-0.150342	0.94	112*		UBE2N	0.120195	0.398998	433*
NBR2	-0.0965107	0.94	270*		MFSD11	-0.119963	0.398998	433*
ZNF98	0.112223	0.94	270*		KDM4D	0.119741	0.398998	433*
BPESC1	-0.262301	0.93	200*		ESR2	0.133487	0.39839	439*
TMEM186	-0.257159	0.93	200*		PIMREG	0.119252	0.397478	433*
DRAXIN	0.260329	0.93	200*		RRAGA	0.133201	0.395815	439*
ACVRL1	-0.135781	0.93	447*		CUL1	-0.133188	0.395815	439*
MRPL38	-0.134211	0.92	447*		ORMDL3	-0.133176	0.395815	439*
LY6K	-0.153222	0.92	380*		ZNF131	0.133066	0.394748	439*
MFSD3	0.143816	0.92	290*		TBCD	0.132895	0.391943	439*
KCNJ10	0.14375	0.92	446*		SERINC4	0.132758	0.390123	439*
SOX30	0.134359	0.92	447*		PDCD10	-0.132466	0.388333	439*
MAP1LC3A	-0.147919	0.92	290*		WDR48	-0.132366	0.388333	439*
CASP9	-0.134003	0.92	447*		CDIPT	0.132081	0.388333	439*
ELF2	0.134399	0.92	447*		ASPM	0.132219	0.388333	439*
CLN6	0.134804	0.92	447*		ABHD18	-0.132095	0.388333	439*
NKX2-5	0.135168	0.92	447*		CCDC28B	0.13196	0.388333	439*
MAL2	-0.154221	0.92	380*		MVP	-0.132318	0.388333	439*
SSX3	-0.13419	0.92	447*		MYO7A	0.132543	0.388333	439*
CHRND	0.135348	0.92	447*		SLC2A4	0.132522	0.388333	439*
SGCG	0.134515	0.92	447*		IL12B	-0.131918	0.388333	439*
PWWP2A	0.191443	0.91	285*		PARK7	0.132016	0.388333	439*
KCNQ1	-0.146865	0.91	445*		RCC1L	-0.131721	0.385145	439*
TNIP1	-0.133499	0.91	447*		EHBP1L1	0.131622	0.385145	439*
LGALS2	-0.146585	0.91	445*		PTPRT	-0.131599	0.385145	439*
UBE2W	-0.13279	0.9	447*		MTF2	0.118272	0.383232	433*
DCAF4L1	0.148443	0.9	386*		TDGF1	0.131373	0.380687	439*
GRK4	-0.132909	0.9	447*		POC5	0.131176	0.377073	439*
SIGLEC10	0.152194	0.9	386*		IGBP1	-0.11682	0.376525	406*
MFGE8	0.133036	0.9	447*		ING1	0.117565	0.375772	433*
SELENOM	-0.248608	0.89	200*		SIDT2	0.130676	0.364969	439*
C22orf23	-0.249921	0.89	200*		CRTC3	-0.130582	0.364213	439*
TMEM135	-0.251033	0.89	200*		ALG8	0.130371	0.360952	439*
ARFGAP2	0.172857	0.89	281*		CCDC169	-0.13033	0.360952	439*
ZNF131	0.178384	0.89	281*		AMFR	0.130196	0.360938	439*
FAM20B	-0.147052	0.89	380*		CHRNB1	0.130258	0.360938	439*
DAB2	-0.147106	0.89	380*		AS3MT	0.11635	0.355425	433*
BAZ2B	-0.132194	0.89	447*		LDHD	0.129787	0.351383	439*
CCDC47	-0.137676	0.89	380*		HUWE1	-0.106808	0.350902	406*
MTRR	0.132056	0.89	447*		RBBP7	0.093793	0.350902	406*
ANKRD18A	0.108682	0.89	289*		SUV39H1	-0.0995335	0.350902	406*
POLR2D	0.139733	0.88	446*		TCEAL3	0.0978856	0.350902	406*
RTF1	-0.138901	0.88	446*		MAGED1	-0.0980888	0.350902	406*
CCAR1	0.139982	0.88	446*		GLOD5	-0.0953628	0.350902	406*
SPHK1	0.141705	0.88	446*		ARAP3	-0.129596	0.347933	439*
MAPK11	0.140767	0.88	446*		SUPT20H	-0.109414	0.347222	433*
PPP3CC	0.140154	0.88	446*		ENO1	0.111262	0.347222	433*
AKTIP	0.143726	0.88	445*		RAN	-0.108464	0.347222	433*
SEMA3G	-0.138585	0.88	446*		SGF29	-0.108498	0.347222	433*
CHRDL1	-0.142852	0.88	380*		TADA3	-0.114416	0.347222	433*
MED22	-0.144233	0.88	380*		CENPN	0.114737	0.347222	433*
PKD1	-0.140152	0.88	446*		MED28	-0.111636	0.347222	433*
CCS	-0.144773	0.88	445*		NELFCD	0.114354	0.347222	433*
SSTR1	-0.141724	0.88	446*		MED22	-0.110738	0.347222	433*
ADCY3	0.144277	0.88	445*		MED6	-0.112244	0.347222	433*
ZBTB5	-0.143602	0.88	380*		TBP	-0.112601	0.347222	433*
MBP	-0.138439	0.88	446*		MED13L	-0.108311	0.347222	433*
KCTD2	-0.110242	0.88	376*		GPS2	0.109444	0.347222	433*
MAGEA1	-0.0986815	0.88	376*		SRSF1	0.107604	0.347222	433*
MAGEA8	-0.102125	0.88	376*		MED21	-0.107552	0.347222	433*
PSCA	-0.164945	0.87	281*		CENPK	0.111229	0.347222	433*
TTYH3	-0.245979	0.87	200*		GTF2F2	-0.112255	0.347222	433*
PRSS23	-0.142934	0.87	445*		ZNF335	-0.107644	0.347222	433*
OR1I1	0.162913	0.87	281*		TAF1A	0.110679	0.347222	433*
MIR141	0.172564	0.87	281*		CCNH	-0.109197	0.347222	433*
MAMSTR	-0.1659	0.87	281*		HASPIN	0.109098	0.347222	433*
GJA10	-0.137692	0.87	446*		OGDHL	-0.109364	0.347222	433*
ARHGEF35	-0.0828842	0.87	380*		ZBTB32	-0.1077	0.347222	433*
AGRP	0.076634	0.87	380*		CPA4	-0.111533	0.347222	433*
LTV1	-0.159145	0.86	281*		HP1BP3	0.107971	0.347222	433*
VNN3	0.120625	0.86	380*		ATAD2B	0.107682	0.347222	433*
C3orf80	0.158535	0.86	281*		HNRNPUL2	0.129352	0.344804	439*
GP2	0.116549	0.86	380*		CTNS	0.12941	0.344804	439*
ZNF597	0.137285	0.86	446*		CANX	0.129239	0.343496	439*
BTN2A3P	0.156569	0.85	281*		UBE2Q1	-0.128887	0.342458	439*
PCOLCE	0.160604	0.85	281*		TIMM9	0.128999	0.342458	439*
APCDD1L	0.165648	0.85	281*		EIF4H	-0.129037	0.342458	439*
OR2M5	-0.162637	0.85	281*		SH3YL1	0.128877	0.342458	439*
KLC4	-0.151914	0.85	281*		SLC16A12	-0.128946	0.342458	439*
CA12	-0.136657	0.85	446*		SNRPB	-0.10696	0.33959	433*
FRMD4B	-0.156024	0.85	281*		MSTO1	0.128604	0.336706	439*
OR51A2	0.153384	0.85	281*		RHEB	0.128339	0.334528	439*
HMGB3P1	-0.185561	0.84	337*		ELOVL1	0.128311	0.334528	439*
DGUOK	0.130268	0.84	447*		TSHR	0.1283	0.334528	439*
XRRA1	0.155193	0.83	281*		TMEM168	-0.12827	0.334528	439*
TRIM16L	-0.182463	0.83	337*		SOD2	-0.128144	0.33281	439*
GAPDH	0.139523	0.83	445*		CARM1	0.106311	0.330589	433*
PRPF4B	-0.128966	0.83	447*		NDUFC2	-0.127299	0.329261	439*
AMY2B	0.181879	0.83	337*		NDUFV2	-0.127496	0.329261	439*
HOPX	-0.182416	0.83	337*		EMC1	0.127092	0.329261	439*
MKX	0.129693	0.83	447*		NOL7	-0.127604	0.329261	439*
ABHD14B	-0.184248	0.83	337*		MYLIP	0.127234	0.329261	439*
SBSPON	-0.183035	0.83	337*		BRF2	-0.127423	0.329261	439*
LRR1	0.135591	0.83	446*		EXOC4	-0.127642	0.329261	439*
ZNF444	0.129134	0.83	447*		MRPL50	-0.127116	0.329261	439*
ADGRE2	0.140567	0.83	445*		IQCC	0.127192	0.329261	439*
E2F7	0.140053	0.83	445*		SSH1	0.127932	0.329261	439*
IL1RAPL1	-0.13921	0.83	445*		GSTO1	0.127685	0.329261	439*
FOXF2	0.129333	0.83	447*		HOXB6	-0.127266	0.329261	439*
REPS1	0.140194	0.83	445*		KCTD18	0.127814	0.329261	439*
ARHGEF25	-0.129778	0.83	447*		NYAP2	0.12733	0.329261	439*
H1-2	-0.129893	0.83	447*		MMP8	0.12769	0.329261	439*
RPL5	-0.175116	0.82	337*		CORO1B	0.126954	0.329004	439*
IGF2	0.179936	0.82	337*		CYSTM1	-0.126903	0.329004	439*
VDAC1	-0.175746	0.82	337*		FBXO36	0.126946	0.329004	439*
CCDC12	-0.180815	0.82	337*		NPAT	-0.105811	0.328968	433*
RPL37	-0.178839	0.82	337*		MED29	-0.105722	0.328968	433*
TGM7	0.176426	0.82	337*		TDP2	-0.104346	0.326037	433*
ZNRF4	-0.17577	0.82	337*		MBD2	-0.104519	0.326037	433*
DBNL	-0.178041	0.82	337*		ELOC	0.104106	0.326037	433*
MSRA	-0.176226	0.82	337*		RNF169	0.104427	0.326037	433*
GGT3P	-0.175317	0.82	337*		BASP1	0.10433	0.326037	433*
CERS4	-0.174769	0.82	337*		BCO1	-0.104306	0.326037	433*
TXN2	-0.180458	0.82	337*		ACTR10	0.126581	0.323535	439*
ZNF418	-0.176875	0.82	337*		ATP6V0A2	0.126408	0.323535	439*
PIGS	0.136891	0.82	386*		GABARAP	0.126511	0.323535	439*
RBCK1	0.175039	0.82	337*		HRK	0.126465	0.323535	439*
RGMA	-0.13995	0.82	386*		SPATA22	0.126442	0.323535	439*
EEF1G	-0.151946	0.81	281*		RRAGC	0.126272	0.323011	439*
SLC1A5	0.134556	0.81	446*		ASB2	0.126312	0.323011	439*
TTC9	-0.148203	0.81	281*		PCNA	-0.103706	0.322361	433*
PKD1P1	0.133621	0.81	446*		KAZALD1	0.126065	0.318955	439*
GPR15	-0.13381	0.81	446*		TBC1D20	0.125917	0.316521	439*
NUDT11	0.134278	0.81	446*		USP5	-0.12584	0.31601	439*
INPP5A	0.133101	0.81	446*		WDR7	0.125457	0.313873	439*
ZBTB42	-0.143882	0.81	281*		SLC7A5	0.125497	0.313873	439*
KIF1B	0.132884	0.81	446*		MRPS22	-0.125666	0.313873	439*
USP6NL	-0.147874	0.81	281*		DLGAP5	0.125433	0.313873	439*
SPRR2G	-0.145883	0.81	281*		APOA5	-0.125419	0.313873	439*
SPRR1B	0.14843	0.81	281*		HEBP2	0.125504	0.313873	439*
UVSSA	-0.145114	0.81	281*		PPP2R5D	0.125286	0.313315	439*
CPN2	-0.149141	0.81	281*		ZHX3	-0.125285	0.313315	439*
ZNF266	-0.173614	0.8	337*		DYNC1LI2	0.125033	0.313105	439*
UBE2L3	0.137213	0.8	445*		DNLZ	0.125024	0.313105	439*
EDA2R	0.173585	0.8	337*		H1-5	-0.125077	0.313105	439*
OR51A7	0.139031	0.8	281*		PARVG	0.125031	0.313105	439*
SOCS3	-0.137807	0.8	445*		PCYOX1L	0.124943	0.313105	439*
RNF183	-0.127718	0.8	447*		GPATCH2	-0.124988	0.313105	439*
ROBO2	-0.140013	0.8	281*		C16orf72	-0.12451	0.310284	439*
ARL16	-0.140038	0.8	281*		WDR83	0.12446	0.310284	439*
SIGLEC8	-0.132326	0.8	446*		LSM5	0.124294	0.310284	439*
PGAM5	0.139372	0.8	281*		MYO10	0.124715	0.310284	439*
CASP14	-0.127812	0.8	447*		NPTX1	-0.124303	0.310284	439*
EIF4G1	-0.131249	0.79	446*		ALOX15	0.124384	0.310284	439*
SRGAP2D	0.134462	0.79	281*		SLC38A9	-0.124427	0.310284	439*
CNKSR1	-0.135358	0.79	443*		COL7A1	0.124577	0.310284	439*
KPNA1	0.13088	0.79	446*		TMEM95	0.124361	0.310284	439*
ERG	-0.130901	0.79	443*		CAB39L	-0.124724	0.310284	439*
TBK1	0.127281	0.79	447*		SPDYC	0.124221	0.309786	439*
KDR	-0.141327	0.79	442*		RAC1	0.124024	0.308364	439*
OR5A1	-0.136507	0.79	281*		SEH1L	0.123987	0.308364	439*
VSTM2L	-0.137296	0.79	281*		MRPS18C	-0.123956	0.308364	439*
FKBP2	-0.134893	0.79	281*		ZDHHC1	0.124005	0.308364	439*
ITIH2	-0.138356	0.79	380*		LARP1	0.123839	0.307984	439*
TRPC5	0.124703	0.79	443*		GGPS1	0.12375	0.307984	439*
CANT1	-0.13153	0.79	446*		RAB1A	0.123731	0.307984	439*
ORM1	-0.131147	0.79	446*		KLRK1	0.123779	0.307984	439*
ALG8	-0.124035	0.79	443*		CTNNBIP1	0.12365	0.307219	439*
PPP1R12A	0.125531	0.78	447*		SLC22A16	0.123558	0.306154	439*
FUBP1	0.126602	0.78	447*		MDM2	-0.12346	0.304927	439*
YBX1	-0.126285	0.78	447*		ADAT2	0.123248	0.303392	439*
TRIM49B	0.136025	0.78	445*		KLHDC2	0.12325	0.303392	439*
GNB1L	-0.125877	0.78	447*		SLC51A	0.123265	0.303392	439*
ADAM17	0.135335	0.78	445*		CDC7	-0.12309	0.302676	439*
METTL3	0.126379	0.78	447*		CSMD3	0.12314	0.302676	439*
SKP1P2	0.0820132	0.78	285*		FOLR2	0.123067	0.302676	439*
LTBP4	0.125511	0.78	447*		RNF20	-0.102514	0.300657	433*
GSR	0.126002	0.78	447*		MPP4	0.122925	0.300261	439*
FZD1	-0.12533	0.78	447*		JAG1	0.122651	0.298865	439*
HSD17B2	-0.125349	0.78	447*		VAPA	0.122505	0.298865	439*
SMARCA1	-0.12602	0.78	447*		RAB11FIP3	0.122805	0.298865	439*
ISG15	-0.12618	0.78	447*		GUCD1	0.122469	0.298865	439*
USP1	-0.125533	0.78	447*		PTPRG	0.122545	0.298865	439*
TAB2	0.126467	0.78	447*		SOCS4	0.122548	0.298865	439*
RCAN1	0.135908	0.78	445*		CD163	0.122655	0.298865	439*
APOL2	-0.17209	0.77	337*		OCSTAMP	-0.122546	0.298865	439*
ACP7	-0.133784	0.77	445*		MRPL10	-0.122381	0.297838	439*
PNCK	-0.133949	0.77	445*		HORMAD1	-0.122318	0.297499	439*
KIF22	0.131984	0.77	386*		CTNNB1	-0.102113	0.296925	433*
SH3BP1	-0.134077	0.77	445*		PCDHA11	0.122174	0.295932	439*
KLC1	0.0891117	0.77	376*		RSPH10B	0.122063	0.295932	439*
PDHX	-0.170431	0.76	337*		PRSS23	0.122067	0.295932	439*
POLR2F	-0.168976	0.76	337*		ANO2	0.122061	0.295932	439*
RPS3	-0.17015	0.76	337*		KIN	-0.121935	0.293879	439*
NDUFB7	-0.168888	0.76	337*		ZFP91	0.121869	0.293429	439*
SLC30A9	-0.171391	0.76	337*		MRPS11	-0.121698	0.290213	439*
MPP1	0.169123	0.76	337*		ALLC	0.121643	0.290046	439*
GFRA4	-0.169252	0.76	337*		MRPL32	-0.121062	0.289576	439*
CD96	0.169295	0.76	337*		RPL32	-0.121047	0.289576	439*
FBXL14	-0.132245	0.76	281*		HMGCL	0.121363	0.289576	439*
APOBEC3F	0.167647	0.75	337*		CHST6	0.121358	0.289576	439*
NPY	-0.167295	0.75	337*		SLC35F6	0.121003	0.289576	439*
STX6	-0.167503	0.75	337*		ARL4A	-0.121528	0.289576	439*
PRSS41	0.167793	0.75	337*		FJX1	0.121059	0.289576	439*
PI4KB	0.124028	0.75	447*		SORT1	0.121082	0.289576	439*
TBC1D28	0.120362	0.75	292*		GLIPR1L1	0.121243	0.289576	439*
FGFR2	-0.12381	0.75	447*		TPPP3	0.121185	0.289576	439*
OR51B5	0.13069	0.75	281*		VRTN	0.121352	0.289576	439*
PLEKHA5	0.110294	0.75	333*		DENND10	0.121104	0.289576	439*
SENP1	-0.102932	0.74	446*		AZI2	0.121571	0.289576	439*
DBI	0.114146	0.74	446*		NRBP1	0.120944	0.289264	439*
RPS10P7	-0.0961575	0.74	292*		BNIP1	0.120771	0.288122	439*
AMZ2	0.145268	0.74	384*		BCAR3	0.120788	0.288122	439*
BATF3	-0.123481	0.74	447*		ARMC6	0.120701	0.288122	439*
EIF4G3	0.0960352	0.74	292*		GSR	-0.120592	0.288122	439*
ANP32A	0.0978227	0.74	446*		ELAC1	-0.120656	0.288122	439*
TBC1D17	-0.108191	0.74	292*		C1orf100	0.120574	0.288122	439*
MTF2	0.123445	0.74	447*		CACHD1	0.120579	0.288122	439*
FAM111B	0.0692802	0.74	371*		POLR2C	-0.101365	0.285367	433*
UBC	0.122292	0.73	447*		SLC16A1	-0.12019	0.27929	439*
TTC1	-0.142884	0.73	281*		RAET1L	0.120135	0.279072	439*
CDC14B	0.123015	0.73	447*		CDAN1	-0.0966304	0.278699	433*
USP28	0.122014	0.73	447*		MED19	-0.0991123	0.278699	433*
FBXO2	-0.166427	0.73	337*		NIPBL	-0.0964787	0.278699	433*
SRF	-0.12211	0.73	447*		WWTR1	0.0970073	0.278699	433*
PINK1	-0.122448	0.73	447*		MED9	-0.100405	0.278699	433*
ABCB8	-0.128568	0.73	446*		BDP1	-0.0983498	0.278699	433*
ZNF106	0.122428	0.73	447*		BRCA2	-0.0958024	0.278699	433*
CXCL12	-0.12224	0.73	447*		GTF3C6	0.0973019	0.278699	433*
ANGPTL8	-0.129171	0.73	281*		NCAPG	-0.0942811	0.278699	433*
RAX2	-0.0994055	0.73	333*		ESPL1	-0.0961907	0.278699	433*
COPS4	0.143873	0.72	380*		UBAP2L	-0.0988794	0.278699	433*
ACTL7A	-0.165685	0.72	337*		AKIRIN2	-0.0969666	0.278699	433*
PHB	0.121121	0.72	447*		WDHD1	0.0960387	0.278699	433*
PRR5-ARHGAP8	-0.126712	0.72	446*		POLR2H	-0.0935684	0.278699	433*
ENDOV	0.126667	0.72	446*		ACTR6	0.100277	0.278699	433*
CPA6	-0.131799	0.72	445*		POLR2G	0.0939157	0.278699	433*
CAPN8	0.127735	0.72	281*		POLR1B	0.0962535	0.278699	433*
FOXN3	0.121058	0.72	447*		ERCC4	-0.10044	0.278699	433*
MAP3K20	0.12677	0.72	446*		GMEB1	0.0994931	0.278699	433*
HTR1F	0.125777	0.72	446*		CHMP1A	0.0942081	0.278699	433*
ARHGAP15	-0.127529	0.72	446*		NDUFAF5	-0.0970667	0.278699	433*
OR1C1	-0.125379	0.72	281*		RARA	-0.0989033	0.278699	433*
ITGAX	-0.124466	0.72	446*		SRRM1	0.0941185	0.278699	433*
KCNMB2	-0.124979	0.72	446*		MEIS1	-0.0991628	0.278699	433*
RAP1GDS1	-0.124668	0.72	446*		CCAR2	-0.0998594	0.278699	433*
ARPC4-TTLL3	-0.124416	0.72	446*		TTF1	-0.0968636	0.278699	433*
ABCD2	0.125447	0.72	446*		ALKBH1	0.0948417	0.278699	433*
CAMK2G	-0.127637	0.72	446*		NACC2	0.0939978	0.278699	433*
POU2AF1	0.121416	0.72	447*		NCOA3	-0.0976868	0.278699	433*
SHPRH	-0.121763	0.72	447*		ABRAXAS1	0.0961011	0.278699	433*
HDAC6	0.121338	0.72	447*		PCGF2	0.0968279	0.278699	433*
MAP2K5	-0.125319	0.72	446*		USP16	-0.095164	0.278699	433*
TMEM94	-0.124625	0.72	446*		SIRT4	0.0935332	0.278699	433*
FGF7	0.12641	0.72	446*		APEX1	0.0937552	0.278699	433*
TANC2	0.125323	0.72	281*		GFI1B	0.0935925	0.278699	433*
SPHK2	-0.127796	0.72	446*		SNAP47	0.0987642	0.278699	433*
TIGAR	-0.121018	0.72	447*		SLC22A25	0.0956333	0.278699	433*
PXDN	-0.126173	0.72	281*		MTERF1	-0.0954771	0.278699	433*
NKAP	0.23366	0.71	200*		RPL12	-0.119527	0.277415	439*
RPS16	-0.120696	0.71	447*		KNTC1	-0.119651	0.277415	439*
CCDC198	-0.235625	0.71	200*		MRPS10	-0.119639	0.277415	439*
OSTC	0.237445	0.71	200*		ATP13A1	0.119546	0.277415	439*
LMNTD1	-0.232652	0.71	200*		SMAD6	-0.119594	0.277415	439*
ATF4	0.120485	0.71	447*		GDF1	0.119932	0.277415	439*
ABR	-0.120361	0.71	447*		FBXO33	0.119886	0.277415	439*
RAP1B	0.123862	0.71	446*		FOXC1	0.119626	0.277415	439*
LRFN3	-0.124062	0.71	281*		NADK	0.119954	0.277415	439*
MAD1L1	-0.123568	0.71	446*		OTULIN	0.119778	0.277415	439*
ARHGAP26	-0.131149	0.71	445*		TRIM49B	-0.11959	0.277415	439*
SIK2	0.120471	0.71	447*		MIA3	0.119978	0.277415	439*
MRPS9	-0.231118	0.7	200*		MED13	-0.0933025	0.277414	433*
PSMD2	-0.122968	0.7	446*		ACO2	-0.119275	0.276105	439*
CDK5R2	0.164788	0.7	337*		NDUFA8	-0.118811	0.276105	439*
ATP5ME	-0.164268	0.7	337*		PKMYT1	0.119018	0.276105	439*
DOK4	0.137278	0.7	384*		ARNT	-0.11906	0.276105	439*
PCSK7	0.129651	0.7	445*		PSMG3	-0.118771	0.276105	439*
C8orf86	-0.141131	0.7	384*		DHX35	0.119184	0.276105	439*
NPHS1	-0.129672	0.7	445*		NDUFAF1	-0.118968	0.276105	439*
COL4A6	0.130164	0.7	445*		ITGB3	0.119181	0.276105	439*
VMP1	0.126588	0.7	386*		PDCL3	0.118987	0.276105	439*
GINS3	0.123049	0.7	281*		ATP2A3	0.118742	0.276105	439*
SDHAF3	-0.136442	0.7	384*		VMO1	0.118923	0.276105	439*
WDR47	-0.136383	0.7	384*		ARMH4	0.11916	0.276105	439*
ARHGEF37	0.139416	0.7	384*		CASKIN1	0.118862	0.276105	439*
CCND1	-0.118117	0.69	447*		TACR2	0.118781	0.276105	439*
PSMA4	0.119415	0.69	447*		MIR1915HG	0.119332	0.276105	439*
ALYREF	0.116987	0.69	447*		CASP5	0.11918	0.276105	439*
RPS27A	-0.119516	0.69	447*		PDGFC	-0.11873	0.276105	439*
PANK3	0.128977	0.69	445*		NDUFS5	-0.118452	0.2737	439*
ZNF207	0.11919	0.69	447*		SPDL1	0.11841	0.2737	439*
LMO7	-0.117735	0.69	447*		MRPL2	-0.118325	0.2737	439*
NTRK3	0.118253	0.69	447*		GJC1	-0.118294	0.2737	439*
MSL3	-0.118296	0.69	447*		GUCA2A	0.118265	0.2737	439*
SEPTIN7	0.135017	0.69	384*		PRPF4B	-0.118376	0.2737	439*
MAPK7	-0.117857	0.69	447*		ZNF736	-0.118256	0.2737	439*
LY6G6F	0.119807	0.69	281*		NENF	-0.118363	0.2737	439*
IRF1	-0.118451	0.69	447*		HOXD3	0.118253	0.2737	439*
BSG	0.11858	0.69	447*		RNF130	0.118182	0.272983	439*
OR11H4	-0.120272	0.69	281*		CHD1	0.092718	0.272376	433*
SORL1	0.11757	0.69	447*		EGLN3	0.0928427	0.272376	433*
CSNK1A1L	-0.128241	0.69	445*		SP4	-0.0925596	0.272376	433*
GTF2I	0.117118	0.69	447*		GET3	0.118088	0.272008	439*
DCLK1	0.117358	0.69	447*		BHLHA9	0.11806	0.272008	439*
HIC2	-0.117172	0.69	447*		TFPT	0.0923403	0.271253	433*
PPP4R1	-0.11724	0.69	447*		GANAB	0.117711	0.27088	439*
DNAJC1	-0.117092	0.69	447*		IMMT	-0.117928	0.27088	439*
PRDM7	-0.117108	0.69	447*		MOB2	-0.117675	0.27088	439*
GPRC5A	-0.118909	0.69	447*		TMEM230	-0.117784	0.27088	439*
RASEF	-0.128753	0.69	445*		ATAD3B	0.117642	0.27088	439*
DBP	0.11757	0.69	447*		GCG	0.11787	0.27088	439*
OR2V2	0.120926	0.69	281*		SLC23A3	0.117848	0.27088	439*
RPS6KA6	0.11784	0.69	447*		GAS7	0.117837	0.27088	439*
SP4	0.117082	0.69	447*		DHH	0.117666	0.27088	439*
MCMBP	0.121385	0.69	281*		SMOX	0.117575	0.270204	439*
PTF1A	0.117747	0.69	447*		PRKRIP1	0.11753	0.270108	439*
HNRNPC	0.121442	0.68	446*		RPRD1B	0.0913768	0.268112	433*
TPX2	-0.11638	0.68	447*		TLK2	-0.0913976	0.268112	433*
TUBB4A	-0.1633	0.68	337*		PPP1CA	0.0916097	0.268112	433*
COL7A1	-0.12154	0.68	446*		SETD6	0.0917214	0.268112	433*
SLC23A2	0.121668	0.68	446*		SND1	-0.0919348	0.268112	433*
PRKXP1	0.121967	0.68	446*		SEC61A2	0.117357	0.267899	439*
GNL1	-0.154753	0.68	374*		SLC9A2	0.117321	0.267899	439*
GLRX	0.127106	0.68	442*		COLGALT2	-0.117373	0.267899	439*
TBX5	-0.116754	0.68	447*		MAT2A	-0.11539	0.267738	439*
NDUFC2	-0.116617	0.68	447*		CAPRIN1	0.115452	0.267738	439*
PRSS38	-0.162692	0.67	337*		SPTSSA	0.115108	0.267738	439*
ADGRE3	-0.162256	0.67	337*		MRPL15	-0.116001	0.267738	439*
SLC25A36	0.129732	0.67	384*		MRPS31	-0.116741	0.267738	439*
ZWINT	-0.129213	0.67	384*		MTRF1L	-0.115093	0.267738	439*
RPS27L	-0.132706	0.67	384*		MTOR	0.115919	0.267738	439*
DDIT4	-0.125829	0.67	445*		RTF2	0.11489	0.267738	439*
OPRPN	0.129367	0.67	384*		DCTN2	0.116148	0.267738	439*
APOD	-0.126926	0.67	445*		TLE3	-0.115392	0.267738	439*
CHFR	0.126027	0.67	445*		CMTR1	0.116377	0.267738	439*
AKR1D1	0.12601	0.67	445*		SEC16A	-0.115469	0.267738	439*
INSR	-0.126638	0.67	445*		CHCHD1	-0.115695	0.267738	439*
RIOX2	0.131797	0.67	384*		PKD1	0.115287	0.267738	439*
LRRIQ1	-0.226434	0.66	186*		EDC4	0.11595	0.267738	439*
ACO2	-0.120639	0.66	446*		NDUFS3	-0.115651	0.267738	439*
PSMD4	0.12456	0.66	445*		SMG5	-0.115233	0.267738	439*
ADAT2	-0.161647	0.66	337*		TMEM41A	0.114873	0.267738	439*
EP300	-0.115736	0.66	447*		FRG1	0.115895	0.267738	439*
NAV3	0.16117	0.66	337*		BNC1	-0.116649	0.267738	439*
SV2B	0.160928	0.66	337*		SRP68	0.115851	0.267738	439*
POC1B-GALNT4	0.161374	0.66	337*		ZDHHC22	0.114953	0.267738	439*
HS3ST2	0.125027	0.66	445*		PTGDR	0.116879	0.267738	439*
LMO2	0.125116	0.66	445*		BCAS3	-0.114878	0.267738	439*
AGAP5	-0.120562	0.66	446*		SMPD3	0.116468	0.267738	439*
PFN2	-0.159925	0.65	337*		RAB42	0.117038	0.267738	439*
CBLL1	-0.159637	0.65	337*		WNT11	0.115821	0.267738	439*
HCFC1	0.114797	0.65	447*		OR2A25	-0.115787	0.267738	439*
ADGRF2	-0.158803	0.65	337*		ZDHHC8	0.117068	0.267738	439*
TRIM54	-0.157716	0.65	337*		GOLGB1	0.116621	0.267738	439*
PSMD8	0.157121	0.65	337*		KATNA1	0.116042	0.267738	439*
CWF19L1	-0.157706	0.65	337*		SERTAD2	-0.115416	0.267738	439*
NOCT	-0.114663	0.65	447*		IL18BP	0.114851	0.267738	439*
GPX7	-0.157071	0.65	337*		SOS2	0.115743	0.267738	439*
KRTAP13-4	-0.157489	0.65	337*		SESN3	0.115554	0.267738	439*
FHL2	-0.158395	0.65	337*		TRIM62	0.115917	0.267738	439*
GALNT8	-0.157203	0.65	337*		BCL2L10	-0.114814	0.267738	439*
SLC35A1	0.156762	0.65	337*		KIF5B	0.114828	0.267738	439*
ZNF175	0.159919	0.65	337*		FERMT3	0.116016	0.267738	439*
TAS2R20	0.157553	0.65	337*		SOX6	-0.115331	0.267738	439*
SEC23B	0.159243	0.65	337*		LCK	0.114805	0.267738	439*
CLCA3P	-0.157017	0.65	337*		TLCD3A	0.11538	0.267738	439*
PYROXD2	-0.15644	0.65	337*		ERV3-1	-0.116297	0.267738	439*
GDI2	0.159817	0.65	337*		NPY	-0.114794	0.267738	439*
LMBR1	-0.116122	0.65	441*		GALNT16	0.115034	0.267738	439*
GABRG1	-0.130815	0.65	441*		KRT79	-0.115879	0.267738	439*
WDR11	0.115079	0.65	447*		CYB561A3	0.115184	0.267738	439*
SLC30A3	-0.15657	0.65	337*		MMP13	0.116945	0.267738	439*
PBRM1	0.115154	0.65	447*		ACAP1	0.116579	0.267738	439*
ARHGAP5	0.116676	0.65	441*		FGF7	-0.115483	0.267738	439*
MCM10	0.137225	0.65	281*		DALRD3	0.114929	0.267738	439*
L1CAM	0.114559	0.65	447*		OR1A1	0.116779	0.267738	439*
VCP	-0.120312	0.64	445*		LPCAT2	0.116666	0.267738	439*
MCM6	0.122612	0.64	445*		MTRNR2L3	-0.115637	0.267738	439*
LENG9	-0.148042	0.64	329*		NEMP1	0.114869	0.267738	439*
UBE2V1	0.120113	0.64	445*		SLC30A8	0.11506	0.267738	439*
ALG10B	-0.12001	0.64	445*		DIO2	0.115325	0.267738	439*
YWHAE	-0.122334	0.64	445*		C4orf3	-0.117054	0.267738	439*
SLC35B3	0.123332	0.64	445*		FAM216B	0.11639	0.267738	439*
TDRD5	-0.136248	0.64	378*		SLC16A10	0.115623	0.267738	439*
TMX2-CTNND1	-0.118837	0.64	445*		SFXN3	0.116128	0.267738	439*
RANGAP1	0.114215	0.64	447*		CCDC110	0.115108	0.267738	439*
CEACAM21	0.117293	0.64	386*		TCTN3	0.115352	0.267738	439*
H2BC7	-0.121683	0.64	445*		BBS2	0.116159	0.267738	439*
KCNB1	-0.122462	0.64	445*		TC2N	0.116763	0.267738	439*
FNDC4	-0.120877	0.64	386*		PAM	0.11594	0.267738	439*
ITGB7	-0.121467	0.64	445*		EIF3F	-0.114597	0.267368	439*
CCNI	-0.123231	0.64	445*		TM2D1	0.114634	0.267368	439*
RRAD	-0.119526	0.64	445*		TRIM41	0.114516	0.267368	439*
LDLRAD3	0.117241	0.64	386*		RANBP10	0.114618	0.267368	439*
ATOX1	-0.121721	0.64	445*		ISM2	0.114646	0.267368	439*
RAB9B	-0.120953	0.64	445*		GPATCH2L	0.114494	0.267368	439*
ZBTB20	-0.120579	0.64	445*		SHOC1	0.114499	0.267368	439*
CXCL6	-0.118304	0.64	445*		ENPEP	-0.114693	0.267368	439*
WNT8B	-0.118362	0.64	445*		DUX4	-0.113649	0.266291	439*
MTNR1A	-0.119295	0.64	445*		RNF146	-0.114372	0.266291	439*
EML2	-0.114309	0.64	447*		LDLR	-0.114121	0.266291	439*
FANCE	-0.139121	0.64	380*		FRYL	-0.113623	0.266291	439*
SQLE	-0.12227	0.64	445*		DYNC1H1	0.11422	0.266291	439*
DUSP18	-0.120846	0.64	445*		TAOK2	-0.11382	0.266291	439*
ZBTB1	-0.119067	0.64	445*		MRPL3	-0.113641	0.266291	439*
TAL1	-0.119051	0.64	445*		E2F4	0.113595	0.266291	439*
RGS5	0.114044	0.64	447*		SCARB1	0.114028	0.266291	439*
CSNK1E	-0.120495	0.64	445*		NFATC2	-0.114294	0.266291	439*
DHFRP3	-0.0576716	0.64	435*		MEA1	0.114053	0.266291	439*
POLR2G	0.154152	0.63	337*		TMEM107	0.114111	0.266291	439*
LRRTM2	0.225328	0.63	200*		MEX3C	0.113926	0.266291	439*
SENP6	0.155279	0.63	337*		GIPC2	-0.113705	0.266291	439*
RNF115	0.113288	0.63	447*		RCVRN	0.11424	0.266291	439*
UBQLN2	0.116964	0.63	446*		TOLLIP	0.113968	0.266291	439*
INS-IGF2	-0.155603	0.63	337*		ZNF747	-0.11376	0.266291	439*
U2SURP	-0.115985	0.63	446*		ANKRD13D	0.114103	0.266291	439*
CLP1	0.11624	0.63	446*		CDCP1	-0.113888	0.266291	439*
GET3	0.155375	0.63	337*		CAMK2G	0.113789	0.266291	439*
DNAJA4	0.154185	0.63	337*		CCDC38	0.113758	0.266291	439*
CDCA4	-0.15452	0.63	337*		MS4A6A	0.113587	0.266291	439*
HTRA1	0.1542	0.63	337*		TMIE	0.11398	0.266291	439*
LIFR	0.118917	0.63	446*		SPTB	0.114302	0.266291	439*
RNF10	-0.153803	0.63	337*		SLC35C2	-0.114107	0.266291	439*
KLHL15	0.13008	0.63	380*		C19orf25	0.113006	0.264485	439*
TRIML2	0.226139	0.63	200*		PSMA3	-0.113238	0.264485	439*
RNH1	0.153887	0.63	337*		ARHGAP29	0.11282	0.264485	439*
TLL2	-0.112648	0.63	447*		COPS6	-0.113	0.264485	439*
AFF1	-0.113025	0.63	447*		GGT1	0.113255	0.264485	439*
FPGT	-0.11901	0.63	446*		MRPL13	-0.112934	0.264485	439*
UTRN	-0.117999	0.63	446*		EXOSC9	0.113332	0.264485	439*
PRDM5	0.113327	0.63	447*		CEP72	0.11326	0.264485	439*
KIF12	-0.11613	0.63	446*		FAM92B	0.113263	0.264485	439*
PPP3R2	0.113765	0.63	447*		SEMA4B	0.112831	0.264485	439*
B3GALT6	0.117445	0.63	445*		CLPSL1	-0.113198	0.264485	439*
POFUT2	0.118635	0.63	446*		RAB24	0.113213	0.264485	439*
SETDB1	0.0834934	0.63	380*		WFDC9	-0.112927	0.264485	439*
GNA11	-0.113588	0.63	447*		HPS3	0.112818	0.264485	439*
POLR2J4	0.11693	0.63	446*		TNFRSF9	0.112901	0.264485	439*
ALDH1A3	-0.116485	0.63	446*		CALML3	0.11317	0.264485	439*
ELF5	0.116692	0.63	446*		NKD1	0.113205	0.264485	439*
COL2A1	-0.116303	0.63	446*		CPED1	-0.112925	0.264485	439*
ADAMTS3	0.118745	0.63	446*		AK7	0.113302	0.264485	439*
PLD1	-0.113134	0.63	447*		NUDT14	0.112996	0.264485	439*
PTP4A3	-0.112383	0.63	447*		NT5DC3	0.112816	0.264485	439*
ZMYND8	0.112305	0.63	447*		SAMD11	0.112712	0.263219	439*
C3orf38	0.126546	0.63	384*		HBE1	0.112699	0.263219	439*
CLDN3	-0.117542	0.63	445*		SLC9A3	0.112584	0.262815	439*
LRP10	-0.117077	0.63	446*		MMP25	0.112553	0.262815	439*
TNFAIP1	0.0949215	0.63	380*		MXD3	0.112575	0.262815	439*
LCN15	-0.117884	0.63	445*		GPD2	0.11259	0.262815	439*
HLX	-0.11275	0.63	447*		F11	0.112439	0.26081	439*
MALT1	0.112889	0.63	447*		MITF	-0.112365	0.260581	439*
MT1X	-0.13068	0.63	380*		ARPP21	0.112395	0.260581	439*
BTNL3	-0.113079	0.63	447*		TUBB	0.112242	0.259136	439*
MED31	0.116436	0.63	446*		PRKCH	0.112251	0.259136	439*
P2RY1	0.117794	0.63	446*		FOSL1	0.111781	0.258202	439*
GJB2	-0.112992	0.63	447*		PPP6R3	0.111646	0.258202	439*
PHKB	0.116375	0.63	446*		AMY2A	0.111981	0.258202	439*
MDH1B	-0.11648	0.63	446*		DNAJB12	0.111602	0.258202	439*
BLCAP	0.0952139	0.63	380*		ZNF395	-0.112051	0.258202	439*
PMS2P1	-0.0773086	0.63	376*		SLC12A6	-0.111736	0.258202	439*
RASGRP2	-0.113406	0.63	447*		FAM216A	0.111631	0.258202	439*
VNN1	0.083916	0.63	380*		DNAJB5	-0.111644	0.258202	439*
C19orf12	-0.0901195	0.63	380*		RFX2	0.112082	0.258202	439*
C16orf87	-0.061682	0.63	376*		CHGB	0.111646	0.258202	439*
KNL1	-0.126574	0.62	380*		ERG28	0.111651	0.258202	439*
EIF2S2	-0.115103	0.62	446*		OR2T3	0.111859	0.258202	439*
THOC5	0.151729	0.62	337*		BTNL3	0.111772	0.258202	439*
ACSS1	0.151477	0.62	337*		ZSWIM3	-0.112156	0.258202	439*
EFEMP1	0.153554	0.62	337*		ZNF613	0.111887	0.258202	439*
SMAP1	-0.125144	0.62	380*		DAPK2	-0.111939	0.258202	439*
GZMM	0.151378	0.62	337*		MMP9	-0.111893	0.258202	439*
CETN3	0.152519	0.62	337*		WFDC13	-0.111918	0.258202	439*
ZNF211	0.153039	0.62	337*		OR9K2	0.111954	0.258202	439*
LMLN	0.115962	0.62	445*		IDH3G	-0.0866381	0.257787	406*
GFRA2	-0.151106	0.62	337*		DHX9	0.111521	0.257151	439*
ACADL	-0.115818	0.62	445*		SEPTIN2	0.111465	0.257151	439*
PMS2P2	0.136761	0.62	380*		C15orf40	0.111483	0.257151	439*
MSI2	-0.116473	0.62	445*		MED1	-0.0900725	0.25353	433*
GCNT1	-0.151671	0.62	337*		WDR61	0.090176	0.25353	433*
F3	0.151391	0.62	337*		CENPH	-0.0900351	0.25353	433*
NDUFC1	0.152541	0.62	337*		LIN9	0.090332	0.25353	433*
ELMO2	-0.152292	0.62	337*		REM1	-0.111265	0.253017	439*
OR2G6	0.114536	0.62	281*		AASDHPPT	0.111042	0.252128	439*
SH2B3	-0.11584	0.62	445*		HROB	-0.111054	0.252128	439*
TAS2R43	0.152461	0.62	337*		APTX	0.111049	0.252128	439*
ZNF681	0.15195	0.62	337*		MRM1	0.111052	0.252128	439*
ADARB2	0.15303	0.62	337*		ITPR1	0.111012	0.252128	439*
BIN1	-0.127939	0.62	380*		ARFIP2	-0.111088	0.252128	439*
NUDT8	-0.115644	0.62	445*		IFITM10	0.111142	0.252128	439*
SUMO1	0.125677	0.62	380*		CDCA5	0.089593	0.252037	433*
GPR153	-0.116282	0.62	445*		CHAF1B	-0.0894953	0.252037	433*
ANKK1	-0.116532	0.62	445*		SP110	0.089676	0.252037	433*
ARHGAP12	0.115155	0.62	446*		CCND1	-0.0867156	0.249581	433*
SYDE1	-0.113501	0.62	281*		TBL1XR1	0.0871755	0.249581	433*
SPAG6	0.126291	0.62	380*		ATXN7L3	-0.0885238	0.249581	433*
FBXW5	-0.112109	0.62	447*		MED25	-0.0865768	0.249581	433*
RRH	0.115446	0.62	446*		MSL1	0.0884363	0.249581	433*
HLA-L	0.082235	0.62	292*		DHX36	-0.088026	0.249581	433*
LRRC30	-0.114279	0.62	281*		ABT1	-0.0887512	0.249581	433*
MED19	-0.113352	0.61	446*		SUPT16H	0.0891703	0.249581	433*
OR2T11	-0.112382	0.61	281*		POLR1A	0.0868574	0.249581	433*
KCNAB3	-0.113701	0.61	446*		CBX1	-0.0877886	0.249581	433*
SDSL	0.113623	0.61	446*		CPSF7	0.087898	0.249581	433*
ALDH18A1	0.1125	0.61	446*		SKP1	0.0872055	0.249581	433*
SRRM2	0.112854	0.61	446*		HMG20A	-0.0888236	0.249581	433*
CCBE1	-0.113152	0.61	446*		SRA1	0.087152	0.249581	433*
LPP	0.114223	0.61	446*		TNKS2	0.0868299	0.249581	433*
FBXL2	0.111135	0.61	447*		CRYM	0.0867039	0.249581	433*
KCNC3	0.11414	0.61	446*		TET3	0.0884135	0.249581	433*
DDI1	0.112513	0.61	446*		SETD7	-0.0864556	0.249581	433*
BCHE	-0.112953	0.61	446*		HMGB2	-0.086637	0.249581	433*
PLA2G4B	0.111334	0.61	447*		ADHFE1	0.0880549	0.249581	433*
LRP5	-0.11508	0.61	445*		POT1	0.0863025	0.249278	433*
FBXW10	0.124687	0.61	384*		SIPA1	0.110718	0.247194	439*
COX6A1	-0.11279	0.61	446*		SLC18B1	-0.110754	0.247194	439*
GRM6	-0.113067	0.61	446*		HSD17B8	0.110722	0.247194	439*
CYP24A1	0.111605	0.61	447*		EFNA3	0.11067	0.246791	439*
NKX2-6	-0.109743	0.61	291*		ADAT1	0.110473	0.242738	439*
KCTD4	-0.113416	0.61	446*		UBE2A	0.0761455	0.241057	406*
ZNF670-ZNF695	-0.148697	0.6	337*		SMC1A	-0.0800285	0.241057	406*
IL12RB1	-0.150312	0.6	337*		TAF1	-0.0799572	0.241057	406*
PCDHA13	-0.149096	0.6	337*		LAS1L	0.0689093	0.241057	406*
EXOC6	0.148428	0.6	337*		MSL3	0.0735322	0.241057	406*
SLC12A2	-0.148763	0.6	337*		RLIM	0.0705819	0.241057	406*
IFI30	-0.149258	0.6	337*		RAP2C	-0.071603	0.241057	406*
EPS8	-0.149495	0.6	337*		ZCCHC12	-0.0779559	0.241057	406*
CLPP	-0.110425	0.6	447*		TCEAL1	0.0724401	0.241057	406*
MAP3K3	0.110752	0.6	447*		SCML2	-0.0684184	0.241057	406*
LDB1	-0.149073	0.6	337*		IL3	0.110183	0.236625	439*
FLT4	0.113632	0.6	445*		ACVR1	0.110114	0.236625	439*
PGLS	-0.149053	0.6	337*		UBE2U	0.110099	0.236625	439*
PCDHA8	0.148633	0.6	337*		AIPL1	0.110137	0.236625	439*
UQCRB	-0.114498	0.6	445*		CIPC	0.110044	0.236027	439*
NTF3	0.149759	0.6	337*		WDR59	0.110008	0.235887	439*
OR51V1	0.113545	0.6	445*		ZNF850	-0.109967	0.235644	439*
BFSP1	-0.11416	0.6	445*		MYL12B	0.109857	0.234251	439*
FOXL2	0.110475	0.6	447*		PTGES2	0.109819	0.234251	439*
MYOC	0.114014	0.6	445*		C11orf74	-0.109831	0.234251	439*
SIRT1	-0.110207	0.6	447*		GTF2E1	-0.0853716	0.233582	433*
H2BC6	0.091101	0.6	274*		TAF10	-0.0852341	0.233579	433*
MME	-0.110674	0.6	447*		NFRKB	0.0850537	0.232722	433*
ARHGEF16	-0.110787	0.6	447*		MOG	-0.109685	0.231735	439*
KRT18P55	-0.083472	0.6	274*		BCAT1	-0.0847745	0.229913	433*
SERHL	0.147734	0.59	337*		SUPT3H	0.0845374	0.229212	433*
CSF3	-0.147673	0.59	337*		MLLT1	-0.084275	0.229212	433*
FAU	-0.113124	0.59	445*		MAP3K4	0.0842004	0.229212	433*
TFF1	0.142462	0.59	329*		KDM4C	-0.0842351	0.229212	433*
MTG2	0.111814	0.59	446*		CDK10	0.109518	0.228435	439*
EPB41	-0.11328	0.59	445*		SNRPN	-0.109484	0.22835	439*
CDK5	-0.10965	0.59	447*		TGFBRAP1	0.109182	0.22831	439*
TOP2B	-0.112833	0.59	445*		YBX1	-0.109379	0.22831	439*
GABARAPL3	0.0974402	0.59	291*		OR1D5	0.109153	0.22831	439*
ITLN2	0.0788915	0.59	370*		SIPA1L3	-0.109299	0.22831	439*
MREG	0.113107	0.59	386*		P2RY2	0.109393	0.22831	439*
GBX2	0.109759	0.59	447*		NR1H2	0.1093	0.22831	439*
HOXC6	-0.108929	0.58	447*		N4BP2L1	-0.109211	0.22831	439*
AP1S2	-0.109293	0.58	447*		UGT1A3	0.109441	0.22831	439*
ACTR6	0.108863	0.58	447*		RAB5A	0.109226	0.22831	439*
CDC6	0.121989	0.58	380*		AGL	0.109257	0.22831	439*
PBK	0.109366	0.58	447*		PTPN6	0.10919	0.22831	439*
COL13A1	-0.111086	0.58	446*		SHISA3	0.109089	0.227997	439*
EAF1	0.122033	0.58	380*		REG1B	-0.109081	0.227997	439*
KMT2E	0.122983	0.58	384*		FDX2	0.108977	0.227388	439*
SRSF5	0.0924467	0.58	439*		SEC23IP	0.109025	0.227388	439*
DVL1	-0.146767	0.57	337*		BTD	0.108937	0.227388	439*
IER3	0.128677	0.57	374*		HSD17B6	0.108952	0.227388	439*
ABHD14A	-0.147004	0.57	337*		SNRPF	-0.083282	0.224352	433*
NBEA	0.108693	0.57	447*		CDKN2A	0.0829205	0.224352	433*
TM9SF1	0.146764	0.57	337*		PRDM10	-0.0834414	0.224352	433*
ADAP1	-0.122792	0.57	374*		ZNF787	0.0837816	0.224352	433*
ZBTB7C	-0.131258	0.57	281*		ZBTB16	-0.0829027	0.224352	433*
PLLP	0.123201	0.57	374*		PHF3	-0.0830152	0.224352	433*
LRRC8B	0.12665	0.57	374*		P4HA3	0.0830225	0.224352	433*
NCOA4	0.108051	0.57	447*		RRP8	-0.0832491	0.224352	433*
GPR119	-0.111497	0.57	445*		INTS5	-0.108711	0.222658	439*
RASL10A	-0.111781	0.57	445*		CYS1	0.108658	0.222101	439*
SLC27A6	-0.108447	0.57	447*		RGPD4	0.108606	0.221766	439*
PAX6	0.108232	0.57	447*		TRIM11	0.108585	0.221766	439*
COL22A1	-0.108289	0.57	281*		CENPV	0.0825261	0.221011	433*
WDR64	-0.121641	0.57	384*		ASPH	-0.082473	0.221011	433*
MT1DP	0.120978	0.57	380*		NF2	-0.108139	0.220672	439*
SFTA3	0.108797	0.57	281*		RPAIN	-0.108119	0.220672	439*
OR2L2	0.0707192	0.57	376*		TUBA1B	0.108167	0.220672	439*
GABARAPL1	-0.108761	0.57	447*		RACK1	-0.107947	0.220672	439*
PABPN1L	-0.108203	0.57	281*		KHDC4	0.108042	0.220672	439*
RBM14-RBM4	-0.0693713	0.57	376*		PNRC2	0.107979	0.220672	439*
ZNF860	0.0662183	0.57	278*		DPY19L2	-0.107894	0.220672	439*
DDC	0.145444	0.56	337*		LARP4B	0.107959	0.220672	439*
RPUSD1	-0.144601	0.56	337*		APOLD1	0.108035	0.220672	439*
UGP2	0.144511	0.56	337*		YJEFN3	0.108423	0.220672	439*
GCG	-0.146112	0.56	337*		NDEL1	0.108482	0.220672	439*
PPM1E	-0.144718	0.56	337*		TRAPPC12	0.107902	0.220672	439*
NUP62	0.145008	0.56	337*		RELT	0.108274	0.220672	439*
HACD3	-0.145191	0.56	337*		PPP1R36	0.108003	0.220672	439*
PPP2R2D	-0.107153	0.56	447*		TTC9	0.108167	0.220672	439*
HPS6	-0.144738	0.56	337*		CDH24	0.108045	0.220672	439*
ZNF862	-0.144658	0.56	337*		RAB17	0.108347	0.220672	439*
CCDC6	0.109779	0.56	446*		DVL2	0.107947	0.220672	439*
UBR2	0.109387	0.56	446*		CFAP43	0.107994	0.220672	439*
PARP9	-0.107458	0.56	447*		CLDN14	0.107875	0.220672	439*
MMP23B	-0.144584	0.56	337*		RNF144A	-0.10818	0.220672	439*
SORBS2	0.14539	0.56	337*		PLK5	0.108067	0.220672	439*
NMNAT1	0.110678	0.56	445*		LNX2	-0.108275	0.220672	439*
GOSR1	-0.145023	0.56	337*		TADA2B	-0.0822153	0.21851	433*
NOC2LP2	0.112513	0.56	285*		DYNLRB1	0.107495	0.218161	439*
LYL1	-0.107014	0.56	447*		SNRPA1	-0.107671	0.218161	439*
EMILIN1	-0.119888	0.56	380*		NDUFAF6	-0.107647	0.218161	439*
WNT2B	0.109568	0.56	446*		GABRD	0.107618	0.218161	439*
SEMA3F	-0.107832	0.56	447*		APP	0.10752	0.218161	439*
FBXW8	-0.106995	0.56	447*		ATL3	0.107487	0.218161	439*
GTF3C4	-0.10748	0.56	447*		OLFM2	0.107584	0.218161	439*
TCL6	0.107818	0.56	285*		TMED5	0.107529	0.218161	439*
UCHL5	0.107208	0.56	447*		GPHA2	0.107604	0.218161	439*
INPP5B	-0.11094	0.56	445*		HIP1R	0.107506	0.218161	439*
CERK	-0.109564	0.56	446*		BBOX1	-0.0820576	0.21792	433*
PPP2R5B	0.10729	0.56	447*		ASF1B	-0.0816429	0.217209	433*
HLA-B	-0.110179	0.56	446*		DNMT3B	-0.081715	0.217209	433*
CSE1L	-0.14411	0.55	337*		SMYD2	-0.081646	0.217209	433*
RPS21	-0.117625	0.55	384*		PTK2	0.107092	0.216695	439*
VN1R1	0.143467	0.55	337*		NDUFB2	-0.107248	0.216695	439*
TUT7	0.220714	0.55	200*		PAX3	-0.106922	0.216695	439*
TMEM14A	-0.143848	0.55	337*		DAD1	-0.1071	0.216695	439*
IL22RA2	-0.143884	0.55	337*		SRP54	0.107083	0.216695	439*
BBX	-0.143727	0.55	337*		FIGNL1	-0.10702	0.216695	439*
PYHIN1	-0.143379	0.55	337*		OPA3	-0.107244	0.216695	439*
FBXO32	-0.116658	0.55	384*		H1-8	-0.107077	0.216695	439*
IFI27	-0.142933	0.55	337*		NRBP2	0.106815	0.216695	439*
SPTB	-0.142962	0.55	337*		SPNS2	0.106883	0.216695	439*
PHF8	-0.116405	0.55	384*		FOXD4L5	0.106761	0.216695	439*
STK39	0.110357	0.55	445*		SPOCK2	0.107041	0.216695	439*
FGL2	-0.117357	0.55	384*		ATOH1	0.106829	0.216695	439*
PXK	0.107173	0.55	441*		DBNDD1	0.106955	0.216695	439*
MPZL1	0.109474	0.55	386*		CD1C	-0.107046	0.216695	439*
CCNE2	0.110042	0.55	445*		SLC7A13	-0.107331	0.216695	439*
KCNIP3	-0.106632	0.55	447*		VAMP2	0.107374	0.216695	439*
CDYL2	0.116978	0.55	384*		XRRA1	0.107347	0.216695	439*
TK2	0.110042	0.55	445*		ANKRD34C	-0.106992	0.216695	439*
HSD17B6	-0.109965	0.55	445*		PLSCR5	-0.106969	0.216695	439*
PREX2	-0.118749	0.55	384*		IFI27	0.107289	0.216695	439*
GRPEL1	-0.213503	0.54	200*		OAZ2	0.106857	0.216695	439*
MRPS33	-0.214084	0.54	200*		C6orf58	0.106772	0.216695	439*
HEATR9	-0.216941	0.54	200*		ARG2	0.106894	0.216695	439*
SMC1A	0.105771	0.54	447*		HORMAD2	0.106729	0.216584	439*
SHROOM4	0.213643	0.54	200*		RASSF8	0.106679	0.216049	439*
MRPL36	-0.212804	0.54	200*		ZNF267	-0.106638	0.215717	439*
BUB1B	-0.105827	0.54	447*		FAM3D	0.106601	0.215485	439*
RACK1	-0.106084	0.54	447*		AQP5	0.106554	0.215023	439*
RPL10L	0.218548	0.54	200*		GDI2	0.106522	0.214895	439*
TMEM50B	-0.215485	0.54	200*		STIP1	0.106417	0.21438	439*
NCKAP5	-0.214324	0.54	200*		SLC2A13	0.106411	0.21438	439*
ABHD14A-ACY1	0.141953	0.54	337*		SLC12A5	-0.106415	0.21438	439*
PTPRB	-0.14214	0.54	337*		TVP23B	0.106392	0.21438	439*
ARFIP2	0.142573	0.54	337*		DCT	-0.106355	0.214142	439*
SLC18A1	-0.141922	0.54	337*		COA8	0.106304	0.213571	439*
HDAC11	-0.10529	0.54	447*		KDM6B	0.0812419	0.211948	433*
LRPPRC	-0.105295	0.54	447*		ATP5MF	-0.106178	0.211856	439*
SERPINA5	0.105919	0.54	447*		KLHDC1	0.106178	0.211856	439*
TIPARP	0.105999	0.54	447*		MT1E	0.106149	0.211836	439*
RAG2	0.105589	0.54	447*		BPIFB3	-0.106123	0.211836	439*
LRP11	-0.105359	0.54	447*		COMTD1	0.106077	0.211383	439*
ELP3	0.105714	0.54	447*		TAOK1	-0.106022	0.211351	439*
POLE3	0.108687	0.54	446*		PRC1	0.105996	0.211351	439*
PTAR1	-0.10595	0.54	447*		OGG1	0.106015	0.211351	439*
TRIM48	-0.105991	0.54	447*		MRPS28	-0.105876	0.210842	439*
PDXK	0.109171	0.54	445*		MAD1L1	-0.105933	0.210842	439*
VSTM2B	0.105693	0.54	281*		FKBP2	0.105868	0.210842	439*
FOXP3	-0.106097	0.54	447*		IL36G	0.105895	0.210842	439*
NEDD4	-0.105484	0.54	447*		MED10	-0.080788	0.210394	433*
RAI1	0.105711	0.54	447*		DNAJC2	-0.0809269	0.210394	433*
ZYG11A	-0.0757437	0.54	375*		KDM4E	0.0808266	0.210394	433*
QRICH1	-0.210657	0.53	200*		HNRNPA1	0.105711	0.210281	439*
UBA1	0.103876	0.53	447*		IRF2	0.105688	0.210281	439*
EIF6	-0.141378	0.53	337*		RBM7	0.105693	0.210281	439*
TRRAP	-0.104304	0.53	447*		MIB2	0.105686	0.210281	439*
FAM167A	-0.140511	0.53	337*		ATP1B2	0.105806	0.210281	439*
RBM39	0.105554	0.53	445*		MS4A6E	0.105788	0.210281	439*
PGS1	0.1411	0.53	337*		WDR77	0.0806343	0.209812	433*
ODF1	-0.211375	0.53	200*		BCO2	-0.080469	0.209003	433*
ACLY	-0.108209	0.53	445*		ATP5MG	-0.105566	0.208708	439*
TIMP2	-0.126207	0.53	329*		WSCD2	0.105571	0.208708	439*
RAPGEF1	0.104528	0.53	447*		MED12	-0.0610473	0.208571	406*
CENPO	-0.140789	0.53	337*		XIAP	0.0608429	0.208571	406*
MLEC	-0.140288	0.53	337*		SSX1	-0.0629817	0.208571	406*
DDX6	0.108119	0.53	445*		TCEAL2	0.0600329	0.208571	406*
RASSF2	-0.141218	0.53	337*		NAP1L3	-0.0637302	0.208571	406*
SKA1	0.140447	0.53	337*		TAF5	-0.0803156	0.20841	433*
KRT17P1	0.121996	0.53	329*		RAB13	0.10549	0.207524	439*
POLR1D	0.140096	0.53	337*		GET4	0.105334	0.205726	439*
ZNF581	-0.140471	0.53	337*		ALG10	0.105352	0.205726	439*
SKI	-0.140282	0.53	337*		PSEN1	0.105341	0.205726	439*
RPS8	-0.127784	0.53	329*		SMTNL2	0.105288	0.20526	439*
RNF125	-0.104008	0.53	447*		SCAP	0.104962	0.205143	439*
FLOT1	-0.141531	0.53	337*		NDUFS8	-0.104946	0.205143	439*
IMPACT	0.103882	0.53	447*		CDC6	-0.105	0.205143	439*
PRKD2	0.107981	0.53	446*		IST1	0.105118	0.205143	439*
SENP3	0.141289	0.53	337*		PAQR4	0.10507	0.205143	439*
FCSK	-0.107196	0.53	445*		HSPB6	0.105043	0.205143	439*
FEN1	-0.106646	0.53	445*		FAM71E1	0.105205	0.205143	439*
SVIL-AS1	-0.103633	0.53	281*		POLI	0.104985	0.205143	439*
TRPM1	0.107157	0.53	445*		MLEC	0.104962	0.205143	439*
CFD	0.121543	0.53	329*		BAIAP3	0.105205	0.205143	439*
FUT11	-0.107015	0.53	445*		FGD4	0.105175	0.205143	439*
JAM2	-0.105995	0.53	445*		ASCL3	-0.10521	0.205143	439*
RAD51AP1	0.123096	0.53	329*		SLC17A1	0.1051	0.205143	439*
EPHB4	-0.107202	0.53	445*		ZBTB11	-0.104918	0.205085	439*
FASLG	0.108795	0.53	445*		BECN1	-0.104863	0.205039	439*
KIR3DL3	-0.105399	0.53	445*		SLC6A1	0.104839	0.205039	439*
NME6	-0.107589	0.53	445*		OR52K2	-0.104848	0.205039	439*
ST3GAL5	-0.130387	0.53	329*		RGP1	0.104518	0.204654	439*
AKT1	-0.103859	0.53	447*		ZNHIT2	-0.104789	0.204654	439*
RTKN	-0.123565	0.53	329*		PAK1IP1	-0.104524	0.204654	439*
GUCY2EP	-0.12355	0.53	329*		RPS3A	-0.104534	0.204654	439*
SULT1E1	-0.107589	0.53	445*		RANBP2	-0.104552	0.204654	439*
NEUROD1	-0.103604	0.53	447*		DRG2	0.1046	0.204654	439*
ZNF521	0.104314	0.53	447*		CYP4F11	-0.104505	0.204654	439*
PNKP	0.106937	0.53	445*		OR4M1	0.104507	0.204654	439*
PHF13	0.103694	0.53	447*		CH25H	0.104748	0.204654	439*
TTBK2	-0.114668	0.53	442*		TMEM256	0.104554	0.204654	439*
GZF1	-0.107805	0.53	446*		ESPNL	0.104701	0.204654	439*
ZEB1	0.103693	0.53	447*		EXOC6	0.104627	0.204654	439*
FADS1	0.125026	0.53	329*		THUMPD3	0.104493	0.204654	439*
ABL1	-0.104163	0.53	447*		NAA60	0.079966	0.204116	433*
SMPDL3A	0.105973	0.53	445*		BRD2	0.07964	0.203624	433*
NCOA2	-0.103492	0.53	447*		GTF2H4	0.0794645	0.203624	433*
TOLLIP	-0.108424	0.53	445*		DHX38	-0.0795175	0.203624	433*
ARL2	0.106656	0.53	445*		PHF13	0.0794577	0.203624	433*
KCNK5	-0.105344	0.53	445*		CDH16	0.104421	0.203571	439*
XYLT2	0.106608	0.53	445*		RAB7A	0.104159	0.203275	439*
DET1	-0.104372	0.53	281*		C12orf49	0.104295	0.203275	439*
IRAK3	-0.107718	0.53	445*		CLEC3B	0.104358	0.203275	439*
LIF	0.105257	0.53	445*		RLF	-0.104187	0.203275	439*
MTMR12	0.106424	0.53	445*		ACTN1	0.104194	0.203275	439*
TCF19	-0.10379	0.53	447*		SYNDIG1L	0.104158	0.203275	439*
ARL6	0.105406	0.53	445*		ZNF821	0.104252	0.203275	439*
SNAP29	0.103697	0.53	447*		RGS1	-0.104176	0.203275	439*
AFG3L2	-0.10298	0.52	447*		PDC	0.104302	0.203275	439*
URI1	0.102928	0.52	447*		KLHL8	0.104258	0.203275	439*
DPEP2	-0.138839	0.52	337*		PIP5KL1	0.10411	0.202755	439*
BIRC8	-0.139046	0.52	337*		PDIA2	0.104073	0.202468	439*
OR11H6	-0.125134	0.52	281*		ITPA	0.104043	0.202339	439*
KCNG4	-0.102732	0.52	447*		ESCO2	0.103945	0.201993	439*
RNF39	-0.139858	0.52	337*		ZNF318	0.103949	0.201993	439*
MLYCD	0.138868	0.52	337*		ZDHHC19	0.103953	0.201993	439*
IL23A	-0.138221	0.52	337*		EPHB2	-0.103929	0.201993	439*
HMGCLL1	0.139423	0.52	337*		ARID4A	0.0791182	0.200447	433*
SLC25A26	0.139096	0.52	337*		HJURP	0.0790493	0.200447	433*
COL26A1	-0.11611	0.52	380*		FGFR1OP2	0.103827	0.200203	439*
BPTF	-0.102323	0.52	447*		DHTKD1	-0.0788896	0.199679	433*
LMBRD1	0.138516	0.52	337*		TADA1	-0.0785143	0.199261	433*
CNDP1	-0.138771	0.52	337*		WAC	0.0786291	0.199261	433*
RASSF7	0.139006	0.52	337*		LPIN2	0.0787388	0.199261	433*
EGLN2	-0.102408	0.52	447*		NHP2	0.103712	0.198916	439*
ANKRD42	0.124572	0.52	281*		LCE3C	0.103703	0.198916	439*
GANC	0.139527	0.52	337*		OR6C74	0.103697	0.198916	439*
JAM3	-0.103783	0.52	386*		PLPP2	0.103645	0.198276	439*
KIF26A	-0.124389	0.52	281*		SBNO1	-0.103614	0.198121	439*
ZNF275	-0.138182	0.52	337*		MBTPS1	0.103414	0.197011	439*
WFDC5	-0.138784	0.52	337*		IPO13	0.103324	0.197011	439*
SLC2A14	0.104642	0.52	445*		ABCE1	0.103177	0.197011	439*
BCR	-0.102538	0.52	447*		ZCWPW2	0.103216	0.197011	439*
TP73	0.102699	0.52	447*		SLC26A10	0.103244	0.197011	439*
ANXA4	-0.102823	0.52	447*		DDX25	-0.103282	0.197011	439*
STEAP1	0.116037	0.52	380*		PCBD2	0.103363	0.197011	439*
ZNF609	0.105626	0.52	386*		TRMU	0.103493	0.197011	439*
UBE3B	-0.102713	0.52	447*		KLHL30	0.103242	0.197011	439*
SPEN	-0.103078	0.52	447*		MTRNR2L8	-0.103258	0.197011	439*
PAGE4	-0.116628	0.52	380*		KRTAP4-5	0.103196	0.197011	439*
ALKBH7	-0.102428	0.52	447*		CTRB1	0.103352	0.197011	439*
TTC24	-0.102699	0.52	281*		PAAF1	0.103441	0.197011	439*
INHBB	0.102497	0.52	447*		NMRK1	-0.103228	0.197011	439*
VCAM1	-0.105098	0.52	386*		PGGHG	0.103176	0.197011	439*
YEATS4	0.10249	0.52	447*		GUCA1C	0.103518	0.197011	439*
KLF11	0.102433	0.52	447*		PSMD12	0.103067	0.196963	439*
AGPS	-0.136711	0.51	337*		MPDU1	0.103053	0.196963	439*
EARS2	0.11265	0.51	384*		KLK5	0.103065	0.196963	439*
GTF2F2	-0.136783	0.51	337*		CAMTA2	0.103131	0.196963	439*
BIK	-0.137489	0.51	337*		STX17	-0.103065	0.196963	439*
F9	0.136472	0.51	337*		ESF1	-0.102928	0.196292	439*
SORT1	0.136991	0.51	337*		OR4N4	-0.102959	0.196292	439*
PTGFRN	-0.103859	0.51	445*		DCTN3	-0.102964	0.196292	439*
ROPN1	0.137701	0.51	337*		SLC13A3	-0.10294	0.196292	439*
CST7	-0.137066	0.51	337*		HELB	0.102869	0.195485	439*
KDM2A	-0.101504	0.51	447*		NDUFB10	-0.102783	0.195158	439*
MGAT1	-0.101625	0.51	447*		DUOXA2	-0.102818	0.195158	439*
CCDC28A	0.136943	0.51	337*		PPP2CB	0.102807	0.195158	439*
DUSP2	0.107111	0.51	446*		BANP	0.0781067	0.195054	433*
SFMBT1	-0.113697	0.51	384*		SLC22A8	0.0780541	0.195054	433*
PGM2	0.136449	0.51	337*		WDR33	0.102705	0.193917	439*
TDP1	0.101561	0.51	447*		PPM1D	-0.102603	0.193016	439*
TPSD1	-0.136797	0.51	337*		ORC5	0.102611	0.193016	439*
RASA4CP	0.104226	0.51	287*		GRXCR1	-0.102547	0.193016	439*
HLA-H	0.106552	0.51	446*		SAMD4A	0.102574	0.193016	439*
RCOR2	-0.112109	0.51	384*		PRXL2A	0.102552	0.193016	439*
SESN1	0.112797	0.51	384*		PBX3	-0.102406	0.191904	439*
KEL	-0.136695	0.51	337*		RSRC1	0.102404	0.191904	439*
CNTN1	-0.101824	0.51	447*		FAM135A	-0.102462	0.191904	439*
UNC5C	-0.106739	0.51	446*		CCDC183	0.102441	0.191904	439*
LCN1	0.103826	0.51	445*		ANKRD17	-0.101741	0.191563	439*
SLC5A1	0.104043	0.51	445*		MRM3	-0.102042	0.191563	439*
HOXC12	0.101912	0.51	447*		NOC4L	-0.101695	0.191563	439*
SOX2	0.0800635	0.51	441*		GFM2	-0.101975	0.191563	439*
SIX5	0.0731895	0.51	441*		CXADR	-0.101714	0.191563	439*
MYH4	-0.0664698	0.51	376*		BET1	-0.101747	0.191563	439*
PSMA5	0.136136	0.5	337*		POLR2M	-0.102195	0.191563	439*
GPS1	0.100362	0.5	447*		CHRND	0.10183	0.191563	439*
VPS4A	0.117095	0.5	373*		CCDC106	0.101652	0.191563	439*
PLA2G2E	-0.135886	0.5	337*		ADAM8	-0.102228	0.191563	439*
CDC7	0.100665	0.5	447*		ERMN	0.101995	0.191563	439*
DRAP1	0.101175	0.5	447*		HLA-G	-0.102336	0.191563	439*
RBM14	0.106112	0.5	446*		PKHD1	0.101623	0.191563	439*
JAG1	-0.100993	0.5	447*		STK4	-0.102155	0.191563	439*
KATNB1	0.100611	0.5	447*		TAGLN3	-0.101631	0.191563	439*
SLC7A14	-0.0914063	0.5	386*		DOCK9	0.102062	0.191563	439*
SULT1C3	-0.107996	0.5	373*		SOX7	0.101721	0.191563	439*
SLIT1	-0.111673	0.5	373*		TM7SF3	0.101675	0.191563	439*
FRMD3	0.10837	0.5	373*		MYEF2	-0.102019	0.191563	439*
CHRNA6	-0.103148	0.5	445*		CXCL6	0.10171	0.191563	439*
VAV3	0.100156	0.5	447*		TLX3	0.102096	0.191563	439*
SH2D3C	-0.100393	0.5	447*		PLCE1	-0.102108	0.191563	439*
KLC2	-0.0928515	0.5	386*		ZNF496	0.102001	0.191563	439*
GLDC	-0.100437	0.5	447*		RBKS	0.101703	0.191563	439*
ASB13	0.0912448	0.5	386*		ZBTB25	0.101886	0.191563	439*
TMEM41A	-0.0906219	0.5	386*		MTAP	0.101759	0.191563	439*
PRKAG3	-0.100356	0.5	447*		SLC6A13	0.102222	0.191563	439*
RHOT1	-0.100665	0.5	441*		ZNF572	0.102232	0.191563	439*
ARNTL2	-0.100455	0.5	447*		BMP10	-0.102251	0.191563	439*
NEGR1	-0.0976328	0.5	386*		ACYP2	0.101707	0.191563	439*
MTHFD1L	-0.10068	0.5	447*		OARD1	0.101907	0.191563	439*
ARL5C	0.1166	0.5	373*		BDNF	0.102152	0.191563	439*
ADGRF5	0.100834	0.5	447*		MINAR2	0.102277	0.191563	439*
MAP1LC3B2	-0.0885795	0.5	386*		PABPC1	0.101504	0.190586	439*
TMEM19	-0.0893741	0.5	386*		SSTR4	0.101547	0.190586	439*
LAMP5	-0.0930126	0.5	386*		NRP2	-0.101489	0.190586	439*
TMEM199	-0.0887825	0.5	386*		SPATA31D1	-0.101523	0.190586	439*
SERTM1	-0.0917906	0.5	386*		KLK4	-0.101451	0.190233	439*
GOLGA5	-0.0900739	0.5	386*		NKX2-3	-0.101386	0.189277	439*
FREM2	-0.0896215	0.5	386*		NUP160	-0.101362	0.189243	439*
TMEM68	-0.088582	0.5	386*		VPS35	0.101296	0.188248	439*
DDX19A	0.100085	0.49	445*		UNC13D	-0.101236	0.187409	439*
ATP1A1	0.0997552	0.49	445*		CPT1A	0.101213	0.187407	439*
MAD2L1BP	0.207965	0.49	200*		KAT14	-0.0775054	0.187257	433*
U2AF2	0.100471	0.49	445*		ERCC5	-0.0773992	0.187257	433*
GPLD1	-0.134632	0.49	337*		SH3BP4	-0.101181	0.187188	439*
VANGL2	0.111764	0.49	290*		NOP9	0.100868	0.186757	439*
ANP32E	-0.13486	0.49	337*		HNRNPL	0.100752	0.186757	439*
RPS6	-0.134402	0.49	337*		ANAPC1	0.100978	0.186757	439*
LTBP1	0.134848	0.49	337*		DCTN4	0.100909	0.186757	439*
CTF1	-0.133907	0.49	337*		NR2C2	0.100886	0.186757	439*
CABP5	0.104915	0.49	446*		EEF2KMT	-0.100983	0.186757	439*
VPS4B	0.104962	0.49	446*		H2AZ2	-0.100803	0.186757	439*
VLDLR	0.105044	0.49	446*		EXTL2	0.100939	0.186757	439*
DCTN3	0.13428	0.49	337*		ECEL1	0.100864	0.186757	439*
PTPN1	0.101381	0.49	445*		SLC25A25	0.100742	0.186757	439*
DAPL1	0.134836	0.49	337*		FAM161B	0.101083	0.186757	439*
H2AJ	-0.133831	0.49	337*		SH3GLB2	0.100959	0.186757	439*
TENT4A	-0.13545	0.49	337*		PDF	0.101136	0.186757	439*
GDE1	0.133693	0.49	337*		GFOD2	0.100847	0.186757	439*
RELA-DT	-0.116595	0.49	329*		VAMP4	0.101099	0.186757	439*
COL8A2	-0.0999245	0.49	447*		OR2B3	-0.100737	0.186757	439*
ARL5B	-0.10039	0.49	445*		STUM	0.100774	0.186757	439*
POLR3H	0.13562	0.49	337*		AMBN	0.100758	0.186757	439*
ECEL1	-0.135145	0.49	337*		PCBP3	0.100934	0.186757	439*
GTF2H2	-0.100097	0.49	445*		TTPAL	-0.100684	0.186061	439*
GPX5	-0.134783	0.49	337*		IFT172	0.10061	0.184901	439*
COL11A2	-0.10069	0.49	445*		GALNT17	-0.100562	0.184301	439*
GPM6B	-0.135033	0.49	337*		CDC20	-0.100454	0.183612	439*
UBN1	-0.0998886	0.49	447*		RPL22L1	0.100463	0.183612	439*
SLC7A7	-0.101716	0.49	445*		PPP2R5C	0.100439	0.183612	439*
KCNQ2	-0.104913	0.49	446*		SPACA1	-0.100424	0.183612	439*
PLCH1	0.134462	0.49	337*		USP53	-0.100421	0.183612	439*
SSR1	0.0994895	0.49	447*		ICOS	-0.100326	0.18197	439*
CD28	-0.0993599	0.49	445*		CRYBA1	-0.100256	0.181025	439*
MICA	-0.102244	0.49	445*		NCKAP5	0.10024	0.181025	439*
PLCXD3	-0.134267	0.49	337*		PLXNA1	-0.100136	0.180891	439*
BTBD6	0.101225	0.49	445*		DENND4C	0.100124	0.180891	439*
GNG13	-0.0999357	0.49	445*		CAPN1	0.100144	0.180891	439*
ZBTB9	-0.101875	0.49	445*		CCDC40	-0.100175	0.180891	439*
OMG	0.0990989	0.49	445*		SYNGAP1	0.100179	0.180891	439*
OR2T8	-0.105727	0.49	446*		BRAT1	0.0997068	0.180199	439*
SLC9C1	-0.102567	0.49	445*		PFN1	0.0995581	0.180199	439*
GPR42	0.0986855	0.49	445*		CNOT2	-0.0993176	0.180199	439*
ZNF300	0.134654	0.49	337*		COX6C	-0.0999524	0.180199	439*
ATP11C	-0.0998364	0.49	445*		CENPE	0.0998769	0.180199	439*
PIK3R1	0.101443	0.49	445*		FIBP	0.0999196	0.180199	439*
DMAC2L	0.116853	0.49	329*		TPRKB	0.0997505	0.180199	439*
C1QA	0.0986303	0.49	445*		NAF1	-0.0992968	0.180199	439*
IRS2	-0.102099	0.49	445*		KPNA4	-0.0995916	0.180199	439*
KIT	-0.100886	0.49	445*		TUBGCP4	-0.0992346	0.180199	439*
ALPK2	0.101733	0.49	445*		RRP9	-0.0997526	0.180199	439*
PACSIN3	-0.098593	0.49	445*		FAM193A	0.0993038	0.180199	439*
DPYD	0.105146	0.49	446*		ILVBL	-0.0993259	0.180199	439*
HTR1D	-0.0989875	0.49	445*		AJM1	0.0995512	0.180199	439*
FOXP4	-0.0997144	0.49	447*		CTRB2	0.09963	0.180199	439*
GPR31	-0.09947	0.49	445*		SUSD6	0.100035	0.180199	439*
RASL11A	0.100305	0.49	445*		GAL3ST3	0.0994967	0.180199	439*
LHX9	-0.0991806	0.49	447*		RORC	0.0996149	0.180199	439*
FOXB2	-0.0993786	0.49	447*		UCP3	0.0993196	0.180199	439*
PDHB	-0.100932	0.49	445*		MALT1	0.0993174	0.180199	439*
ELF4	0.100354	0.49	445*		ZNF410	0.0995792	0.180199	439*
CD247	-0.100867	0.49	445*		STMN2	0.099459	0.180199	439*
DUSP19	-0.100007	0.49	445*		SNX15	0.100062	0.180199	439*
FFAR3	-0.0996724	0.49	445*		RAB15	0.0996576	0.180199	439*
KDM5B	0.0996986	0.49	447*		GPR135	0.0994623	0.180199	439*
QPRT	-0.0997998	0.49	445*		IL36B	0.100016	0.180199	439*
SBSN	-0.211898	0.48	186*		PGF	0.0992439	0.180199	439*
C1orf43	-0.211612	0.48	186*		ZNF837	0.0995967	0.180199	439*
TXN	-0.0976932	0.48	447*		MTRNR2L4	0.099399	0.180199	439*
CCND2	-0.0981617	0.48	447*		C2orf66	0.0995091	0.180199	439*
IRAK1	0.098008	0.48	445*		CX3CR1	0.0996497	0.180199	439*
PFDN4	0.110285	0.48	384*		C1orf216	0.0998915	0.180199	439*
VN1R2	-0.13334	0.48	337*		KISS1	-0.0992491	0.180199	439*
PGR	0.0979373	0.48	447*		ADAMDEC1	0.0996467	0.180199	439*
PRPSAP1	0.0989238	0.48	447*		VPS13B	0.0997542	0.180199	439*
SP3	0.0981506	0.48	447*		PRICKLE2	0.100002	0.180199	439*
HHLA2	0.129587	0.48	380*		PDCD1LG2	0.0995506	0.180199	439*
UBE2Q1	-0.0978317	0.48	447*		BLK	-0.0992931	0.180199	439*
SMAD6	0.0980086	0.48	447*		LEMD1	-0.0996205	0.180199	439*
DMAP1	0.0976646	0.48	447*		WNT2	0.0993138	0.180199	439*
HAS2	0.0980118	0.48	447*		ACSL3	0.0991868	0.180073	439*
MLLT3	0.0989295	0.48	447*		ZFP36L2	0.0992022	0.180073	439*
CHP1	0.104094	0.48	446*		C16orf58	-0.0991439	0.179584	439*
CEACAM18	-0.0998047	0.48	281*		CCNK	0.0990869	0.178781	439*
XBP1	0.098705	0.48	447*		ZEB2	-0.0989922	0.17853	439*
KCNQ5	-0.0982514	0.48	445*		COX6B1	-0.0988792	0.17853	439*
TBC1D16	-0.104213	0.48	446*		RBM28	-0.0988457	0.17853	439*
HACE1	0.0975834	0.48	447*		RPS2	-0.098857	0.17853	439*
B2M	0.0983577	0.48	447*		HSD11B1L	0.0988537	0.17853	439*
IRX4	-0.097848	0.48	447*		HDHD5	-0.0989402	0.17853	439*
CHEK2	0.0982182	0.48	445*		MSS51	0.0988462	0.17853	439*
RAD54L	0.0982355	0.48	447*		CPEB2	0.0989405	0.17853	439*
RAB3IP	-0.0748828	0.48	271*		PPM1M	0.0990085	0.17853	439*
MELK	0.0990755	0.48	447*		FZD4	0.0989591	0.17853	439*
ILDR2	0.109851	0.48	384*		AK9	0.0988789	0.17853	439*
NECTIN4	0.0987087	0.48	447*		SMARCB1	0.0757822	0.178523	433*
TRPA1	-0.0980094	0.48	447*		POLR3B	0.0764204	0.178523	433*
MINK1	-0.0983772	0.48	445*		PSMD14	-0.0758961	0.178523	433*
ZNF502	0.0758647	0.48	444*		INO80	0.0758327	0.178523	433*
CDX1	-0.0978063	0.48	447*		TICRR	-0.075805	0.178523	433*
TUBG2	-0.052986	0.48	338*		RAD54L	0.0767262	0.178523	433*
PPP1R16B	-0.0522137	0.48	350*		KYAT1	0.0759047	0.178523	433*
BIRC5	-0.0968472	0.47	447*		L2HGDH	0.076089	0.178523	433*
PPIF	0.132692	0.47	337*		TYW5	0.0759257	0.178523	433*
TMPRSS15	0.132385	0.47	337*		MAEL	-0.0762438	0.178523	433*
CIRBP	-0.103374	0.47	446*		ZWILCH	-0.098809	0.178173	439*
ABCB5	0.103374	0.47	446*		GCKR	0.0987248	0.176763	439*
CKMT1B	-0.0970028	0.47	445*		B3GAT3	0.098677	0.176732	439*
MAP1LC3C	-0.122152	0.47	378*		RASA4	0.0986611	0.176732	439*
PAFAH1B3	-0.1324	0.47	337*		RHBDL3	0.0986755	0.176732	439*
PAOX	-0.0961618	0.47	447*		NFE2L2	0.0985791	0.175778	439*
CORO1C	-0.0973395	0.47	447*		ASB13	0.0985768	0.175778	439*
TBL1XR1	0.0960562	0.47	447*		RBM14	0.0753896	0.175462	433*
KRT28	-0.132421	0.47	337*		AGXT	0.0754468	0.175462	433*
ACAD10	0.0969052	0.47	445*		UNC50	0.0985071	0.175059	439*
MCF2L2	0.0972967	0.47	447*		FAM210A	-0.0984825	0.175059	439*
DAPK3	0.0969461	0.47	445*		CRYGN	0.0985008	0.175059	439*
FABP5P3	-0.0969916	0.47	445*		HES5	0.0752538	0.175016	433*
KCNA5	-0.0974933	0.47	445*		CENPB	0.0750766	0.174857	433*
MYCBP2	0.0967277	0.47	447*		TXNDC12	0.0750238	0.174857	433*
NR5A1	-0.0962181	0.47	447*		CCDC86	-0.0982576	0.174629	439*
RNF24	-0.0972309	0.47	447*		MRPL9	-0.0982785	0.174629	439*
ST7	0.0963354	0.47	447*		TSEN54	0.098339	0.174629	439*
AGPAT5	0.0962647	0.47	447*		KLHL26	0.0982717	0.174629	439*
HFE	-0.0961953	0.47	447*		CDH8	0.0983192	0.174629	439*
WNT5B	-0.112878	0.47	380*		CYTH4	0.0984256	0.174629	439*
GJB6	-0.095926	0.47	447*		STARD3NL	-0.0983666	0.174629	439*
TACR2	-0.0967054	0.47	447*		ADGRB2	0.0982999	0.174629	439*
FIG4	-0.0964288	0.47	447*		OR5P2	-0.0983781	0.174629	439*
SELENOS	0.0968319	0.47	445*		ZNF501	0.0982901	0.174629	439*
LEFTY1	0.0962477	0.47	447*		RFTN1	-0.0982326	0.174528	439*
TLX1	-0.0961607	0.47	447*		MRPL16	-0.0978998	0.173458	439*
KCNS3	-0.0967401	0.47	445*		CDC123	-0.0980976	0.173458	439*
DMRT2	0.0964106	0.47	447*		NAA30	-0.0979031	0.173458	439*
TGIF1	0.0973209	0.47	447*		DYNLT1	0.0979346	0.173458	439*
LHX3	-0.0964446	0.47	447*		CCSAP	0.0981219	0.173458	439*
HBA1	-0.0959676	0.47	447*		RNASET2	0.0980921	0.173458	439*
TFE3	0.0957223	0.47	447*		ZNF286B	0.0979163	0.173458	439*
FOXO3B	0.0970789	0.47	447*		FBXO3	0.0980018	0.173458	439*
COL1A1	-0.103748	0.47	446*		ZNF835	-0.0979327	0.173458	439*
FDXR	-0.0961339	0.47	447*		PRKCZ	0.0980338	0.173458	439*
RNFT1	-0.0971858	0.47	447*		ELK3	0.0979363	0.173458	439*
GRK5	-0.0958587	0.47	447*		RNF167	0.0980201	0.173458	439*
PMEPA1	-0.0962133	0.47	447*		PPP1R32	0.0981254	0.173458	439*
TUBGCP2	0.107005	0.46	384*		PCK2	0.0979388	0.173458	439*
CLSPN	0.107189	0.46	384*		RNF40	0.0746778	0.172589	433*
SF3B1	-0.0951875	0.46	447*		SMYD3	0.0746863	0.172589	433*
CCT3	0.106969	0.46	384*		MEN1	0.0745629	0.172488	433*
DARS1	0.101615	0.46	446*		SMAP2	-0.0744407	0.172251	433*
NLGN4X	-0.0944791	0.46	447*		OVCA2	0.097822	0.172187	439*
MPC1	-0.130701	0.46	337*		C17orf107	0.0977893	0.172053	439*
TICAM2	0.130816	0.46	337*		TAS2R8	-0.0977756	0.172053	439*
UPK3BL1	-0.114497	0.46	281*		TERF1	-0.0742724	0.171183	433*
PADI3	0.13068	0.46	337*		MRPL36	-0.0976878	0.171004	439*
S100A8	0.131387	0.46	337*		OR9Q2	0.0977075	0.171004	439*
ME1	-0.130886	0.46	337*		CMPK2	0.0976341	0.170708	439*
PSMB7	-0.13112	0.46	337*		CLEC1B	0.0976453	0.170708	439*
RAD52	-0.0998148	0.46	446*		USP39	0.0975736	0.170425	439*
PI4KAP1	0.0951733	0.46	447*		TMEM262	0.0975827	0.170425	439*
CFLAR	0.0963384	0.46	445*		MC4R	0.0975611	0.170425	439*
ABCA1	-0.101968	0.46	446*		VARS1	0.0975219	0.170002	439*
EIF1	-0.131079	0.46	337*		SMARCD1	-0.0738056	0.169536	433*
DOCK4	-0.130607	0.46	337*		CSNK2A1	-0.0727913	0.169536	433*
EIF5B	-0.0943997	0.46	447*		ELP3	0.073552	0.169536	433*
SRPX	-0.0955521	0.46	441*		KAT2A	-0.0727765	0.169536	433*
MAP3K19	-0.10083	0.46	446*		NAA50	0.0734879	0.169536	433*
KCNH2	-0.10087	0.46	446*		SRCAP	0.072781	0.169536	433*
ZNF542P	0.131477	0.46	337*		CPSF3	0.0728758	0.169536	433*
MGLL	-0.130541	0.46	337*		MIS18BP1	-0.0740234	0.169536	433*
SLC30A1	-0.130722	0.46	337*		MED20	-0.0726959	0.169536	433*
TEKT3	0.130902	0.46	337*		FHL2	0.0727322	0.169536	433*
KCTD19	-0.116094	0.46	281*		CENPL	0.0727455	0.169536	433*
FMNL2	-0.131882	0.46	337*		PLOD1	-0.0738576	0.169536	433*
SLC16A5	0.0951807	0.46	447*		THRB	-0.0727946	0.169536	433*
TLR2	0.131852	0.46	337*		PHF19	-0.0729566	0.169536	433*
VSTM1	-0.115213	0.46	281*		ABAT	-0.0725837	0.16938	433*
NT5E	0.101616	0.46	446*		CDH9	0.0974611	0.169104	439*
ACTL7B	-0.131316	0.46	337*		NAPG	0.0966966	0.16782	439*
UBE2T	-0.0953064	0.46	447*		TIPARP	0.0972638	0.16782	439*
SLC52A1	0.0951024	0.46	447*		JUN	0.0969405	0.16782	439*
WWP1	0.0944652	0.46	447*		MTHFD1	0.0969143	0.16782	439*
SULF2	0.0952375	0.46	445*		NDUFB8	-0.0966017	0.16782	439*
UBE2D2	-0.102213	0.46	446*		CDC45	-0.0964929	0.16782	439*
ARNT2	0.0947458	0.46	447*		H2AC20	-0.0971913	0.16782	439*
ARL14	-0.101238	0.46	446*		NUF2	0.0965477	0.16782	439*
KIFC1	0.101439	0.46	446*		NUS1	-0.0965507	0.16782	439*
SHD	-0.115762	0.46	281*		PGAM1	0.0973728	0.16782	439*
FBLN7	-0.1014	0.46	446*		THOC6	0.096511	0.16782	439*
RNF4	-0.0942472	0.46	447*		XPO7	0.0969448	0.16782	439*
ZAP70	-0.0953084	0.46	445*		MTERF4	-0.0967034	0.16782	439*
P2RY12	0.101308	0.46	446*		BYSL	-0.0964817	0.16782	439*
INPP4A	0.100768	0.46	446*		CNTROB	0.0966032	0.16782	439*
CHST3	-0.0997445	0.46	446*		PRKACA	-0.0964574	0.16782	439*
SOCS1	0.10217	0.46	446*		CYFIP1	0.0969873	0.16782	439*
FZD7	0.10169	0.46	446*		BICDL2	0.0968691	0.16782	439*
MTM1	0.0945868	0.46	447*		BMS1	-0.0968407	0.16782	439*
ABHD13	-0.1003	0.46	446*		SIK2	0.0969495	0.16782	439*
UGT8	-0.0961827	0.46	445*		PIGY	0.0964874	0.16782	439*
SUSD4	0.119335	0.46	281*		TAOK3	-0.0965674	0.16782	439*
KCNJ9	-0.099923	0.46	446*		PRDX5	0.096885	0.16782	439*
CBL	-0.100337	0.46	446*		C10orf53	-0.0964805	0.16782	439*
CBFA2T3	0.100302	0.46	446*		XPA	0.0968078	0.16782	439*
ITGA11	-0.0955447	0.46	445*		CYB5R2	-0.0971992	0.16782	439*
SMPD2	-0.094877	0.46	447*		SAG	-0.0968885	0.16782	439*
SDR9C7	-0.0999594	0.46	446*		DOCK10	0.0964363	0.16782	439*
MTMR3	-0.102166	0.46	446*		CCNDBP1	0.0969019	0.16782	439*
HNRNPR	-0.0952011	0.46	445*		FAM131C	0.0964289	0.16782	439*
CLK2	-0.100241	0.46	446*		FAM118A	0.0965831	0.16782	439*
KLF1	-0.0953415	0.46	447*		BSN	0.0967691	0.16782	439*
E2F8	0.0943227	0.46	447*		PELI2	0.0967996	0.16782	439*
BGLAP	-0.0955698	0.46	445*		SPSB1	0.0970978	0.16782	439*
DHX33	0.101458	0.46	446*		DGAT1	0.0972337	0.16782	439*
CES5A	-0.0958925	0.46	445*		PRSS42P	0.0968677	0.16782	439*
GRINA	0.102248	0.46	446*		KRT74	-0.096982	0.16782	439*
LCN2	-0.0942826	0.46	447*		EN2	0.0973242	0.16782	439*
LRRC4	0.0700069	0.46	380*		PLEKHH1	0.0971286	0.16782	439*
MRPL15	-0.204766	0.45	186*		CCR5	0.096499	0.16782	439*
SERBP1	-0.187644	0.45	186*		AGTRAP	0.0971911	0.16782	439*
GBP6	0.187413	0.45	186*		LRFN5	0.0970134	0.16782	439*
RPUSD4	0.187447	0.45	186*		PRG3	0.0972897	0.16782	439*
FAM107A	0.187481	0.45	186*		BPI	-0.0967381	0.16782	439*
C15orf48	-0.19796	0.45	186*		IKZF4	-0.0969278	0.16782	439*
SURF2	-0.187169	0.45	186*		RNASE11	-0.0969965	0.16782	439*
SPANXN5	-0.193541	0.45	186*		BEND6	-0.096879	0.16782	439*
MYBPC2	-0.195185	0.45	186*		RETREG1	0.096422	0.16782	439*
GLYR1	0.093396	0.45	447*		OR52A5	-0.0972083	0.16782	439*
GADD45B	-0.129785	0.45	337*		KLHDC8B	0.0965984	0.16782	439*
CD59	-0.129216	0.45	337*		TMEM44	0.0963768	0.167444	439*
TMEM185A	0.198522	0.45	186*		ACTR3C	-0.0963664	0.167444	439*
SNCB	-0.190494	0.45	186*		TMEM186	-0.096272	0.165804	439*
PRXL2A	-0.19265	0.45	186*		GNG5	0.0962065	0.165211	439*
CNDP2	-0.129597	0.45	337*		MAN2A2	-0.0962138	0.165211	439*
ZNF391	-0.206297	0.45	186*		KIF1C	0.0961495	0.164386	439*
CHD8	0.0938256	0.45	447*		SPRYD4	0.0961301	0.164381	439*
CD63	-0.12988	0.45	337*		GLRX5	-0.0960503	0.163059	439*
NETO1	-0.129183	0.45	337*		BCL10	0.0959526	0.163008	439*
ZNF607	0.0935979	0.45	447*		SEMA4C	0.0959874	0.163008	439*
ARHGAP19-SLIT1	0.0948604	0.45	445*		BIRC8	0.0959539	0.163008	439*
PLEC	0.129449	0.45	337*		MAST2	0.0959593	0.163008	439*
IL17F	-0.129187	0.45	337*		COL4A2	-0.0959699	0.163008	439*
REG3A	0.129574	0.45	337*		TMUB2	-0.0959286	0.162902	439*
PRSS22	-0.12986	0.45	337*		ACTL6A	0.0719945	0.162277	433*
ZNF217	-0.0934902	0.45	447*		SETDB2	-0.0719727	0.162277	433*
ZSCAN12	0.0940688	0.45	447*		CORO2A	0.0718446	0.161834	433*
EVI2B	0.111151	0.45	380*		U2AF2	-0.0714701	0.16065	433*
ATP6V0A4	0.0842767	0.45	441*		LOXL2	-0.0716684	0.16065	433*
PTER	0.129932	0.45	337*		APPL1	0.0715357	0.16065	433*
MAGEE2	0.103187	0.45	373*		HAUS1	0.095765	0.160171	439*
MOK	-0.0908812	0.45	441*		TNNI3K	0.0957727	0.160171	439*
C1QBP	-0.0940031	0.45	447*		LARP7	0.095718	0.159977	439*
BTNL8	-0.0851823	0.45	386*		LDHC	0.095723	0.159977	439*
ANKRD29	-0.0939546	0.45	447*		RNF168	-0.0713206	0.159817	433*
TSPAN11	-0.0967948	0.45	281*		SCAF4	0.0955557	0.159066	439*
NR0B2	0.0936192	0.45	447*		NEPRO	-0.0956497	0.159066	439*
TCIRG1	-0.0870278	0.45	441*		BUD31	-0.0956168	0.159066	439*
KCTD8	0.085797	0.45	441*		IBTK	0.0955638	0.159066	439*
SMC4	-0.119495	0.44	380*		TSSK3	0.0955602	0.159066	439*
AIG1	0.121042	0.44	380*		DGAT2	0.095624	0.159066	439*
RPL13	-0.104815	0.44	384*		RIMS4	-0.0955435	0.159066	439*
SLC35G6	0.204825	0.44	200*		DCTN6	0.0955082	0.15871	439*
BMS1	-0.1178	0.44	380*		EIF5	-0.0954714	0.158663	439*
UBL3	-0.128472	0.44	337*		IL31	0.0954683	0.158663	439*
OMD	-0.114692	0.44	380*		ZNF513	0.0954191	0.158234	439*
UFD1	0.0926845	0.44	447*		SHBG	0.0954108	0.158234	439*
ANP32AP1	-0.128769	0.44	337*		ANAPC15	0.0949144	0.158212	439*
RSPO1	-0.128871	0.44	337*		FZR1	0.0948015	0.158212	439*
RHOBTB1	-0.0937599	0.44	445*		VPS33A	0.0942687	0.158212	439*
DIAPH1	0.105172	0.44	384*		CCDC115	0.0948619	0.158212	439*
MTHFSD	-0.115144	0.44	380*		CCDC6	0.0953251	0.158212	439*
ASTN2	0.118537	0.44	380*		TXNL4A	-0.095132	0.158212	439*
AKR7A2P1	0.0932624	0.44	445*		TRAPPC13	0.0953753	0.158212	439*
PSIP1	0.0927873	0.44	447*		COQ4	-0.0943033	0.158212	439*
NCKIPSD	-0.120219	0.44	380*		FDFT1	-0.0942554	0.158212	439*
EFNB3	-0.0985224	0.44	446*		COX7C	-0.0946053	0.158212	439*
ANKRD28	0.125765	0.44	380*		TRMT61A	0.095181	0.158212	439*
CA1	0.119921	0.44	380*		BMPR1A	0.0944781	0.158212	439*
ASGR2	-0.0933434	0.44	445*		CS	-0.0949072	0.158212	439*
C11orf24	0.093965	0.44	445*		ALAS1	0.0947578	0.158212	439*
EEF1AKNMT	0.114994	0.44	380*		PHAX	-0.0943145	0.158212	439*
WDR86	0.0927175	0.44	447*		TNPO3	-0.095069	0.158212	439*
GNG12	0.116155	0.44	380*		NFIC	0.0943835	0.158212	439*
UNC119	-0.122523	0.44	380*		PREB	0.0947882	0.158212	439*
DDX1	0.0936455	0.44	445*		ID1	-0.0952591	0.158212	439*
CASC1	0.0988463	0.44	446*		GNL2	0.0947804	0.158212	439*
EHD4	0.0926589	0.44	447*		RHPN1	0.0948514	0.158212	439*
TMIGD3	0.094376	0.44	445*		FABP5	-0.0947259	0.158212	439*
SYNJ1	-0.0987783	0.44	446*		PITPNC1	-0.094786	0.158212	439*
CIC	-0.0942683	0.44	445*		F3	0.0944691	0.158212	439*
NCK2	0.114083	0.44	380*		USP45	0.0946209	0.158212	439*
ZBTB8A	0.0953939	0.44	281*		SLC4A1AP	0.0944253	0.158212	439*
COL4A2	0.0940099	0.44	445*		KCNK7	0.0947443	0.158212	439*
MIDN	0.100338	0.44	373*		MFSD4A	-0.0949477	0.158212	439*
NTRK1	0.098695	0.44	446*		FUT11	0.0949992	0.158212	439*
RAB3IL1	-0.104681	0.44	384*		ASCL4	-0.0952326	0.158212	439*
ZNF461	-0.0429676	0.44	444*		CBR1	0.0946763	0.158212	439*
CAPN9	-0.0631917	0.44	444*		FBXL6	-0.0942998	0.158212	439*
RSL1D1	0.201101	0.43	200*		AADAC	0.0947848	0.158212	439*
MRPL24	-0.198915	0.43	200*		ITPR3	0.0943152	0.158212	439*
DCTN6	0.193152	0.43	200*		GRID2	-0.0949472	0.158212	439*
MRPS2	-0.187166	0.43	200*		MEGF8	-0.0944258	0.158212	439*
CCDC83	-0.19658	0.43	200*		TBC1D30	0.0948647	0.158212	439*
ATP6V0C	0.0926667	0.43	445*		GRK7	0.0950311	0.158212	439*
COQ9	-0.190978	0.43	200*		ZNF596	0.0943075	0.158212	439*
TIMM22	-0.195571	0.43	200*		SLAMF8	-0.0952645	0.158212	439*
BZW2	-0.193942	0.43	200*		AP3M1	0.0942524	0.158212	439*
DSCC1	-0.187621	0.43	200*		NRG2	-0.0952324	0.158212	439*
CCT8L2	0.188725	0.43	200*		PTPRD	0.094607	0.158212	439*
RPL12	-0.1963	0.43	200*		STIM2	-0.0949741	0.158212	439*
SKA3	0.201212	0.43	200*		GABRB2	0.0951525	0.158212	439*
PLBD1	0.189955	0.43	200*		TMEM26	-0.0948436	0.158212	439*
RPA2	0.0915394	0.43	447*		RHOJ	0.0951534	0.158212	439*
SPATA22	0.200054	0.43	200*		MTMR10	-0.0952434	0.158212	439*
WDR12	0.102862	0.43	384*		C20orf194	0.0950199	0.158212	439*
ANKRD34B	0.189369	0.43	200*		PRR30	0.0945427	0.158212	439*
TEKT5	0.189514	0.43	200*		FAM114A2	-0.094756	0.158212	439*
ZNF404	-0.186686	0.43	200*		ISG20	-0.0945638	0.158212	439*
MRPL51	-0.200147	0.43	200*		LAX1	-0.0944876	0.158212	439*
SEPTIN2	0.19919	0.43	200*		CAMK1	0.0942762	0.158212	439*
CHIT1	-0.187017	0.43	200*		FRMD5	-0.0945228	0.158212	439*
C9orf152	-0.189863	0.43	200*		MYOZ1	0.0945403	0.158212	439*
ADAMTSL1	-0.198344	0.43	200*		TLR4	-0.0945482	0.158212	439*
CENPW	0.101094	0.43	384*		NUDT6	-0.0952192	0.158212	439*
FAM24B	-0.187995	0.43	200*		DMGDH	-0.0953713	0.158212	439*
LINC00469	0.1924	0.43	200*		ANGPT2	0.094534	0.158212	439*
HUWE1	-0.0920508	0.43	447*		OMD	-0.0944174	0.158212	439*
RPL36AL	0.194396	0.43	200*		COL12A1	-0.0943411	0.158212	439*
EMBP1	0.184443	0.43	186*		TMEM175	0.0953301	0.158212	439*
CCDC148	0.19813	0.43	200*		NDUFA11	-0.0941472	0.158199	439*
LRRC75B	0.189983	0.43	200*		ANAPC13	0.0941876	0.158199	439*
CEP63	-0.19102	0.43	200*		STOML2	-0.0941444	0.158199	439*
TAMM41	-0.187547	0.43	200*		SYNPO2L	0.0942097	0.158199	439*
FBXO39	-0.196204	0.43	200*		SOX13	-0.0941693	0.158199	439*
OIT3	-0.127786	0.43	337*		C2CD2L	0.0941901	0.158199	439*
RBSN	0.186111	0.43	200*		RPTOR	0.0940948	0.157518	439*
ATP5IF1	-0.185683	0.43	200*		C7orf61	-0.0940747	0.157469	439*
ECT2	0.091622	0.43	447*		ADGRL1	0.0940114	0.156496	439*
GHITM	0.186274	0.43	200*		LRRC8C	0.093983	0.15627	439*
PRELID3A	-0.192707	0.43	200*		GNG7	0.0939648	0.15626	439*
SPCS1	-0.186208	0.43	200*		MAPK13	0.0939028	0.155453	439*
HSD3B2	-0.127874	0.43	337*		ANGPTL5	0.0938915	0.155453	439*
SLC12A4	0.112442	0.43	329*		SCD	0.093487	0.154845	439*
MROH7	-0.193298	0.43	200*		VPS4B	0.093626	0.154845	439*
ZNF777	0.127769	0.43	337*		RRM1	-0.0936502	0.154845	439*
DBNDD2	-0.196261	0.43	200*		ELOF1	0.0936815	0.154845	439*
RCOR1	-0.102614	0.43	384*		GNB1	0.0936163	0.154845	439*
FUS	-0.0926437	0.43	445*		TRMT10C	-0.0936991	0.154845	439*
SIX2	0.0920425	0.43	447*		FOXQ1	-0.093532	0.154845	439*
CCDC63	0.191076	0.43	200*		POTEM	0.0938008	0.154845	439*
TAX1BP1	0.101201	0.43	384*		GHSR	0.0938245	0.154845	439*
CDT1	-0.0930523	0.43	445*		DPYSL4	0.0935957	0.154845	439*
RMND5B	-0.0922913	0.43	447*		TMEM179B	0.0934573	0.154845	439*
UCK1	-0.0920657	0.43	447*		OR52K1	-0.0934718	0.154845	439*
ZMYND11	-0.0917081	0.43	447*		OR4D10	0.0936484	0.154845	439*
WDR91	-0.102179	0.43	384*		STAB2	0.0936844	0.154845	439*
TREML4	-0.0930242	0.43	445*		EPB41L3	0.0937824	0.154845	439*
HNRNPAB	-0.0926266	0.43	445*		SSTR3	0.0934906	0.154845	439*
RCN2	0.0918007	0.43	447*		SEC16B	-0.0934686	0.154845	439*
ATG16L2	-0.101425	0.43	384*		TMEM68	0.0934713	0.154845	439*
ARIH2	0.0915188	0.43	447*		IMPA1	0.0936784	0.154845	439*
HTR2A	0.0979319	0.43	446*		VTI1A	0.0934941	0.154845	439*
CDC42SE2	-0.0924379	0.43	445*		TPP2	0.0934592	0.154845	439*
RALB	-0.0917367	0.43	447*		ALS2CL	0.093575	0.154845	439*
MST1R	-0.0922953	0.43	447*		CPSF4L	-0.0938001	0.154845	439*
ANO1	0.0921416	0.43	447*		VKORC1L1	-0.0933644	0.154724	439*
PPP1R15A	-0.0929081	0.43	445*		C1QTNF12	0.0933978	0.154724	439*
CAPN6	0.0978204	0.43	446*		ZNF518B	-0.0933789	0.154724	439*
NUDT15	-0.0814144	0.43	358*		MAP1B	0.0933646	0.154724	439*
CHRFAM7A	-0.0920592	0.43	445*		FSD2	-0.0934253	0.154724	439*
DMRT1	0.0924009	0.43	447*		ABCC8	-0.0933463	0.15471	439*
PPCDC	0.0464028	0.43	379*		GAS1	0.0932967	0.154341	439*
SNRNP25	0.182431	0.42	200*		TMCC3	0.0932941	0.154341	439*
CHMP3	0.183705	0.42	200*		DCPS	0.0932512	0.154167	439*
MRPL22	-0.183359	0.42	200*		GBP1	-0.0932524	0.154167	439*
TMEM79	-0.183519	0.42	200*		NGLY1	-0.0932182	0.154125	439*
DCTN2	0.183647	0.42	200*		PSMC2	-0.0931971	0.154125	439*
ZDHHC18	-0.185048	0.42	200*		TOGARAM1	0.0932128	0.154125	439*
PARD6B	0.184824	0.42	200*		OR51S1	0.0931678	0.15387	439*
CHIAP2	0.182504	0.42	200*		SLC25A3	-0.0931419	0.153687	439*
PRRG2	-0.127521	0.42	337*		JADE3	-0.0550514	0.153626	406*
SCNN1G	0.127216	0.42	337*		POP4	-0.0930774	0.153419	439*
RFC4	0.0905585	0.42	447*		COMMD6	-0.0931101	0.153419	439*
ZNF594	0.0899654	0.42	281*		MAN1A1	0.0930904	0.153419	439*
RNF20	0.089308	0.42	447*		YAP1	0.0705754	0.153208	433*
ELL2	0.096803	0.42	446*		CDK7	-0.0705371	0.153208	433*
BRD4	-0.090442	0.42	447*		PSME4	0.0703158	0.153208	433*
DNM2	-0.0908518	0.42	447*		SMAD3	-0.0703407	0.153208	433*
MMD	-0.12699	0.42	337*		SMYD1	-0.0703647	0.153208	433*
GFPT1	0.127174	0.42	337*		ETHE1	-0.0704541	0.153208	433*
FZR1	0.0894991	0.42	447*		CAMK2D	-0.0702347	0.153208	433*
FLNB	0.127117	0.42	337*		NTS	0.0930161	0.152483	439*
UFC1	0.0890283	0.42	447*		THG1L	0.0929309	0.151041	439*
CITED1	0.0904891	0.42	447*		MAD2L1BP	0.0929118	0.151002	439*
MMUT	0.127039	0.42	337*		FGFR1	0.0926144	0.150519	439*
HTR4	0.0916421	0.42	445*		NKX2-5	0.0928226	0.150519	439*
ZNF525	-0.126593	0.42	337*		MAP7	0.0926848	0.150519	439*
MARCO	-0.0965909	0.42	446*		APCDD1	0.0926308	0.150519	439*
TTC21A	0.0908916	0.42	281*		OR2T27	0.0927161	0.150519	439*
COA8	0.183063	0.42	186*		WDCP	-0.0926251	0.150519	439*
MNAT1	-0.0966965	0.42	446*		APPBP2	-0.0928257	0.150519	439*
LGR6	-0.09006	0.42	447*		SLC15A2	-0.0927403	0.150519	439*
PSAP	0.0904227	0.42	447*		GAS8	0.0927258	0.150519	439*
PRSS12	-0.0900124	0.42	447*		MT1A	0.0926283	0.150519	439*
USP14	0.0913946	0.42	447*		PXDC1	0.0927998	0.150519	439*
BCL2	-0.0890653	0.42	447*		KLB	0.0928414	0.150519	439*
MS4A1	-0.126912	0.42	337*		SLC22A5	0.0928025	0.150519	439*
H1-3	-0.0894008	0.42	447*		HAS3	0.0926261	0.150519	439*
TFAP2C	-0.090503	0.42	447*		MSTN	0.0926455	0.150519	439*
HIF3A	0.089597	0.42	447*		SPRR4	-0.092647	0.150519	439*
CNOT8	-0.0906935	0.42	447*		DKK1	-0.0925866	0.150292	439*
STK40	-0.0906412	0.42	447*		MTG2	-0.092413	0.150216	439*
TAAR6	-0.0961499	0.42	446*		EEF1G	-0.0925263	0.150216	439*
GUCA1C	0.0970282	0.42	446*		RBM38	-0.0925252	0.150216	439*
SCX	0.0940508	0.42	281*		TNRC6B	0.0924639	0.150216	439*
KLF6	0.0900558	0.42	447*		BSCL2	0.0925561	0.150216	439*
CD80	0.0969885	0.42	446*		STAB1	0.0924375	0.150216	439*
HBM	0.0932028	0.42	281*		AFMID	-0.0924529	0.150216	439*
MYOG	0.0899243	0.42	447*		RWDD1	0.0924779	0.150216	439*
HERC5	-0.0894019	0.42	447*		LILRA2	0.0924969	0.150216	439*
ADH1B	0.0917567	0.42	445*		AOX1	0.0924204	0.150216	439*
CYP4F11	-0.097249	0.42	446*		PPP2R1A	0.0919767	0.148883	439*
WNT16	-0.0898566	0.42	281*		COG7	0.0922802	0.148883	439*
PARP4	0.0907314	0.42	447*		MRPS23	-0.0921132	0.148883	439*
H2AZ1	0.0907836	0.42	447*		SBNO2	0.0920174	0.148883	439*
DGKG	-0.0970756	0.42	446*		JAK3	0.0922382	0.148883	439*
NEUROD2	-0.090354	0.42	447*		CDC42EP2	0.0920922	0.148883	439*
E2F1	-0.0912547	0.42	447*		TCAF1	0.0920141	0.148883	439*
MAST1	-0.0909984	0.42	447*		PNPLA5	0.0921931	0.148883	439*
SMARCAD1	0.0897335	0.42	447*		OR2T35	0.09213	0.148883	439*
FOXF1	0.0897132	0.42	447*		KCTD8	0.092279	0.148883	439*
CREB1	0.0897984	0.42	447*		SERINC3	-0.0923298	0.148883	439*
HMG20B	-0.0895877	0.42	447*		PCNX1	0.092152	0.148883	439*
NCOA1	-0.0909965	0.42	447*		TCF25	0.0922295	0.148883	439*
SBK2	0.0907926	0.42	281*		POM121L2	-0.0920016	0.148883	439*
MTA2	0.0901456	0.42	447*		CELA2A	-0.091994	0.148883	439*
ZNF24	-0.0908962	0.42	447*		ETV7	0.092052	0.148883	439*
KLHL3	0.0825114	0.42	386*		CLCN3	0.0922037	0.148883	439*
C2	0.0966549	0.42	446*		CCN1	0.092098	0.148883	439*
NGFR	0.0899636	0.42	447*		SLC8A3	0.0919631	0.148883	439*
IKZF3	0.0902103	0.42	447*		MPDZ	-0.0919769	0.148883	439*
OBP2A	-0.0971256	0.42	446*		IFITM1	0.0920071	0.148883	439*
SERPINB11	0.0905618	0.42	447*		WNT5A	0.0921229	0.148883	439*
BCAR3	0.0894216	0.42	447*		SYNE2	0.0920424	0.148883	439*
OR14A16	0.097252	0.42	446*		INO80E	0.0698761	0.148757	433*
KCNN4	0.0890216	0.42	447*		UMPS	0.0919132	0.148184	439*
CPEB3	-0.0919367	0.42	281*		EMC3	0.0918933	0.148116	439*
BAZ1A	0.0912566	0.42	447*		ZNF559	-0.0918543	0.1479	439*
KIRREL3	-0.0911746	0.42	447*		OR5AU1	0.0918497	0.1479	439*
MALAT1	0.090506	0.42	281*		CENPI	-0.0534419	0.147528	406*
DHX40	0.0693071	0.42	358*		ZNRD1	0.0696053	0.147521	433*
DDX53	-0.0583103	0.42	358*		NAP1L1	0.0696779	0.147521	433*
DDX31	-0.053319	0.42	358*		TMEM121B	0.0917989	0.147182	439*
WDR5B	0.0451515	0.42	385*		SCARF1	0.0917776	0.147084	439*
USPL1	0.0905544	0.41	445*		PIAS4	-0.0917383	0.146607	439*
DCAF1	0.0922272	0.41	384*		EFEMP2	0.0916878	0.146224	439*
UTP15	-0.0971502	0.41	384*		TSLP	-0.0916869	0.146224	439*
KAZALD1	-0.181849	0.41	200*		FERMT1	0.0916068	0.145737	439*
ENDOG	0.0952123	0.41	384*		ALOX12B	0.0915782	0.145737	439*
ZFPM1	-0.12633	0.41	337*		IAH1	0.0915701	0.145737	439*
MED20	-0.0888652	0.41	445*		ARIH2OS	0.0916171	0.145737	439*
CKMT1A	0.0899927	0.41	445*		SCN4B	-0.0915681	0.145737	439*
ELL3	-0.0881504	0.41	445*		TSPAN14	-0.0915643	0.145737	439*
UTP4	-0.0888502	0.41	447*		BMP4	0.0915431	0.14564	439*
HBS1L	-0.0902756	0.41	384*		ZFP36L1	0.0914846	0.145381	439*
RELA	0.0999547	0.41	384*		HS3ST2	-0.0914499	0.145381	439*
API5	0.126012	0.41	337*		NUPR1	0.0914525	0.145381	439*
UQCRQ	-0.126352	0.41	337*		DEGS2	0.0914716	0.145381	439*
ANXA2	-0.125946	0.41	337*		POSTN	-0.0914482	0.145381	439*
FFAR1	-0.0895942	0.41	445*		PFDN5	0.0691823	0.145354	433*
EML4	0.0911872	0.41	384*		KDM1A	-0.0692292	0.145354	433*
SPAG16	0.0982989	0.41	384*		ALKBH2	-0.0692106	0.145354	433*
IFT140	-0.0960196	0.41	384*		CDC40	-0.0690067	0.145328	433*
HSPB1	-0.0901201	0.41	445*		TSG101	-0.0689847	0.145328	433*
MRGPRE	0.089153	0.41	281*		LATS2	-0.0912499	0.1444	439*
KDM2B	-0.0908946	0.41	384*		KRT8	-0.0912846	0.1444	439*
GPNMB	-0.0968778	0.41	384*		OR1D2	0.0913329	0.1444	439*
LRRC47	0.0988221	0.41	384*		PLCZ1	0.0912942	0.1444	439*
TBL1Y	-0.09277	0.41	384*		LURAP1L	0.0912885	0.1444	439*
RAI14	-0.0888617	0.41	384*		STH	0.0913377	0.1444	439*
NCAPG2	-0.0922735	0.41	384*		MICALL2	0.0913547	0.1444	439*
DCAF8L1	0.0978701	0.41	384*		AZGP1	-0.0912371	0.1444	439*
OSBPL2	-0.0919719	0.41	384*		DOCK3	0.0913273	0.1444	439*
OR5W2	0.087655	0.41	445*		MCTP2	-0.0912484	0.1444	439*
MLF2	-0.0950597	0.41	384*		EP300	-0.0687956	0.143773	433*
TNR	-0.0981077	0.41	384*		UBQLN4	-0.0911808	0.143564	439*
CELF4	-0.0890385	0.41	445*		COPG1	-0.0910864	0.142382	439*
DRAM2	-0.0889975	0.41	384*		PKM	0.0910951	0.142382	439*
KCNS1	-0.0908439	0.41	445*		LRRC40	0.0910752	0.142382	439*
RAPGEF5	0.0887077	0.41	447*		CERS2	0.0909905	0.141677	439*
LHX8	0.0880523	0.41	447*		RAE1	-0.090964	0.141677	439*
RPS6KB2	0.089497	0.41	445*		ELF3	-0.0910052	0.141677	439*
RAB21	0.0879753	0.41	445*		CFAP300	0.0910246	0.141677	439*
DUSP13	-0.0891129	0.41	445*		HIBADH	-0.0909473	0.141677	439*
RASGRF2	-0.0880867	0.41	447*		ZNF831	-0.0909138	0.141677	439*
FCRL4	0.0892273	0.41	445*		ZFAND3	-0.0909111	0.141677	439*
WDR81	-0.0902526	0.41	384*		CHRNB3	-0.0909432	0.141677	439*
PART1	0.093654	0.41	384*		MIOS	0.0908613	0.141239	439*
PROCR	-0.0884039	0.41	445*		HSP90AB1	0.0908513	0.141239	439*
PHC3	0.096553	0.41	384*		RIPK1	0.0908413	0.141239	439*
TYMP	0.0896686	0.41	445*		TRPV2	0.0907962	0.141111	439*
LPL	0.088258	0.41	445*		ISL2	0.0907817	0.141111	439*
FUCA1	-0.0886986	0.41	384*		SLC12A1	-0.0907703	0.141111	439*
MYO9B	-0.0883876	0.41	445*		CERS1	0.0907742	0.141111	439*
MAVS	0.0889223	0.41	384*		MCAT	-0.0907533	0.141094	439*
KIF27	-0.0887896	0.41	445*		ZNF652	-0.0907158	0.140887	439*
SLC25A22	-0.088899	0.41	447*		PITPNM3	0.0906949	0.140887	439*
PRODH	0.0883571	0.41	447*		CACNG5	-0.0907106	0.140887	439*
EME1	0.0899046	0.41	445*		THAP11	-0.0905448	0.140645	439*
NRL	0.0882172	0.41	447*		SERBP1	-0.0905103	0.140645	439*
SMAD2	0.0880773	0.41	447*		PHKB	0.0906505	0.140645	439*
CMTR1	0.0919037	0.41	384*		HSD3B7	0.0905521	0.140645	439*
ARHGEF10L	-0.0911851	0.41	384*		MS4A10	0.0905525	0.140645	439*
MSI1	-0.0894781	0.41	445*		MRGPRF	0.0905061	0.140645	439*
C1orf56	0.0894503	0.41	445*		MDM1	0.0906336	0.140645	439*
VTCN1	-0.0938108	0.41	384*		CSRP1	0.0905224	0.140645	439*
TICAM1	-0.0921357	0.41	384*		CCDC15	-0.090561	0.140645	439*
RAB8A	0.0903095	0.41	445*		FAM170B	-0.0905599	0.140645	439*
PML	-0.0880905	0.41	447*		OSBPL5	-0.0905105	0.140645	439*
GPR1	0.0877205	0.41	445*		UBALD2	0.0904277	0.140507	439*
OPRL1	-0.088107	0.41	447*		SHE	-0.0904243	0.140507	439*
AUH	-0.0911785	0.41	445*		VEGFB	0.0904371	0.140507	439*
NRBP2	-0.0890734	0.41	445*		LIMK1	-0.0904495	0.140507	439*
OLIG3	-0.0899114	0.41	445*		SPESP1	-0.0904194	0.140507	439*
PIP5K1B	-0.0881831	0.41	445*		MRPS30	-0.0903998	0.140433	439*
MAST3	-0.0886659	0.41	445*		LIMCH1	0.0903645	0.140031	439*
S100A9	-0.0887146	0.41	445*		MEMO1	0.068072	0.139733	433*
ANGPTL4	-0.093245	0.41	384*		EP400	-0.0681394	0.139733	433*
SFMBT2	0.0956105	0.41	384*		ATN1	-0.0683433	0.139733	433*
SMYD2	0.0912485	0.41	384*		TRDMT1	0.0680757	0.139733	433*
LPAR3	0.0882	0.41	445*		PARP15	-0.0683757	0.139733	433*
FCMR	-0.0894028	0.41	384*		EXOSC3	-0.0902763	0.139016	439*
DGKZ	-0.0898284	0.41	445*		VCPKMT	0.0902678	0.139016	439*
CHRNA7	-0.0896985	0.41	445*		SUSD5	0.090294	0.139016	439*
OLIG2	-0.088624	0.41	447*		RNASE7	0.0902342	0.138768	439*
FKBP3	-0.0879619	0.41	445*		HP	0.0902188	0.138768	439*
METRNL	-0.0882126	0.41	281*		SH3BP2	0.090208	0.138768	439*
STAG3L5P-PVRIG2P-PILRB	-0.0890306	0.41	445*		SNRK	0.0901311	0.138667	439*
RASA4	-0.0878962	0.41	445*		PEPD	-0.0900939	0.138667	439*
CAPN10	0.0459045	0.41	350*		SPRED1	-0.0901165	0.138667	439*
NUP58	0.125489	0.4	337*		GAS2	0.0901799	0.138667	439*
MED12	-0.086608	0.4	447*		LENG9	0.0901006	0.138667	439*
SNRPF	-0.0868006	0.4	447*		STK16	0.0901012	0.138667	439*
NRIP3	0.124263	0.4	337*		SENP5	0.0900919	0.138667	439*
TAS2R5	0.1249	0.4	337*		PAX8	0.090008	0.137819	439*
ZNF574	-0.124889	0.4	337*		WDR4	0.0900004	0.137819	439*
VILL	0.124383	0.4	337*		JDP2	0.0900121	0.137819	439*
ALDOA	0.086448	0.4	445*		TMEM167B	0.0899877	0.137819	439*
CD164	-0.125118	0.4	337*		EIF4E2	0.0898807	0.137817	439*
ABCD1	0.0864908	0.4	445*		RPS27A	-0.089936	0.137817	439*
MMP13	-0.12452	0.4	337*		VPS26C	0.0898868	0.137817	439*
RAPGEF6	0.0878198	0.4	447*		TRIM63	0.0899224	0.137817	439*
MAGI3	0.124606	0.4	337*		MON1A	0.0899183	0.137817	439*
STUM	-0.10872	0.4	281*		BTNL9	0.089877	0.137817	439*
SYT3	-0.125496	0.4	337*		VIP	-0.0899062	0.137817	439*
MAPRE1	-0.111512	0.4	380*		KPNA6	0.089752	0.136863	439*
OR6V1	-0.124932	0.4	337*		B3GNT5	0.0898039	0.136863	439*
TRAM1	0.125455	0.4	337*		RPS6KB2	0.0897366	0.136863	439*
SERPINB4	-0.0873079	0.4	447*		MMP15	0.0897495	0.136863	439*
RYBP	-0.0877517	0.4	447*		VPS13C	-0.0897468	0.136863	439*
OR2M7	0.108769	0.4	281*		FAM153B	0.0897731	0.136863	439*
NAA11	-0.0875003	0.4	281*		DRD4	0.0896964	0.136356	439*
CNKSR2	0.124364	0.4	337*		MAPK14	0.0675826	0.136347	433*
CSMD1	0.0870737	0.4	445*		PAPOLA	0.067732	0.136347	433*
OR2D3	-0.125053	0.4	337*		HIF1AN	0.0676309	0.136347	433*
PEX13	-0.0865737	0.4	447*		FBXL19	-0.0669817	0.13583	433*
ZIC4	-0.124712	0.4	337*		TRERF1	-0.0673603	0.13583	433*
KCNK9	-0.0948469	0.4	446*		INSM1	-0.0672351	0.13583	433*
DMTF1	0.087713	0.4	447*		KLF1	-0.0673245	0.13583	433*
CHRM1	-0.0858139	0.4	445*		SETBP1	-0.0669848	0.13583	433*
LHX5	-0.0867229	0.4	447*		PRMT8	0.067082	0.13583	433*
SEMA4F	-0.0862071	0.4	445*		RPL7A	-0.0896038	0.135773	439*
RNF123	0.0867391	0.4	447*		POU5F1B	-0.0895812	0.135773	439*
SPI1	-0.0873829	0.4	447*		ZNF229	-0.0895742	0.135773	439*
ARHGEF10	0.0878416	0.4	447*		TTC39A	0.0896322	0.135773	439*
HDAC5	0.0875877	0.4	447*		OR52N1	-0.0896442	0.135773	439*
APEX1	-0.0861125	0.4	445*		CHRM3	0.0895764	0.135773	439*
DCAF11	-0.0864208	0.4	384*		MARK3	0.0894917	0.135683	439*
CDKN1B	0.0878818	0.4	447*		COCH	0.0895528	0.135683	439*
GRAP	-0.0947457	0.4	446*		NGB	0.0895326	0.135683	439*
LRP1	0.0868784	0.4	445*		GORASP1	0.0895034	0.135683	439*
NQO1	-0.0860873	0.4	445*		TSSC4	0.0895229	0.135683	439*
HECTD3	-0.0866543	0.4	384*		NDUFAF8	-0.0894256	0.135487	439*
TMEM65	-0.0776516	0.4	386*		SRC	0.0894199	0.135487	439*
FAM239B	0.124948	0.4	337*		PRKAG2	0.0894561	0.135487	439*
PPARGC1B	-0.0874419	0.4	447*		HPCA	0.089428	0.135487	439*
ARAF	-0.0873199	0.4	445*		PRKCD	0.089383	0.135367	439*
RAB42	-0.0864106	0.4	445*		GAD2	0.0893971	0.135367	439*
MARCHF4	0.0869056	0.4	384*		TUBB4B	0.0893336	0.134976	439*
PWWP2B	-0.0866614	0.4	384*		N6AMT1	0.0893252	0.134976	439*
TNFRSF19	-0.0857631	0.4	445*		FRS2	0.0892861	0.134976	439*
DCAF4L2	-0.0801691	0.4	386*		PWP2	0.0892756	0.134976	439*
JADE1	0.0874135	0.4	447*		ADCK1	0.0892846	0.134976	439*
ACAP1	0.0954045	0.4	446*		ARHGEF37	0.089271	0.134976	439*
PAPSS1	0.086215	0.4	445*		DNASE1L2	0.0892329	0.13451	439*
MX1	0.087606	0.4	447*		PLCB3	0.0892072	0.1343	439*
HERC1	0.0868869	0.4	447*		NDUFAF4	-0.0891336	0.13374	439*
ECHS1	-0.0868894	0.4	445*		TRHDE	-0.0891409	0.13374	439*
SDK1	0.0872672	0.4	447*		FSIP1	-0.0891479	0.13374	439*
SORCS2	-0.0871965	0.4	447*		COPS9	0.0891123	0.133618	439*
F2RL3	0.0861018	0.4	445*		RPS13	-0.0889591	0.132912	439*
WDR60	-0.0864377	0.4	384*		ZMAT2	-0.0889395	0.132912	439*
DCAF5	-0.0867669	0.4	384*		NAPA	-0.0889803	0.132912	439*
PAX4	-0.0869845	0.4	447*		RTN1	0.0890508	0.132912	439*
NUDT10	-0.0950508	0.4	446*		EFNA5	0.0890302	0.132912	439*
EPHA3	-0.0873179	0.4	445*		RGS6	0.0889393	0.132912	439*
CYP1B1	-0.0864091	0.4	445*		DCDC2B	0.0890018	0.132912	439*
EGR2	-0.086604	0.4	447*		ZNF474	0.0890229	0.132912	439*
KBTBD7	-0.076672	0.4	386*		SLC24A4	0.088987	0.132912	439*
HMGN2P46	-0.0775691	0.4	386*		AMIGO1	0.0889199	0.132827	439*
ATG10	0.0798008	0.4	386*		POLR2I	-0.0667054	0.132794	433*
GPC6	-0.0758929	0.4	386*		ZMYND8	-0.0640718	0.132731	433*
ATG9B	-0.0632506	0.4	380*		CCNE1	-0.0652489	0.132731	433*
ATG3	0.0757799	0.4	386*		ZEB1	0.0647407	0.132731	433*
KRT32	0.0587209	0.4	210*		PBRM1	0.0652756	0.132731	433*
ATG2B	-0.048772	0.4	300*		KAT6A	-0.0648747	0.132731	433*
DYNLRB1	0.180262	0.39	200*		TAF4	-0.0641973	0.132731	433*
MORN2	-0.179557	0.39	200*		TAF12	-0.0662105	0.132731	433*
CMAS	-0.123329	0.39	337*		POLR2B	0.0662376	0.132731	433*
WDR5	-0.0848951	0.39	384*		TPR	-0.0657075	0.132731	433*
XRCC5	-0.0854399	0.39	445*		BRD8	-0.0660953	0.132731	433*
SLC39A11	-0.102028	0.39	443*		NELFE	-0.0657676	0.132731	433*
LINC01949	0.179626	0.39	200*		TAF7	-0.0649791	0.132731	433*
RADIL	0.179416	0.39	200*		DDB1	-0.0642081	0.132731	433*
KEAP1	-0.0841963	0.39	384*		MSL2	0.065994	0.132731	433*
CMTM4	0.0843838	0.39	384*		SCAND1	-0.0664044	0.132731	433*
TMEM33	-0.123671	0.39	337*		CHD6	-0.0645055	0.132731	433*
IMPAD1	-0.123953	0.39	337*		ARHGAP35	-0.0647024	0.132731	433*
TNFAIP8	-0.123534	0.39	337*		NCOA2	-0.0641176	0.132731	433*
BHLHE41	0.0864068	0.39	447*		UBE2V2	0.0645504	0.132731	433*
SLC16A6	0.104631	0.39	443*		MCEE	0.0644078	0.132731	433*
RBMXL1	0.0855513	0.39	447*		JMY	-0.0665095	0.132731	433*
UQCRBP1	0.103273	0.39	291*		NFATC3	-0.0649641	0.132731	433*
CTSG	-0.123314	0.39	337*		EYA1	-0.0647758	0.132731	433*
MCM5	0.0848577	0.39	445*		FLT1	0.0652416	0.132731	433*
HUS1	-0.0845182	0.39	445*		TRIM16L	0.0655678	0.132731	433*
TUB	0.0851729	0.39	384*		KDM7A	-0.0652752	0.132731	433*
USP51	0.0789004	0.39	441*		PIWIL2	0.0647637	0.132731	433*
CAPN7	0.12354	0.39	337*		P3H2	0.0651839	0.132731	433*
RGPD4	-0.0861479	0.39	447*		JMJD7	-0.064683	0.132731	433*
TULP3	0.0853197	0.39	447*		TOP1MT	0.0638044	0.132633	433*
ALG1	-0.12355	0.39	337*		SETMAR	0.0638267	0.132633	433*
PAPOLA	-0.123141	0.39	337*		APPL2	0.0638303	0.132633	433*
RAD51C	-0.107753	0.39	380*		MMP23B	0.0887285	0.131069	439*
IQCD	-0.12335	0.39	337*		PCDHB11	-0.0887616	0.131069	439*
TBXT	0.0861351	0.39	447*		TEX14	-0.0888117	0.131069	439*
KATNAL2	0.108215	0.39	380*		REG1A	-0.088727	0.131069	439*
DHRS13	-0.0861694	0.39	447*		ANKS1B	0.0887534	0.131069	439*
ANKHD1	-0.108984	0.39	380*		CRYGA	0.0887536	0.131069	439*
LEF1	-0.0854846	0.39	447*		1-Dec	0.0887837	0.131069	439*
SLC25A4	-0.0862488	0.39	447*		P2RX1	0.088711	0.131055	439*
KDM4D	-0.0848801	0.39	384*		ABCG1	-0.0886574	0.130547	439*
GJC2	0.107128	0.39	281*		CDC42BPB	0.0886252	0.130547	439*
TDRD3	-0.0855464	0.39	447*		HIP1	-0.0886522	0.130547	439*
STK33	0.0859738	0.39	447*		ARHGAP32	0.0886324	0.130547	439*
POU3F4	-0.086187	0.39	447*		AK6	-0.0885987	0.130318	439*
CABYR	0.0856648	0.39	447*		SNTA1	-0.0885763	0.13017	439*
KCNH6	-0.0853073	0.39	445*		KIR3DL1	0.0885391	0.130032	439*
PAPPA	0.0852671	0.39	447*		GIT1	0.0885419	0.130032	439*
SLC39A1	-0.0850803	0.39	445*		HCFC1	-0.0499529	0.129789	406*
ENPP3	0.0850351	0.39	447*		OGT	-0.0498556	0.129789	406*
ECH1	-0.0855697	0.39	445*		E2F1	-0.063401	0.128916	433*
ZBTB46	-0.109174	0.39	380*		TAF4B	-0.0634604	0.128916	433*
MMP3	-0.0853023	0.39	447*		RPP25L	0.0877025	0.128056	439*
RHOH	-0.0844209	0.39	445*		CAD	0.0879045	0.128056	439*
FAM222B	0.0837995	0.39	384*		PPP2CA	0.0880816	0.128056	439*
UBE2K	0.0847039	0.39	445*		GOLGA7	-0.0883829	0.128056	439*
IRF9	0.085567	0.39	447*		HSPA5	-0.0876587	0.128056	439*
WDFY2	0.0841859	0.39	384*		ATM	0.0883979	0.128056	439*
NADK	-0.0853126	0.39	445*		ALG1	0.0883458	0.128056	439*
POTEB2	0.107543	0.39	380*		CNOT9	0.087874	0.128056	439*
TSFM	-0.0851882	0.39	445*		CUL5	0.0876577	0.128056	439*
POU3F1	-0.0668061	0.39	291*		GFM1	-0.0879043	0.128056	439*
RAB28	-0.0857705	0.39	447*		TNFAIP3	0.0877961	0.128056	439*
GABRQ	0.0848358	0.39	445*		PRR12	-0.0883286	0.128056	439*
HERC4	-0.0856118	0.39	447*		COA3	-0.0883502	0.128056	439*
ADIPOR1	0.0862097	0.39	447*		DCP2	0.0880482	0.128056	439*
RAPGEFL1	0.0859122	0.39	447*		CELF1	-0.0877817	0.128056	439*
GPR150	-0.0845997	0.39	445*		EXOC1	-0.087404	0.128056	439*
THBS2	0.0856983	0.39	447*		EIF3J	-0.0878111	0.128056	439*
JMJD7	-0.0684277	0.39	291*		SRXN1	0.0875331	0.128056	439*
GPC1	-0.0583163	0.39	203*		GALP	0.0877236	0.128056	439*
IQCA1	0.0879174	0.39	291*		WSB1	-0.0877575	0.128056	439*
WDR43	-0.157315	0.38	285*		ST20	-0.0881559	0.128056	439*
ANLN	0.172854	0.38	200*		RAD23B	0.0880735	0.128056	439*
KRT9	-0.174828	0.38	200*		ESCO1	0.0873976	0.128056	439*
CHMP2A	0.178036	0.38	200*		TMEM151B	0.0875082	0.128056	439*
MRPS5	-0.177752	0.38	200*		PIGB	0.087956	0.128056	439*
BCO1	0.122477	0.38	337*		EME1	0.0878766	0.128056	439*
CPNE8	-0.17377	0.38	200*		CYP2B6	-0.0874344	0.128056	439*
MED14	0.0837595	0.38	447*		VIPAS39	0.087418	0.128056	439*
PLEKHA6	0.177582	0.38	200*		ZNF839	0.0878711	0.128056	439*
POLR2A	0.0836627	0.38	447*		TNFRSF10B	-0.0881011	0.128056	439*
PLIN2	0.176538	0.38	200*		PCDHB2	0.0879899	0.128056	439*
ATP6V0B	-0.121998	0.38	337*		TRMT2A	0.0874275	0.128056	439*
STX8	0.121298	0.38	337*		JCAD	0.0878948	0.128056	439*
EIF3M	-0.173924	0.38	200*		MEF2B	0.087573	0.128056	439*
TMCO3	-0.173844	0.38	200*		SPINDOC	0.0882364	0.128056	439*
CALHM5	-0.173084	0.38	200*		CLEC18B	0.0878637	0.128056	439*
ZMAT3	0.178199	0.38	200*		MYO1B	0.0879216	0.128056	439*
USP7	-0.084138	0.38	447*		GRASP	-0.087429	0.128056	439*
C5orf46	0.178747	0.38	186*		SYTL3	0.0877117	0.128056	439*
RNF141	0.0839817	0.38	447*		TAC4	0.0883896	0.128056	439*
RPS10	-0.0933894	0.38	446*		MAPK1IP1L	0.0879571	0.128056	439*
LINC00472	-0.17523	0.38	200*		RASAL3	-0.0875863	0.128056	439*
TEX29	-0.173712	0.38	200*		KIF1A	0.0881642	0.128056	439*
TMC7	-0.1205	0.38	337*		PLSCR3	0.0876295	0.128056	439*
SPA17	-0.17842	0.38	186*		C3orf62	0.0875705	0.128056	439*
ABHD10	0.122264	0.38	337*		TTLL3	0.0881267	0.128056	439*
PFDN1	0.120815	0.38	337*		DDX50	0.0880264	0.128056	439*
CSAG1	-0.173975	0.38	200*		FBH1	0.0878539	0.128056	439*
HSPA9	-0.120574	0.38	337*		HK3	0.0883699	0.128056	439*
FRAT1	-0.120255	0.38	337*		DHRS7	0.0880512	0.128056	439*
AIMP1	0.173362	0.38	200*		SIX6	0.0874019	0.128056	439*
FAM230I	0.175442	0.38	200*		NUP210	0.0874142	0.128056	439*
H3-3B	0.12055	0.38	337*		GNG2	0.0876047	0.128056	439*
AVEN	-0.177362	0.38	200*		TSPAN33	0.0879668	0.128056	439*
PCDHGA1	-0.12134	0.38	337*		ZNF615	0.0877894	0.128056	439*
TOR1AIP2	-0.173097	0.38	200*		LTC4S	0.0876886	0.128056	439*
ATP5PF	-0.122793	0.38	337*		ALPL	-0.0874469	0.128056	439*
ITPRIP	-0.173308	0.38	200*		HOXB1	-0.0874232	0.128056	439*
LRRC39	0.10362	0.38	281*		ARSG	-0.0879464	0.128056	439*
FMO1	0.12029	0.38	337*		OR10W1	0.0882976	0.128056	439*
TMC1	0.120708	0.38	337*		CLDN16	0.0874544	0.128056	439*
CCNE1	-0.0834292	0.38	447*		FCRL3	-0.0875899	0.128056	439*
UQCRC1	-0.121898	0.38	337*		FGL1	0.0875228	0.128056	439*
IFFO1	0.175318	0.38	200*		OR2D2	-0.0881031	0.128056	439*
LARP7	0.104856	0.38	380*		TBC1D19	-0.087717	0.128056	439*
ACKR1	-0.121231	0.38	337*		ZNF772	0.0879777	0.128056	439*
TSGA13	-0.174026	0.38	200*		PPID	0.0882574	0.128056	439*
AP4E1	-0.177477	0.38	200*		UNC5A	0.0876598	0.128056	439*
PRAMEF4	0.175024	0.38	200*		RALB	0.0881798	0.128056	439*
NSUN7	-0.1053	0.38	380*		CCL2	-0.0880702	0.128056	439*
ZFP2	-0.120276	0.38	337*		SPNS1	0.0872787	0.127834	439*
USP9X	-0.0829553	0.38	447*		YWHAG	0.0872701	0.127834	439*
CBLL2	-0.121707	0.38	337*		DCUN1D5	0.0872553	0.127834	439*
KIR2DL4	-0.121624	0.38	337*		MARCHF8	-0.0872853	0.127834	439*
SUMO2	-0.0828858	0.38	445*		ST18	-0.0873232	0.127834	439*
PCDH20	-0.122518	0.38	337*		FOXRED2	0.0872894	0.127834	439*
APOA2	-0.0931827	0.38	446*		SNX24	0.0872656	0.127834	439*
SLC40A1	-0.121137	0.38	337*		APOC2	-0.0873687	0.127834	439*
ZNF586	-0.118502	0.38	327*		CDADC1	-0.0872859	0.127834	439*
LYZ	-0.0927454	0.38	446*		MRPL49	-0.0871533	0.12769	439*
SC5D	0.120295	0.38	337*		LRRC41	0.0871662	0.12769	439*
ZBTB12	-0.103534	0.38	374*		PPP4R1	-0.0871702	0.12769	439*
RTCA	-0.121236	0.38	337*		LRRC32	0.0871781	0.12769	439*
SETBP1	0.0838024	0.38	447*		TUBA4A	0.0871703	0.12769	439*
C1QTNF1	0.103674	0.38	374*		OR2L3	0.0871464	0.12769	439*
ZEB2	-0.0837313	0.38	447*		KHDRBS3	-0.0871964	0.12769	439*
SLC4A4	-0.0838779	0.38	447*		PQBP1	-0.0485381	0.127053	406*
OR10G3	0.0850184	0.38	281*		CHEK1	-0.0631087	0.126993	433*
CRABP1	-0.0848204	0.38	447*		PLRG1	0.0631323	0.126993	433*
SLC10A6	0.122111	0.38	337*		PES1	0.0870723	0.126483	439*
RDH8	-0.0928341	0.38	446*		PRSS36	-0.0870458	0.126241	439*
ERVW-1	0.120639	0.38	337*		DISP2	0.0870043	0.125987	439*
FGFR1	0.0832093	0.38	447*		MCTP1	0.087017	0.125987	439*
ZCCHC14	0.121606	0.38	337*		CCDC174	-0.0869729	0.125645	439*
SUMO1P1	-0.0993731	0.38	374*		CLPX	-0.0869463	0.12559	439*
TRA2A	0.0928303	0.38	446*		IL24	-0.0869374	0.12559	439*
CALCA	0.12122	0.38	337*		ADH4	-0.0869268	0.12559	439*
ADCK2	-0.093583	0.38	446*		ID3	0.062934	0.125572	433*
CASP8	-0.0843902	0.38	447*		DUSP1	0.0868926	0.125483	439*
CENPA	0.0832416	0.38	447*		ENDOD1	0.0868932	0.125483	439*
RTN4RL2	0.0833436	0.38	447*		ZNF98	-0.0868359	0.124922	439*
RTP1	-0.0840716	0.38	445*		C8orf48	0.0868373	0.124922	439*
RDX	0.0810924	0.38	445*		TMEM91	-0.0868002	0.124742	439*
AGO4	0.121459	0.38	337*		IDI2	0.0867745	0.124742	439*
NF2	-0.0933978	0.38	446*		DNAL1	0.0867694	0.124742	439*
FGD1	0.0828672	0.38	447*		TOPAZ1	0.0867839	0.124742	439*
SDF2	0.0953537	0.38	374*		RPL14	-0.0867403	0.124735	439*
NUDT3	0.0802731	0.38	445*		ZCCHC9	-0.0867427	0.124735	439*
FOXN1	-0.0823649	0.38	445*		DYNLL1	0.0627544	0.124175	433*
CR1L	-0.103513	0.38	281*		MAML3	-0.0626749	0.124175	433*
CUL9	-0.0847618	0.38	447*		RNASEH2A	0.0866317	0.123524	439*
SET	-0.0811153	0.38	445*		SERF2	0.0866426	0.123524	439*
USP25	-0.0814431	0.38	445*		EXOC3L1	0.0866227	0.123524	439*
SCML1	-0.0836704	0.38	447*		SEMA3A	-0.0866314	0.123524	439*
TRNAU1AP	-0.103701	0.38	374*		PIGX	0.0865493	0.122623	439*
ZNF595	-0.120659	0.38	337*		NSFL1C	0.0865505	0.122623	439*
ROS1	-0.093163	0.38	446*		CAVIN1	-0.062487	0.12254	433*
NPHP3-ACAD11	0.0804648	0.38	445*		CAGE1	0.0865293	0.122509	439*
ZBTB22	0.0810771	0.38	445*		HELLS	0.0623919	0.12239	433*
MAP3K5	-0.0820712	0.38	445*		ZNF22	-0.0864754	0.122215	439*
CCKBR	-0.0809571	0.38	445*		CHRNB2	0.0864717	0.122215	439*
COL4A3	-0.092887	0.38	446*		SLC46A3	0.0864995	0.122215	439*
ARFGAP3	-0.0835291	0.38	445*		SF3A1	-0.0864461	0.121988	439*
TLX2	-0.0847423	0.38	447*		ASTE1	-0.0864171	0.121691	439*
TNFRSF18	-0.0830562	0.38	447*		PPP1R15B	-0.0863187	0.121527	439*
TLE3	-0.084357	0.38	447*		MRPS16	-0.0863295	0.121527	439*
SDS	0.0827837	0.38	445*		OR6B2	0.0863697	0.121527	439*
ADRA1A	-0.0803138	0.38	445*		OLFM4	0.0863891	0.121527	439*
CHRM2	-0.0810151	0.38	445*		AP5B1	0.0862847	0.121527	439*
PDAP1	-0.0940761	0.38	446*		MAB21L1	-0.0862805	0.121527	439*
CABP4	-0.0816121	0.38	445*		LACRT	-0.0863614	0.121527	439*
SLC35F3	-0.0843041	0.38	447*		TNFSF12	0.0862813	0.121527	439*
SARDH	-0.0821826	0.38	445*		KCNH5	0.0862963	0.121527	439*
KDELR1	-0.0829327	0.38	447*		SAC3D1	0.0862483	0.121167	439*
NEUROG1	-0.0839108	0.38	447*		GARS1	-0.0862089	0.120945	439*
SUSD2	-0.101283	0.38	374*		FAM76A	0.0862101	0.120945	439*
ATP13A1	-0.0830552	0.38	445*		PFAS	0.0861246	0.120914	439*
SREK1	-0.0837138	0.38	445*		COX4I1	-0.0859354	0.120914	439*
KRT7	0.122175	0.38	337*		ZCRB1	0.0860616	0.120914	439*
DYRK3	-0.080994	0.38	445*		CDKN1B	0.0859822	0.120914	439*
PLK2	-0.0843647	0.38	447*		PI4KA	0.0858643	0.120914	439*
PI4K2A	0.083944	0.38	447*		DDX6	0.0858542	0.120914	439*
ZFP1	0.122031	0.38	337*		RPL24	-0.0859319	0.120914	439*
CPE	0.0806655	0.38	445*		NCOA5	0.0861199	0.120914	439*
CALCOCO2	-0.0830533	0.38	384*		MRPL1	-0.0858681	0.120914	439*
CYSLTR2	0.0936403	0.38	446*		APIP	0.0861516	0.120914	439*
ADCK5	-0.0824335	0.38	445*		CCDC78	0.0861079	0.120914	439*
ADH1C	-0.0835532	0.38	445*		CLPTM1	0.0859937	0.120914	439*
BTAF1	-0.084125	0.38	447*		DLX4	0.0860502	0.120914	439*
IL6ST	0.0817694	0.38	445*		PTDSS2	0.0860648	0.120914	439*
LIMS1	-0.0805893	0.38	445*		TMEM209	-0.0858945	0.120914	439*
KCNG1	0.0814467	0.38	445*		DUSP3	0.0860911	0.120914	439*
RYK	0.0834712	0.38	447*		CIDEB	0.0859263	0.120914	439*
STK11	0.082959	0.38	447*		CSTB	0.0859726	0.120914	439*
DCLK3	0.0803025	0.38	445*		SPATA2	-0.0859386	0.120914	439*
LZTR1	0.0966467	0.38	374*		PRRT1	0.0861429	0.120914	439*
BTBD3	-0.104852	0.38	380*		GAS2L2	-0.0858662	0.120914	439*
GGA1	0.0832485	0.38	447*		SPINK8	0.086141	0.120914	439*
REXO4	-0.0849244	0.38	447*		ACSL1	0.0858598	0.120914	439*
SERPINI2	-0.0818009	0.38	445*		PCSK2	-0.0861714	0.120914	439*
RAB11B	-0.0843059	0.38	447*		ADAMTS20	0.0859753	0.120914	439*
S1PR3	0.0810668	0.38	445*		ZNF638	0.085804	0.120189	439*
TREML1	-0.0834483	0.38	445*		WDR24	0.085776	0.119909	439*
RAD50	0.0822603	0.38	445*		AHR	-0.0857589	0.119847	439*
FRMPD2B	-0.0827744	0.38	445*		THOC1	-0.0855979	0.119407	439*
CDKL5	0.0848336	0.38	447*		PI4KB	0.0854227	0.119407	439*
NFATC2	-0.0844663	0.38	447*		LZTR1	0.0853265	0.119407	439*
MTMR9	-0.0802205	0.38	445*		RBM42	-0.0854811	0.119407	439*
CDH15	-0.0847722	0.38	447*		PPP5C	0.0856085	0.119407	439*
ADCY4	-0.0815041	0.38	445*		SMG9	-0.0855024	0.119407	439*
HLA-F	-0.0818114	0.38	445*		BET1L	0.0852952	0.119407	439*
ARAP3	-0.0834845	0.38	445*		SNX3	0.0852765	0.119407	439*
GPR39	-0.0812531	0.38	445*		CCDC134	0.0857113	0.119407	439*
HMGA1	-0.0828579	0.38	447*		TTLL5	0.0855627	0.119407	439*
CORO1A	-0.0835981	0.38	447*		ZNF668	-0.0852975	0.119407	439*
ZBTB2	0.0809814	0.38	445*		EDN2	0.0853312	0.119407	439*
ITGB8	-0.0830954	0.38	447*		OR5A1	0.0853885	0.119407	439*
C4BPA	-0.083827	0.38	445*		NPBWR2	0.0855265	0.119407	439*
LGSN	0.0815947	0.38	445*		JHY	0.0854332	0.119407	439*
GSTP1	0.0821327	0.38	445*		KIAA0513	0.0854824	0.119407	439*
MBD3L2B	-0.0837287	0.38	447*		TECRL	-0.0855879	0.119407	439*
OR51E1	-0.0825223	0.38	445*		SLC51B	-0.0855945	0.119407	439*
PILRA	0.0806792	0.38	445*		MARF1	0.0852934	0.119407	439*
OPN4	-0.0826563	0.38	445*		HERPUD2	-0.0856853	0.119407	439*
RGR	0.0803561	0.38	445*		WDR90	0.0855106	0.119407	439*
RBPMS2	0.105702	0.38	281*		MIXL1	0.0854301	0.119407	439*
CNNM1	0.0814802	0.38	445*		RELN	-0.0854793	0.119407	439*
LIMK1	-0.0639479	0.38	439*		TLR9	0.0854471	0.119407	439*
RBMY2FP	-0.0606426	0.38	282*		AFG1L	0.0852646	0.119407	439*
GPR162	-0.0484617	0.38	439*		IFT80	0.0852739	0.119407	439*
DUSP21	-0.056688	0.38	439*		ZBTB8B	0.0855693	0.119407	439*
MAGEA11	-0.0473336	0.38	295*		CATIP	0.0853355	0.119407	439*
MRPS15	-0.168073	0.37	200*		SERPINA6	0.0855509	0.119407	439*
RPL18	-0.170746	0.37	200*		IL9	-0.0853984	0.119407	439*
CENPB	0.170061	0.37	200*		CCR9	0.0856179	0.119407	439*
MAPK8IP3	0.166444	0.37	200*		FGF9	-0.0854051	0.119407	439*
TLN1	0.100638	0.37	380*		ZNF783	0.0854122	0.119407	439*
CRISP2	-0.168647	0.37	200*		FAM177B	0.0856945	0.119407	439*
TIMM8B	-0.17098	0.37	200*		HHEX	-0.0852506	0.119403	439*
C11orf74	0.166895	0.37	200*		PRKAR1A	0.0852262	0.119309	439*
TMEM167B	0.170355	0.37	200*		GOSR2	0.0852184	0.119309	439*
CFAP206	0.167522	0.37	200*		HIRA	-0.060669	0.119117	433*
ZNF436-AS1	0.167058	0.37	200*		YARS2	-0.0619078	0.119117	433*
ZNF425	-0.170905	0.37	200*		BAP1	0.0620798	0.119117	433*
TMEM140	0.168414	0.37	200*		POLR2L	-0.060779	0.119117	433*
OR7G2	-0.119216	0.37	337*		PCGF1	-0.0609869	0.119117	433*
PLEKHA7	-0.166511	0.37	200*		PCF11	-0.0609135	0.119117	433*
BSPRY	-0.170345	0.37	200*		TAF3	-0.0605926	0.119117	433*
TEAD1	0.081892	0.37	447*		USP22	-0.0608563	0.119117	433*
CYB5D1	-0.166797	0.37	200*		PHF23	0.0615506	0.119117	433*
NT5DC2	-0.166581	0.37	200*		CABIN1	-0.0614699	0.119117	433*
DPPA4	0.17172	0.37	200*		ACTR8	0.0616807	0.119117	433*
RNF26	0.119461	0.37	337*		SUPT6H	-0.0611425	0.119117	433*
SLC6A16	0.1194	0.37	337*		PRMT1	0.0612908	0.119117	433*
COPS8	0.078669	0.37	445*		SAP30L	0.0611363	0.119117	433*
DNAJC15	-0.168264	0.37	200*		HAAO	-0.0606207	0.119117	433*
S100A1	0.0920008	0.37	446*		SETD9	-0.0608939	0.119117	433*
CCDC136	-0.169213	0.37	200*		LEF1	-0.0612707	0.119117	433*
LILRB2	-0.119658	0.37	337*		TNP1	0.0620066	0.119117	433*
SCAP	0.0815595	0.37	447*		CD3D	-0.0609182	0.119117	433*
P3H4	0.167332	0.37	200*		FAM181B	0.0851214	0.118564	439*
LUC7L2	0.11976	0.37	337*		C8B	-0.0850894	0.118564	439*
N4BP2L2	0.169247	0.37	200*		SEC23A	0.0851609	0.118564	439*
SMTNL2	0.170845	0.37	200*		BSDC1	0.0851477	0.118564	439*
CEP72	0.168325	0.37	200*		FASTKD3	0.0850768	0.118564	439*
SCEL	-0.17052	0.37	200*		CEP83	0.0850575	0.118564	439*
PMCHL2	-0.166666	0.37	200*		UTS2B	-0.0850956	0.118564	439*
CXorf21	0.148388	0.37	285*		OPRPN	0.0850598	0.118564	439*
ABCA11P	-0.100444	0.37	380*		KRTAP21-3	-0.0850896	0.118564	439*
CLCN3	0.0908628	0.37	446*		MNT	0.060432	0.118487	433*
MAF	-0.0826809	0.37	447*		LMCD1	0.0603884	0.118487	433*
TGM1	0.119952	0.37	337*		P4HA2	0.0602784	0.118045	433*
VSTM2A	-0.0999476	0.37	380*		SRSF10	0.0844353	0.117929	439*
PLEK	0.11941	0.37	337*		XPO5	0.0846121	0.117929	439*
FOXA1	-0.0815083	0.37	447*		MRM2	-0.0846482	0.117929	439*
LETM2	-0.0824558	0.37	447*		SPTLC2	0.0848979	0.117929	439*
INKA2	0.120049	0.37	337*		TOP2A	-0.0849516	0.117929	439*
LZTFL1	0.119142	0.37	337*		GINS3	-0.0845716	0.117929	439*
SP5	-0.119428	0.37	337*		RPL21	0.0849661	0.117929	439*
ZBTB8B	-0.103139	0.37	380*		RPL19	-0.084937	0.117929	439*
MEP1A	0.0911515	0.37	446*		NDOR1	0.08483	0.117929	439*
ANKRD62P1-PARP4P3	0.101983	0.37	281*		OTOP1	-0.0846972	0.117929	439*
RAB33B	0.0911061	0.37	446*		GP1BB	0.0850052	0.117929	439*
BCRP2	0.081596	0.37	384*		DNAJB13	0.0846343	0.117929	439*
SOCS7	-0.101414	0.37	380*		HES6	0.0848479	0.117929	439*
DUSP11	-0.0909997	0.37	446*		AOC3	-0.0844309	0.117929	439*
SIRPA	-0.0913921	0.37	446*		LYRM9	-0.0843895	0.117929	439*
VSX2	-0.0817598	0.37	447*		FOXN3	0.0844519	0.117929	439*
ACAD11	0.078683	0.37	445*		USP6	0.0849081	0.117929	439*
OPN3	0.0787245	0.37	445*		DRGX	-0.084544	0.117929	439*
FBXW2	0.082255	0.37	447*		GID4	0.0845227	0.117929	439*
FKBP5	-0.0913813	0.37	446*		ZNF618	-0.0844656	0.117929	439*
RAB1B	0.0796068	0.37	445*		H3C10	-0.0846782	0.117929	439*
ZNF493	-0.0824111	0.37	447*		TRIM71	0.0848022	0.117929	439*
SUSD5	-0.101218	0.37	281*		NFIX	0.0843938	0.117929	439*
BATF	0.0818544	0.37	447*		MS4A15	0.0848543	0.117929	439*
TTC30B	0.101773	0.37	380*		EXTL1	0.0844876	0.117929	439*
UBE2MP1	0.0790418	0.37	445*		ZNF625	0.0847154	0.117929	439*
RBBP7	0.0817309	0.37	447*		FAM83F	-0.084554	0.117929	439*
GRB7	-0.0792414	0.37	445*		CTDSPL	-0.0848331	0.117929	439*
STIL	-0.0796278	0.37	445*		BCL2L11	0.0847166	0.117929	439*
OR2T33	0.0916362	0.37	446*		ETFRF1	-0.0844328	0.117929	439*
TSEN34	0.11956	0.37	337*		CHI3L2	-0.0844727	0.117929	439*
CNGA3	0.0815138	0.37	447*		FRK	0.0843986	0.117929	439*
[truncated: 8,003 more rows]

## Sheet: Fig.4d,e
AM-1882 AUC versus Mutation, Pearson Correlation, p-value				DepMap Consortium, TP53 Wild-type (Other) Group (n = 181): please note TP53 null cell lines are classified as "Other"				DepMap Consortium, TP53 mutant (Hotspot) Group (n = 448)				STATS by GraphPad Prism
Gene ID	pearsonCor	-log10 (p-value)		Cell Line ID	Primary Disease	AM-1882 (AUC)		Cell Line ID	Primary Disease	AM-1882 (AUC)
TP53	-0.191795	5.94134		PECAPJ49	Head and Neck Cancer	0.420682		ONCODG1	Ovarian Cancer	0.272971			TP53 Wildtype vs Mutant, AM-1882 AUC
ADGRV1	0.116927	2.49572		NCIH28	Lung Cancer	0.445807		SCABER	Bladder Cancer	0.296825		Unpaired t test with Welch's correction
MT-CYB	-0.104682	2.07869		LI7	Liver Cancer	0.473215		DEL	Lymphoma	0.304267		P value	2.32017e-07
MUC4	0.104882	2.08519		TOV21G	Ovarian Cancer	0.485491		OC316	Ovarian Cancer	0.311159		P value summary	****
FRAS1	0.123364	2.73089		DBTRG05MG	Brain Cancer	0.505977		HCC1359	Lung Cancer	0.333611		Significantly different (P < 0.05)?	Yes
DNAH17	0.104651	2.07769		TTC1240	Rhabdoid	0.535569		5637	Bladder Cancer	0.341868		One- or two-tailed P value?	Two-tailed
NCOR2	0.115153	2.43284		IM95	Gastric Cancer	0.535677		CAL62	Thyroid Cancer	0.372455		F-test, unequal group variance performed Welch's correction
WDR87	0.117365	2.51137		TTC442	Sarcoma	0.571541		SNU886	Liver Cancer	0.381421
TET3	0.133787	3.13533		DKMG	Brain Cancer	0.572871		NIHOVCAR3	Ovarian Cancer	0.383539
DST	0.0800618	1.35766		JJN3	Myeloma	0.573417		NCIH1339	Lung Cancer	0.384849
DNAH10	0.0958551	1.80238		MDST8	Colon/Colorectal Cancer	0.574211		YD10B	Head and Neck Cancer	0.393123
CDH23	0.0973968	1.84918		769P	Kidney Cancer	0.584067		PC14	Lung Cancer	0.393787
DNAH6	0.0966374	1.82605		AMO1	Myeloma	0.591805		YD15	Head and Neck Cancer	0.396332
TPTE	0.103431	2.0383		SAOS2	Bone Cancer	0.592162		NCIH2170	Lung Cancer	0.397533
VPS13A	0.0984332	1.881		CORL23	Lung Cancer	0.595795		JHOM1	Ovarian Cancer	0.401165
SCN11A	0.111794	2.31608		NCIH1341	Lung Cancer	0.596114		SW1710	Bladder Cancer	0.402473
MUC16	-0.0653001	0.998093		LNZ308	Brain Cancer	0.600237		MEG01	Leukemia	0.404917
PTPRF	0.117541	2.51767		A3KAW	Lymphoma	0.602534		JMSU1	Bladder Cancer	0.407966
PEAK1	0.112836	2.35198		TTC549	Rhabdoid	0.610345		HCC1806	Breast Cancer	0.410522
UNC13C	0.0840992	1.46536		MSTO211H	Lung Cancer	0.610399		RT112	Bladder Cancer	0.4154
CR1	0.0990185	1.89909		ONS76	Brain Cancer	0.620411		NCIH2087	Lung Cancer	0.417555
ZNF91	0.117519	2.51689		A375	Skin Cancer	0.62564		HUH1	Liver Cancer	0.424621
UBN2	0.111249	2.29742		GRANTA519	Lymphoma	0.626075		HT29	Colon/Colorectal Cancer	0.426584
MAP2	0.104706	2.07945		TTC709	Rhabdoid	0.635361		DAOY	Brain Cancer	0.433507
FAT2	0.0823595	1.41845		TUHR4TKB	Kidney Cancer	0.63992		NCIH2228	Lung Cancer	0.439188
TEX15	0.100068	1.93175		TE617T	Sarcoma	0.640104		CHL1	Skin Cancer	0.439214
PTPRB	0.095858	1.80246		NCIH1944	Lung Cancer	0.65329		NCIH508	Colon/Colorectal Cancer	0.446346
CUX1	0.100429	1.94303		TTC642	Rhabdoid	0.653478		GAMG	Brain Cancer	0.448513
PRDM9	0.0985088	1.88333		MG63	Bone Cancer	0.664368		HCC1954	Breast Cancer	0.449809
OBSCN	0.0634521	0.956804		WM793	Skin Cancer	0.668126		COLO741	Skin Cancer	0.451476
PKHD1L1	0.0720018	1.15473		GP2D	Colon/Colorectal Cancer	0.672069		OC314	Ovarian Cancer	0.451952
ASCC3	0.0973794	1.84865		BT16	Rhabdoid	0.676072		RL	Lymphoma	0.461486
MAP3K4	-0.102108	1.99602		U87MG	Brain Cancer	0.687955		RPMI7951	Skin Cancer	0.465528
MXRA5	0.0826508	1.42625		SCC9	Head and Neck Cancer	0.694647		JIMT1	Breast Cancer	0.465671
DYSF	0.085348	1.4995		U343	Brain Cancer	0.701644		JHH5	Liver Cancer	0.471658
TNXB	0.0784563	1.31596		A204	Rhabdoid	0.70515		TCCPAN2	Pancreatic Cancer	0.47343
COL21A1	0.109251	2.22968		SKNAS	Neuroblastoma	0.710058		RVH421	Skin Cancer	0.473701
ITPR1	0.0929918	1.71705		NCIH2052	Lung Cancer	0.715541		LUDLU1	Lung Cancer	0.474682
ABCC9	0.0916632	1.67817		HEC50B	Endometrial/Uterine Cancer	0.721228		CORL279	Lung Cancer	0.479611
COL4A6	0.113337	2.36937		C8166	Lymphoma	0.722042		EBC1	Lung Cancer	0.480342
ALMS1	0.0754209	1.23886		LOVO	Colon/Colorectal Cancer	0.72319		CJM	Skin Cancer	0.484602
ADGRL2	0.0905173	1.645		RKO	Colon/Colorectal Cancer	0.72469		SNU1076	Head and Neck Cancer	0.486288
RERE	0.088128	1.57691		TC205	Bone Cancer	0.726451		YH13	Brain Cancer	0.497522
GRM8	0.0941028	1.74991		MON	Rhabdoid	0.735398		SNU899	Head and Neck Cancer	0.50075
CHD5	0.0865267	1.53208		697	Leukemia	0.735426		BICR22	Head and Neck Cancer	0.505262
DCHS1	0.0802663	1.36302		JVM3	Leukemia	0.736227		CAL33	Head and Neck Cancer	0.508463
MYH13	0.0860035	1.51758		CCFSTTG1	Brain Cancer	0.741673		HCC15	Lung Cancer	0.508946
TDRD5	0.10712	2.15858		HEP3B217	Liver Cancer	0.743514		U178	Brain Cancer	0.509373
FLT4	-0.0989769	1.8978		KU1919	Bladder Cancer	0.746502		SNU478	Bile Duct Cancer	0.513309
GTF3C1	0.0868428	1.54088		RCC10RGB	Kidney Cancer	0.74658		NCIH1048	Lung Cancer	0.513445
MTR	0.105118	2.09287		KMRC1	Kidney Cancer	0.751918		PANC0203	Pancreatic Cancer	0.516097
TRPM1	0.100722	1.95223		MCAS	Ovarian Cancer	0.756274		LCLC103H	Lung Cancer	0.517543
AIMP1	0.125393	2.80732		UACC62	Skin Cancer	0.75722		NCIH2444	Lung Cancer	0.518996
UBE3B	-0.11301	2.35801		NB1	Neuroblastoma	0.757697		ES2	Ovarian Cancer	0.520121
ZNF311	-0.147089	3.69469		SF126	Brain Cancer	0.759693		HT	Lymphoma	0.520447
F8	0.0849442	1.48842		SW1573	Lung Cancer	0.764201		KNS60	Brain Cancer	0.521978
ANKRD26	0.0918199	1.68274		JHH1	Liver Cancer	0.764481		G292CLONEA141B1	Bone Cancer	0.522199
SLITRK3	0.0909499	1.65749		OCIAML2	Leukemia	0.769038		SF539	Brain Cancer	0.523421
MAP1A	0.0810014	1.38236		KATOIII	Gastric Cancer	0.769396		SH10TC	Gastric Cancer	0.523897
MDN1	0.0702106	1.1118		CW9019	Sarcoma	0.770953		SNU1077	Endometrial/Uterine Cancer	0.523918
NFASC	0.0904326	1.64257		CALU1	Lung Cancer	0.771426		PANC1005	Pancreatic Cancer	0.527524
MROH2B	0.0819	1.40619		LNCAPCLONEFGC	Prostate Cancer	0.77173		COV362	Ovarian Cancer	0.527932
LAMB2	0.0914345	1.67153		TC32	Bone Cancer	0.773351		KMS28BM	Myeloma	0.530887
PCDHB2	0.0981213	1.87139		SKNMC	Bone Cancer	0.774664		HEL	Leukemia	0.531113
GPR156	0.122818	2.71051		SKHEP1	Liver Cancer	0.775357		PATU8988T	Pancreatic Cancer	0.533499
PTPN13	-0.0740944	1.20588		PANC0813	Pancreatic Cancer	0.776711		SKNO1	Leukemia	0.53352
NPHS1	0.106443	2.13623		AM38	Brain Cancer	0.779791		LC1SQSF	Lung Cancer	0.536587
SYNE1	0.0563388	0.805453		HEYA8	Ovarian Cancer	0.781103		HUPT3	Pancreatic Cancer	0.540704
CCDC178	0.0939325	1.74485		SMSCTR	Sarcoma	0.781704		TE9	Esophageal Cancer	0.542545
ARHGEF37	0.135352	3.19864		SNU1	Gastric Cancer	0.785052		SNU685	Endometrial/Uterine Cancer	0.545451
NCOR1	0.0963982	1.81879		OAW42	Ovarian Cancer	0.785335		SNUC4	Colon/Colorectal Cancer	0.546794
ZFC3H1	0.0899076	1.62749		KMS11	Myeloma	0.785714		OVCAR8	Ovarian Cancer	0.548207
PPFIA4	0.100682	1.95098		HT1197	Bladder Cancer	0.792133		T98G	Brain Cancer	0.552526
HRNR	0.0819736	1.40815		NCIH292	Lung Cancer	0.793637		NCIH1793	Lung Cancer	0.553599
CRAT	0.128461	2.925		C32	Skin Cancer	0.794556		CAL120	Breast Cancer	0.555678
MYO3A	0.0840168	1.46312		IGR1	Skin Cancer	0.795267		PECAPJ41CLONED2	Head and Neck Cancer	0.556968
XIRP1	0.0906747	1.64954		TM87	Rhabdoid	0.799232		TYKNU	Ovarian Cancer	0.561944
GEMIN5	-0.0983999	1.87997		HT1080	Sarcoma	0.810008		S117	Sarcoma	0.567765
TMEM131	0.0820379	1.40986		NALM6	Leukemia	0.810256		DANG	Pancreatic Cancer	0.570252
PCDH15	0.0589722	0.86009		OCIAML3	Leukemia	0.812352		DU145	Prostate Cancer	0.570253
CNTLN	0.100955	1.95955		ACCMESO1	Lung Cancer	0.814521		SNU489	Brain Cancer	0.570961
PIEZO2	0.0723778	1.16384		SNU719	Gastric Cancer	0.816587		HCC44	Lung Cancer	0.573394
RYR3	0.0595967	0.873286		MOLM13	Leukemia	0.817653		UMUC1	Bladder Cancer	0.573572
SENP5	-0.0982358	1.87492		G402	Kidney Cancer	0.818417		SR786	Lymphoma	0.574306
ADAMTSL1	0.0904834	1.64403		2313287	Gastric Cancer	0.819956		BECKER	Brain Cancer	0.574583
TRO	0.0883748	1.58388		CHP212	Neuroblastoma	0.820464		YKG1	Brain Cancer	0.574936
FAM135B	0.0698911	1.10423		RMGI	Ovarian Cancer	0.821152		KYSE410	Esophageal Cancer	0.581215
ATP8B2	0.106676	2.14391		PK59	Pancreatic Cancer	0.829196		SW1271	Lung Cancer	0.582156
HCN1	0.0796116	1.3459		DOHH2	Lymphoma	0.829596		MDAMB468	Breast Cancer	0.587192
CENPF	-0.0658756	1.01112		OCIAML5	Leukemia	0.833437		U118MG	Brain Cancer	0.592364
XRN1	0.0950895	1.77936		CH157MN	Brain Cancer	0.833935		SNU601	Gastric Cancer	0.592423
DCAF1	0.125262	2.80235		A1207	Brain Cancer	0.835009		WSUDLCL2	Lymphoma	0.593577
ASXL1	0.0841959	1.46799		A2780	Ovarian Cancer	0.835877		HT115	Colon/Colorectal Cancer	0.594245
ITGA11	0.0938425	1.74218		NCIH1563	Lung Cancer	0.839913		MDAMB436	Breast Cancer	0.596005
HIVEP3	0.0807947	1.37691		JM1	Leukemia	0.842267		KP2	Pancreatic Cancer	0.596535
PLEKHH2	0.0933966	1.72899		CAL51	Breast Cancer	0.846592		SW1088	Brain Cancer	0.600502
TNRC18	-0.0637127	0.962577		LU99	Lung Cancer	0.852361		SNU61	Colon/Colorectal Cancer	0.602226
USH2A	0.0527666	0.73393		NCIH1299	Lung Cancer	0.852852		GI1	Brain Cancer	0.604136
MAGEC1	0.0836643	1.45356		RCHACV	Leukemia	0.853165		SBC5	Lung Cancer	0.606699
CORO7	0.0945898	1.76441		NCIH226	Lung Cancer	0.853977		SNU1196	Bile Duct Cancer	0.609197
CEP350	0.0696598	1.09875		253JBV	Bladder Cancer	0.854245		SKNDZ	Neuroblastoma	0.609364
CASP8	-0.10362	2.04437		COV434	Ovarian Cancer	0.854842		U937	Leukemia	0.610355
ZNF649	0.0948361	1.77177		GOS3	Brain Cancer	0.858096		CAS1	Brain Cancer	0.612701
POTEE	0.098177	1.87311		SNU1079	Bile Duct Cancer	0.858343		TEN	Endometrial/Uterine Cancer	0.613097
CSMD1	0.0538439	0.755187		ECC10	Gastric Cancer	0.859776		HEC108	Endometrial/Uterine Cancer	0.613914
PCDHA6	0.0916432	1.67759		MOLT3	Leukemia	0.860511		NCIH2110	Lung Cancer	0.617254
KIAA1522	0.112875	2.35334		KNS81	Brain Cancer	0.861109		A673	Bone Cancer	0.620791
XPO4	0.0973864	1.84887		A172	Brain Cancer	0.861624		HCC95	Lung Cancer	0.620831
CACNB2	0.100991	1.9607		H4	Brain Cancer	0.861816		UW228	Brain Cancer	0.620911
RALGAPA2	0.0799584	1.35495		UO31	Kidney Cancer	0.861971		RKN	Sarcoma	0.621348
TENM2	0.0637154	0.962637		BDCM	Leukemia	0.864146		HDMYZ	Lymphoma	0.622484
PLEKHG4B	0.085385	1.50052		A427	Lung Cancer	0.866117		KARPAS299	Lymphoma	0.626166
DVL1	0.111324	2.29998		BV173	Leukemia	0.866676		KMRC20	Kidney Cancer	0.627531
CLEC4F	0.113213	2.36503		CADOES1	Bone Cancer	0.870085		BT549	Breast Cancer	0.628066
ARVCF	0.0994525	1.91256		AGS	Gastric Cancer	0.87732		PSN1	Pancreatic Cancer	0.631436
ABCA13	0.0525312	0.729321		ALLSIL	Leukemia	0.877878		HCC2108	Lung Cancer	0.63658
GOLGA5	-0.118747	2.56108		KP4	Pancreatic Cancer	0.881249		HUPT4	Pancreatic Cancer	0.637666
IGF2R	0.0785808	1.31917		253J	Bladder Cancer	0.883488		BFTC909	Kidney Cancer	0.639327
COL11A1	-0.0581756	0.843389		K029AX	Skin Cancer	0.884165		RERFLCKJ	Lung Cancer	0.640305
INSR	0.0952768	1.78497		SUPB15	Leukemia	0.884657		MOLP2	Myeloma	0.641273
BDP1	0.0729588	1.17799		OCILY132	Lymphoma	0.886209		IALM	Lung Cancer	0.642526
DCDC1	0.0668407	1.03314		KD	Rhabdoid	0.886736		EB1	Lymphoma	0.642694
NEMP1	-0.109417	2.23528		PK45H	Pancreatic Cancer	0.888075		HCC1438	Lung Cancer	0.6445
LTBP2	0.0841554	1.46689		MM1S	Myeloma	0.89043		OE21	Esophageal Cancer	0.644687
SCN5A	0.0750925	1.23065		SNGM	Endometrial/Uterine Cancer	0.891503		RD	Sarcoma	0.645065
MYH7	0.0720599	1.15614		ZR751	Breast Cancer	0.893008		M059K	Brain Cancer	0.647562
CCDC171	0.0921463	1.69226		EOL1	Leukemia	0.895046		SUDHL1	Lymphoma	0.650256
ARHGEF40	0.0899201	1.62785		OVISE	Ovarian Cancer	0.899324		NCIH596	Lung Cancer	0.650518
EHBP1	0.0868938	1.5423		HT144	Skin Cancer	0.901942		CFPAC1	Pancreatic Cancer	0.651926
TIE1	0.0876868	1.5645		GDM1	Leukemia	0.906216		NUDHL1	Lymphoma	0.652483
MLH3	0.0874529	1.55793		COLO679	Skin Cancer	0.909865		TE10	Esophageal Cancer	0.655449
KIF15	0.07648	1.2655		U2OS	Bone Cancer	0.919622		HDQP1	Breast Cancer	0.656644
SMARCA4	0.0599362	0.8805		PANC0327	Pancreatic Cancer	0.920166		NB4	Leukemia	0.65785
PGBD5	0.121246	2.65229		HS766T	Pancreatic Cancer	0.920533		RPMI8402	Leukemia	0.657868
PBXIP1	0.111874	2.31884		WM1799	Skin Cancer	0.921789		KYO1	Leukemia	0.659316
ZNF646	-0.0920779	1.69026		TT	Thyroid Cancer	0.924654		KE39	Gastric Cancer	0.659451
CRYBG3	0.0697086	1.09991		CAKI1	Kidney Cancer	0.92533		KYSE180	Esophageal Cancer	0.660353
SOX9	0.106994	2.15441		MHHNB11	Neuroblastoma	0.9282		BHY	Head and Neck Cancer	0.660664
DNAH7	0.0562426	0.803488		MCF7	Breast Cancer	0.929744		PATU8988S	Pancreatic Cancer	0.661007
PAX4	-0.132193	3.07158		COLO678	Colon/Colorectal Cancer	0.932476		OE33	Esophageal Cancer	0.663024
COL5A1	0.0668266	1.03282		CHLA57	Bone Cancer	0.934243		NCIH747	Colon/Colorectal Cancer	0.665733
APBB3	-0.119743	2.59721		SKMEL5	Skin Cancer	0.936888		EFE184	Endometrial/Uterine Cancer	0.670131
CACNA1H	0.0655836	1.0045		PL21	Leukemia	0.936985		IGR39	Skin Cancer	0.674658
MINAR1	0.106528	2.13903		KMS21BM	Myeloma	0.938806		HCC56	Colon/Colorectal Cancer	0.676119
CPD	0.0858056	1.51211		OCILY19	Lymphoma	0.944963		SW900	Lung Cancer	0.678233
ZNF564	0.124752	2.78305		JL1	Lung Cancer	0.945681		HEC1B	Endometrial/Uterine Cancer	0.679432
APC	0.05712	0.821491		NCIH2004RT	Rhabdoid	0.950523		BHT101	Thyroid Cancer	0.681113
SOBP	0.092673	1.70768		DL	Rhabdoid	0.951816		SKMEL2	Skin Cancer	0.682995
ZNF536	0.0683912	1.06899		OVTOKO	Ovarian Cancer	0.952921		SNU216	Gastric Cancer	0.684367
CNOT1	0.0797554	1.34965		A549	Lung Cancer	0.953165		NCIH23	Lung Cancer	0.684683
FSIP2	0.0520097	0.719155		UACC257	Skin Cancer	0.955492		EFM192A	Breast Cancer	0.68525
TRPV4	0.0835695	1.451		COLO792	Skin Cancer	0.966674		TE5	Esophageal Cancer	0.687167
MTPAP	0.121086	2.64639		COGN278	Neuroblastoma	0.96748		SKLU1	Lung Cancer	0.689185
TAF2	0.096131	1.81071		SKNSH	Neuroblastoma	0.971355		HUG1N	Gastric Cancer	0.691163
RBP3	0.089819	1.62495		KMH2	Lymphoma	0.972177		TCCSUP	Bladder Cancer	0.692313
CES1	0.112981	2.35702		G361	Skin Cancer	0.974329		TE11	Esophageal Cancer	0.692861
MYO10	0.069079	1.08508		HS939T	Skin Cancer	0.975927		NCIH838	Lung Cancer	0.692951
MYSM1	0.133164	3.11034		KS1	Brain Cancer	0.975986		SNU423	Liver Cancer	0.693224
ZFPM2	0.0708679	1.12746		SNU840	Ovarian Cancer	0.979206		HOS	Bone Cancer	0.694149
A2ML1	0.0763133	1.26129		SIMA	Neuroblastoma	0.982354		FADU	Head and Neck Cancer	0.695001
PTPRD	0.0689182	1.08131		HCT116	Colon/Colorectal Cancer	0.984737		GCIY	Gastric Cancer	0.695947
CTNND2	0.0702693	1.11319		JHOC5	Ovarian Cancer	0.984821		YD38	Head and Neck Cancer	0.696565
FAM149B1	0.108009	2.18811		WM88	Skin Cancer	0.986996		LS411N	Colon/Colorectal Cancer	0.697414
IKBKE	0.128677	2.93339		SH4	Skin Cancer	0.988306		NCIH441	Lung Cancer	0.698005
ABCA7	0.0708973	1.12817		MDAMB175VII	Breast Cancer	0.988525		NCIH1568	Lung Cancer	0.698027
LATS2	0.0840429	1.46383		MELHO	Skin Cancer	0.989888		TM31	Brain Cancer	0.699171
CEP112	0.0910254	1.65967		DV90	Lung Cancer	0.989993		HMC18	Breast Cancer	0.699638
LRP1B	0.0458914	0.60456		MELJUSO	Skin Cancer	0.994969		HEC251	Endometrial/Uterine Cancer	0.699654
CACNA1A	0.0688953	1.08077		HS611T	Lymphoma	0.997953		KMS12BM	Myeloma	0.700875
TMTC2	0.0798256	1.35148		ACHN	Kidney Cancer	1		GB1	Brain Cancer	0.700937
PRG4	0.085514	1.50407		PANC0504	Pancreatic Cancer	1		NCIH1651	Lung Cancer	0.701283
AFF4	0.0971384	1.8413		BT12	Rhabdoid	1		KYSE30	Esophageal Cancer	0.70306
GOLGA8B	0.107226	2.16209		CORL105	Lung Cancer	1		NCIH2077	Lung Cancer	0.703385
LAMC1	0.0788649	1.32651		SNU869	Bile Duct Cancer	1		ISHIKAWAHERAKLIO02ER	Endometrial/Uterine Cancer	0.703784
CCNB3	0.0917368	1.68032		DU4475	Breast Cancer	1		HEC59	Endometrial/Uterine Cancer	0.703941
SREBF2	0.0997621	1.92219		MPP89	Lung Cancer	1		CAL27	Head and Neck Cancer	0.705951
NDST4	0.0807657	1.37614		HCC1428	Breast Cancer	1		KALS1	Brain Cancer	0.706123
IL6R	0.110788	2.28169		MESSA	Sarcoma	1		PF382	Leukemia	0.707337
OR4N4	0.112571	2.34283		HEPG2	Liver Cancer	1		JHH4	Liver Cancer	0.708843
OR14K1	0.0991169	1.90214		NCIH358	Lung Cancer	1		SNU1105	Brain Cancer	0.709366
MYH9	0.067939	1.05847		CW2	Colon/Colorectal Cancer	1		NCIH196	Lung Cancer	0.710211
NEBL	0.0893919	1.61275						PECAPJ15	Head and Neck Cancer	0.713692
AHNAK	-0.0515298	0.709858						MDAMB231	Breast Cancer	0.714139
ABCF2	-0.107428	2.16879						TC71	Bone Cancer	0.71454
ZNF382	0.0984431	1.8813						143B	Bone Cancer	0.715067
LAMA3	0.0639325	0.967459						HSC3	Head and Neck Cancer	0.715744
STAB2	0.0624901	0.935633						TE15	Esophageal Cancer	0.718067
WSCD1	-0.0982332	1.87484						HUCCT1	Bile Duct Cancer	0.72061
MAST3	0.0982254	1.8746						EW8	Bone Cancer	0.721793
MON2	0.0867303	1.53775						BICR18	Head and Neck Cancer	0.722092
RASIP1	0.101386	1.97314						LN18	Brain Cancer	0.72334
PCDH9	0.0793554	1.33923						MFE296	Endometrial/Uterine Cancer	0.723576
EFCAB13	-0.0922524	1.69536						L363	Myeloma	0.728003
ALDH18A1	0.115881	2.45853						UBLC1	Bladder Cancer	0.728187
MAPK8IP3	0.0823312	1.41769						RCM1	Colon/Colorectal Cancer	0.729995
KEL	0.0803565	1.36538						COV318	Ovarian Cancer	0.73086
AQR	0.0837195	1.45506						T3M10	Lung Cancer	0.73107
FBN2	0.0575768	0.830935						PANC1	Pancreatic Cancer	0.731526
PRUNE2	0.0599897	0.881637						HLF	Liver Cancer	0.73292
USP31	-0.0924539	1.70126						LP1	Myeloma	0.733588
DZANK1	0.0966668	1.82694						VMRCRCZ	Kidney Cancer	0.734843
SLC2A14	-0.112032	2.32428						SKUT1	Sarcoma	0.735586
NRK	0.0694945	1.09485						NCIH647	Lung Cancer	0.735644
NOL6	0.0934898	1.73174						CCLFPEDS0001T	Kidney Cancer	0.736112
MRTFA	0.0908011	1.65319						JHUEM7	Endometrial/Uterine Cancer	0.740123
CECR2	0.0720257	1.15531						639V	Bladder Cancer	0.743168
CPSF1	0.0787761	1.32421						HEC6	Endometrial/Uterine Cancer	0.744761
PKDREJ	0.0719397	1.15323						VMRCRCW	Kidney Cancer	0.745389
PTPRS	0.0654985	1.00257						NCIH2126	Lung Cancer	0.745484
ZNF420	0.102808	2.01834						K562	Leukemia	0.750783
ZIK1	-0.106729	2.14565						HEC151	Endometrial/Uterine Cancer	0.750925
NLRP8	0.0827607	1.4292						LMSU	Gastric Cancer	0.751625
ZP4	-0.0784276	1.31522						8305C	Thyroid Cancer	0.751666
SLITRK6	0.0915312	1.67434						MFE280	Endometrial/Uterine Cancer	0.75219
ITGAL	0.0877512	1.56631						SKNBE2	Neuroblastoma	0.752742
THBS2	0.0877056	1.56502						LAMA84	Leukemia	0.755396
FZD10	0.0834442	1.44761						SNU1214	Head and Neck Cancer	0.75552
SDK1	-0.0601417	0.884878						SUIT2	Pancreatic Cancer	0.756669
KIAA1211L	0.0953999	1.78867						P12ICHIKAWA	Leukemia	0.756836
FCSK	0.0814354	1.39385						TE4	Esophageal Cancer	0.761835
WDTC1	0.084262	1.46979						KYSE450	Esophageal Cancer	0.762976
ZNF628	0.0737472	1.19732						KLE	Endometrial/Uterine Cancer	0.766764
DAXX	0.0950478	1.77811						LK2	Lung Cancer	0.767828
MED12L	-0.065628	1.0055						LOUNH91	Lung Cancer	0.770887
ASPHD2	-0.132685	3.09119						WM983B	Skin Cancer	0.773781
HSPG2	-0.0540347	0.75898						NCIH1703	Lung Cancer	0.774888
NAV3	-0.0574532	0.828375						TE14	Esophageal Cancer	0.775258
OFD1	-0.0837703	1.45644						SNU213	Pancreatic Cancer	0.776027
GPR179	0.0666541	1.02886						AN3CA	Endometrial/Uterine Cancer	0.777707
VARS2	0.0845674	1.47812						JURKAT	Leukemia	0.778889
HELZ2	-0.0593668	0.868418						NCIH2023	Lung Cancer	0.781533
WDR49	0.0888265	1.59667						KMS18	Myeloma	0.781679
WDFY3	0.0572687	0.82456						KNS42	Brain Cancer	0.781914
ARPP21	0.0794044	1.34051						COLO800	Skin Cancer	0.784855
UNC80	0.0577329	0.834174						CL11	Colon/Colorectal Cancer	0.785372
PDE4A	0.102449	2.00688						HSC2	Head and Neck Cancer	0.78605
MYO5B	0.0745985	1.21836						KMS34	Myeloma	0.787686
TRAPPC12	0.0849341	1.48814						647V	Bladder Cancer	0.789563
EPHB1	-0.0767453	1.27222						HCC38	Breast Cancer	0.791103
VWA5B1	0.0800113	1.35634						OUMS23	Colon/Colorectal Cancer	0.792771
FLOT2	0.0827765	1.42963						NCIH1092	Lung Cancer	0.793441
KMT2A	0.0552195	0.782722						LN382	Brain Cancer	0.793776
ARAP2	0.065974	1.01335						U251MG	Brain Cancer	0.797244
DNAH5	0.0476686	0.636968						OV7	Ovarian Cancer	0.798281
CACNA1D	0.0625819	0.937645						JURLMK1	Leukemia	0.798509
HUWE1	0.0618305	0.921246						KMS27	Myeloma	0.798977
SCN1A	0.0680829	1.06182						SNU119	Ovarian Cancer	0.800363
DIAPH2	0.0833254	1.4444						SNU761	Liver Cancer	0.80542
APP	0.103561	2.04247						NCIH2172	Lung Cancer	0.805527
WIZ	0.0777214	1.29708						PATU8902	Pancreatic Cancer	0.807741
TRANK1	0.0684483	1.07032						J82	Bladder Cancer	0.808073
TLL1	0.0767341	1.27194						SKMM2	Myeloma	0.808073
ZNF814	0.076702	1.27112						FTC238	Thyroid Cancer	0.808412
JAKMIP3	0.0829735	1.43492						T84	Colon/Colorectal Cancer	0.80894
KNG1	0.088651	1.59169						KE37	Leukemia	0.80909
SEC16B	0.0850852	1.49229						HCC33	Lung Cancer	0.80943
MCM7	-0.0942018	1.75285						AU565	Breast Cancer	0.810441
CACNA1S	0.0704802	1.11821						HPAFII	Pancreatic Cancer	0.810469
PHF3	-0.0627329	0.940956						TT2609C02	Thyroid Cancer	0.811241
DDX3X	-0.0837786	1.45666						SNB75	Brain Cancer	0.811479
KIAA1109	0.049814	0.677046						DMS79	Lung Cancer	0.811547
SDHA	0.0779298	1.30242						RERFLCAD2	Lung Cancer	0.811851
QRICH2	0.0846395	1.48009						MHHES1	Bone Cancer	0.811888
FER	0.0985012	1.88309						SNU1066	Head and Neck Cancer	0.812623
ARHGEF5	0.0716312	1.14579						THP1	Leukemia	0.813196
CEP170	0.071557	1.144						SKOV3	Ovarian Cancer	0.813986
HYDIN	0.057656	0.832579						MDAMB435S	Skin Cancer	0.814959
BLM	0.0781882	1.30906						NCIH1648	Lung Cancer	0.816205
OR1A1	0.117081	2.5012						NCIH650	Lung Cancer	0.818183
FAM193A	0.0702302	1.11226						KYSE150	Esophageal Cancer	0.81901
SNTG1	-0.0861556	1.52179						NCIH1573	Lung Cancer	0.819517
DMTF1	-0.111013	2.28938						HH	Lymphoma	0.822072
SORCS1	0.0662582	1.01982						NCIH1355	Lung Cancer	0.824547
MYOCD	0.0898086	1.62465						VMCUB1	Bladder Cancer	0.825056
TKTL1	0.110742	2.28013						NCIH1437	Lung Cancer	0.826301
MAN2A2	-0.0836186	1.45233						JHH7	Liver Cancer	0.826597
TGM4	0.103463	2.03932						SNU182	Liver Cancer	0.827069
ABHD16B	-0.101287	1.97003						NCIH522	Lung Cancer	0.827339
ABCA8	0.0641552	0.972417						DETROIT562	Head and Neck Cancer	0.828504
TEX264	-0.136197	3.23308						MC116	Lymphoma	0.832227
SPTBN5	0.0557256	0.792964						RDES	Bone Cancer	0.833408
SEL1L	0.102972	2.02359						SEM	Leukemia	0.834514
HNRNPM	-0.0953313	1.78661						NCIH322	Lung Cancer	0.836438
APBA2	0.0800524	1.35741						DMS53	Lung Cancer	0.837342
PCDHB1	0.0877668	1.56674						8505C	Thyroid Cancer	0.838422
CABS1	0.107156	2.15976						OVKATE	Ovarian Cancer	0.842828
LILRB2	0.090183	1.63539						A2058	Skin Cancer	0.842926
KIRREL1	0.0887303	1.59394						LN464	Brain Cancer	0.843486
ACSS3	0.0777225	1.29711						U266B1	Myeloma	0.8438
CDH6	0.0775553	1.29284						SQ1	Lung Cancer	0.846321
SLC12A5	0.0897973	1.62433						CMLT1	Leukemia	0.847101
COL20A1	0.0682591	1.06591						HCC827	Lung Cancer	0.847291
USP29	0.0763914	1.26326						CI1	Lymphoma	0.847945
ZNF236	0.0730822	1.18101						NCIH1975	Lung Cancer	0.848229
LIG4	0.0841478	1.46668						NCIH1876	Lung Cancer	0.848884
LMBRD2	0.103481	2.03992						NCIH1930	Lung Cancer	0.84904
SV2C	0.0744461	1.21458						NCIH524	Lung Cancer	0.849978
POLA1	0.0729089	1.17677						TOLEDO	Lymphoma	0.8517
AOC1	0.0920345	1.689						NCIH2196	Lung Cancer	0.852879
ZNF451	0.0743396	1.21194						NCIH661	Lung Cancer	0.853568
CACNA2D3	0.0751198	1.23134						IPC298	Skin Cancer	0.85393
ALPK2	-0.0645139	0.980426						JHH6	Liver Cancer	0.854214
ZC3H13	0.0638954	0.966634						CHLA06ATRT	Rhabdoid	0.854936
UMODL1	0.0765626	1.26759						ISTMES2	Lung Cancer	0.855331
PLCZ1	0.0948268	1.77149						NCIH2009	Lung Cancer	0.855556
TDRD1	0.0724208	1.16489						KCL22	Leukemia	0.855639
DIDO1	0.0548365	0.775011						ASPC1	Pancreatic Cancer	0.855806
FZD1	-0.0844915	1.47604						RERFLCAI	Lung Cancer	0.856381
USP26	0.0856719	1.50842						PLCPRF5	Liver Cancer	0.85662
SIN3A	0.0788972	1.32734						OCIM1	Leukemia	0.858314
ANO1	0.0893319	1.61104						CAL148	Breast Cancer	0.859875
NFE2L3	0.0805964	1.37169						KARPAS620	Myeloma	0.860327
ARHGEF10L	0.0805771	1.37118						COLO783	Skin Cancer	0.861915
PEG3	-0.054392	0.766106						HEL9217	Leukemia	0.861954
PTCH1	0.0717592	1.14887						SUPT11	Leukemia	0.862067
GPATCH8	0.0640719	0.970561						SKES1	Bone Cancer	0.86254
FRY	0.0593173	0.86737						TE1	Esophageal Cancer	0.86451
FDXR	0.108898	2.21781						BCPAP	Thyroid Cancer	0.864605
NXPE2	0.0811373	1.38595						NCIH82	Lung Cancer	0.866844
RBM44	0.0917297	1.68011						KYSE270	Esophageal Cancer	0.868665
MYOF	0.0686944	1.07607						HCC1143	Breast Cancer	0.871844
BCKDHB	0.121807	2.67299						JHOS2	Ovarian Cancer	0.871933
SLITRK5	0.0632369	0.952048						HT55	Colon/Colorectal Cancer	0.871961
PSKH2	0.111236	2.297						SNU398	Liver Cancer	0.872593
TSHZ2	0.0726836	1.17128						SNU1041	Head and Neck Cancer	0.873327
BIVM-ERCC5	-0.135242	3.19416						SW948	Colon/Colorectal Cancer	0.874091
AK9	0.0671433	1.04009						ECGI10	Esophageal Cancer	0.875892
VPS13D	0.0580622	0.841025						DND41	Leukemia	0.875946
TRIM28	0.0895902	1.61841						HUT78	Lymphoma	0.876455
NBPF10	0.0628331	0.943156						NCIH1650	Lung Cancer	0.876653
FSTL5	0.0645071	0.980274						KYSE510	Esophageal Cancer	0.876695
SEC24C	0.0812544	1.38905						SNU449	Liver Cancer	0.87706
ABCA4	0.0685302	1.07223						SKMEL3	Skin Cancer	0.877081
FAM214A	0.0847318	1.48261						IGROV1	Ovarian Cancer	0.877141
LRIG1	0.0976702	1.85755						NCIH1693	Lung Cancer	0.877997
C1S	0.0956268	1.79549						NCIH2171	Lung Cancer	0.878079
COL6A5	0.0585934	0.85213						SNU201	Brain Cancer	0.878173
TRAPPC9	0.0604801	0.892111						RL952	Endometrial/Uterine Cancer	0.879084
FHDC1	0.0808361	1.378						SUDHL8	Lymphoma	0.881027
POLR3B	0.0818713	1.40543						MFE319	Endometrial/Uterine Cancer	0.88293
AKNA	0.0766042	1.26864						COGE352	Bone Cancer	0.882974
CDC42BPG	0.0774751	1.29079						SKNEP1	Bone Cancer	0.886288
TRAPPC10	0.0829565	1.43447						PK1	Pancreatic Cancer	0.887935
ROR2	-0.0667612	1.03132						KASUMI2	Leukemia	0.888191
FERD3L	-0.103869	2.05239						SNU46	Head and Neck Cancer	0.88895
AKAP9	0.0504114	0.688392						T47D	Breast Cancer	0.889247
CPAMD8	0.0629449	0.945614						T24	Bladder Cancer	0.889464
IL1R2	0.0970316	1.83804						NCIH1581	Lung Cancer	0.889827
PTPRN2	0.0706454	1.12215						SW579	Thyroid Cancer	0.892862
HS3ST4	0.0991091	1.90189						8MGBA	Brain Cancer	0.895495
HMG20B	-0.119276	2.58023						PC3	Prostate Cancer	0.895846
COL28A1	0.075181	1.23286						HS944T	Skin Cancer	0.896731
OAS3	0.0801719	1.36054						SNU245	Bile Duct Cancer	0.897265
KBTBD12	0.103267	2.03304						MDAMB361	Breast Cancer	0.899799
PKD1L1	0.0503415	0.687061						MONOMAC1	Leukemia	0.900397
HIPK2	0.0824284	1.4203						BC3C	Bladder Cancer	0.901947
ZNF711	0.0835568	1.45066						CORL88	Lung Cancer	0.902698
TLN2	0.0578585	0.836784						BICR6	Head and Neck Cancer	0.90451
CNBD1	0.0876252	1.56277						RH41	Sarcoma	0.906582
CILP	0.0777735	1.29842						NCIH1105	Lung Cancer	0.909145
ARHGEF2	0.0731548	1.18278						ABC1	Lung Cancer	0.910625
FUT9	0.114546	2.41153						SW620	Colon/Colorectal Cancer	0.911165
FBXO21	0.107979	2.1871						SKNFI	Neuroblastoma	0.912028
CHD8	0.0502427	0.685179						COLO668	Lung Cancer	0.912781
APLP1	-0.0958748	1.80297						HPBALL	Leukemia	0.913281
RELCH	0.0736961	1.19606						BICR56	Head and Neck Cancer	0.913893
ANKRD13D	-0.0887176	1.59358						HS683	Brain Cancer	0.914689
OGFRL1	0.076409	1.26371						RH30	Sarcoma	0.916081
PCDHGA2	0.0712107	1.13567						RH4	Sarcoma	0.917618
FCRL3	0.0718911	1.15206						HCC1395	Breast Cancer	0.918217
ZFP82	0.102271	2.00122						G401	Rhabdoid	0.919267
DNMT1	-0.0762429	1.25951						NCIH1373	Lung Cancer	0.919393
ZFHX2	0.0589198	0.858986						ESS1	Endometrial/Uterine Cancer	0.919399
MAGEE1	0.0803799	1.366						SW1990	Pancreatic Cancer	0.921172
CCAR2	0.0868838	1.54202						NCIH2122	Lung Cancer	0.923095
MAPT	0.0792276	1.33591						NCIH520	Lung Cancer	0.923212
ASTE1	0.0899721	1.62934						KELLY	Neuroblastoma	0.924053
MIS18BP1	0.0751172	1.23127						HCC4006	Lung Cancer	0.928369
HAVCR2	-0.107326	2.1654						L33	Pancreatic Cancer	0.928461
AKAP1	0.0730189	1.17946						NCO2	Leukemia	0.928521
RABL2B	-0.0721359	1.15798						BT474	Breast Cancer	0.930368
IRX1	0.0862858	1.5254						CHAGOK1	Lung Cancer	0.9321
SLC25A24	0.0989872	1.89812						CAL78	Bone Cancer	0.932792
RPGRIP1	0.08212	1.41205						NCIH211	Lung Cancer	0.933639
CLASRP	0.0755231	1.24142						TOV112D	Ovarian Cancer	0.937597
LLGL2	0.0847301	1.48256						HS294T	Skin Cancer	0.93834
ALX4	-0.098843	1.89365						SW1353	Bone Cancer	0.943157
ARHGAP6	0.0773524	1.28765						EWS502	Bone Cancer	0.943312
MATN4	0.0874726	1.55849						786O	Kidney Cancer	0.943815
SMPD4	0.0735051	1.19137						NCIH1915	Lung Cancer	0.94487
UGT3A2	0.0831668	1.44013						NCIH446	Lung Cancer	0.944998
PLEKHM3	-0.0924337	1.70067						HCT15	Colon/Colorectal Cancer	0.947877
MGAM	0.0522538	0.723906						KYSE70	Esophageal Cancer	0.947918
LONRF3	0.0962793	1.81519						RI1	Lymphoma	0.950335
ADCY2	0.0724442	1.16545						MEWO	Skin Cancer	0.951393
RNF123	0.0781276	1.3075						DMS273	Lung Cancer	0.955066
PCDHGB1	0.0803626	1.36554						SW1463	Colon/Colorectal Cancer	0.956316
CLSPN	-0.075017	1.22877						MONOMAC6	Leukemia	0.956387
EPPK1	0.0521013	0.720937						MOLM16	Leukemia	0.957492
UNC13A	0.0691504	1.08676						KP3	Pancreatic Cancer	0.95781
PDE3A	0.064556	0.981369						A704	Kidney Cancer	0.958096
MAP6	0.108672	2.21024						HCC1419	Breast Cancer	0.958291
NHSL2	0.102954	2.02301						TC106	Bone Cancer	0.959918
LAMB1	-0.0690719	1.08491						HEC1A	Endometrial/Uterine Cancer	0.966401
SEC16A	0.0542595	0.763459						TALL1	Leukemia	0.968096
ZHX2	0.0718483	1.15102						TE6	Esophageal Cancer	0.968452
PTPRU	0.068641	1.07482						KYSE140	Esophageal Cancer	0.971562
SLFN12L	0.102285	2.00166						CL34	Colon/Colorectal Cancer	0.971958
RBM15B	0.072554	1.16813						KYSE520	Esophageal Cancer	0.974712
ADAMTS20	0.0516709	0.712585						TF1	Leukemia	0.977193
SPHKAP	0.0530589	0.739671						KNS62	Lung Cancer	0.979416
ATP2B2	0.069294	1.09013						SCC25	Head and Neck Cancer	0.979583
MUC6	0.0604302	0.891043						LXF289	Lung Cancer	0.981771
SPEG	0.0477449	0.638373						EKVX	Lung Cancer	0.984087
DOCK1	-0.061318	0.910138						BFTC905	Bladder Cancer	0.98572
ARHGEF17	0.0602998	0.888254						NCIH2030	Lung Cancer	0.985991
RB1CC1	0.0723424	1.16298						MKN1	Gastric Cancer	0.987506
EVC2	0.0638912	0.966541						SF295	Brain Cancer	0.987668
RIMS1	0.0593196	0.867419						CAOV3	Ovarian Cancer	0.991915
TEX14	0.0632451	0.952229						OVK18	Ovarian Cancer	0.994045
SUCLG2	-0.0992635	1.90668						CCK81	Colon/Colorectal Cancer	0.995702
RP1L1	0.0474034	0.632086						PANC0403	Pancreatic Cancer	0.996237
CBFA2T3	0.0874554	1.558						COLO320	Colon/Colorectal Cancer	0.996591
VANGL1	0.0730063	1.17915						EFO27	Ovarian Cancer	0.999687
ITGA1	0.0758376	1.24931						RERFLCAD1	Lung Cancer	0.999943
BNC1	0.0729621	1.17807						BICR31	Head and Neck Cancer	1
NHSL1	0.0729178	1.17699						QGP1	Pancreatic Cancer	1
NTM	0.0827982	1.43021						TE8	Esophageal Cancer	1
KCNT2	0.0599965	0.881782						SW1116	Colon/Colorectal Cancer	1
MX2	-0.0989268	1.89624						BICR16	Head and Neck Cancer	1
MTUS2	0.0586095	0.852468						BXPC3	Pancreatic Cancer	1
MPDZ	-0.060861	0.900286						TDOTT	Esophageal Cancer	1
MTTP	0.0870612	1.54698						LN229	Brain Cancer	1
DAZL	0.126693	2.85688						SKMES1	Lung Cancer	1
AOX1	0.0629147	0.944949						GSS	Gastric Cancer	1
MAN2B1	0.0788278	1.32555						SJSA1	Bone Cancer	1
UTP14A	0.103897	2.0533						NCIH727	Lung Cancer	1
RAB11FIP1	0.0825825	1.42442						CAMA1	Breast Cancer	1
TMC3	0.0735002	1.19125						HUH28	Bile Duct Cancer	1
SEZ6L2	0.0902788	1.63814						SKMEL30	Skin Cancer	1
PCDHGA12	0.0725129	1.16712						HARA	Lung Cancer	1
KANK2	0.0798154	1.35122						HGC27	Gastric Cancer	1
CDHR3	0.0823831	1.41908						NCIH2347	Lung Cancer	1
PER2	0.0670233	1.03733						MOLT16	Leukemia	1
PJA1	-0.106507	2.13836						EN	Endometrial/Uterine Cancer	1
PCDHB14	-0.0716043	1.14514						SNU81	Colon/Colorectal Cancer	1
CR1L	0.0919928	1.68778						CHLA10	Bone Cancer	1
ARHGAP39	0.0683852	1.06885						RH28	Sarcoma	1
CEP192	-0.0706603	1.1225
NCAM1	0.0668251	1.03278
AGK	-0.106166	2.12715
TTC8	-0.0981116	1.8711
MSH2	-0.0820781	1.41094
LRRC9	0.0713643	1.13936
AGRN	0.0585685	0.851609
VPS13C	-0.0486689	0.655523
GRID2	0.0646691	0.983903
ANKLE1	0.102877	2.02053
DENND4B	0.0633759	0.955119
HECTD4	0.0504219	0.688593
ZNF672	0.0909188	1.65659
SLC28A1	0.0908612	1.65492
RP1	0.0503408	0.687047
SAMD11	-0.0907819	1.65263
BCOR	0.0591665	0.864186
DPEP3	0.107881	2.18384
RASA1	-0.0740861	1.20568
IREB2	0.0923932	1.69948
PKD1	-0.0435694	0.563298
ADGRL4	0.0720817	1.15666
FCRL4	0.0867436	1.53812
ADNP	-0.0771071	1.28141
MAGI3	0.0620459	0.925932
MAP3K10	0.0710861	1.13269
ADGRL1	0.0834452	1.44764
MYLK4	-0.0987622	1.89115
CPT1B	-0.0900468	1.63148
OR8S1	-0.11456	2.41201
TRPC7	0.0745228	1.21648
DNAH14	0.0528467	0.735501
SKOR1	0.0789573	1.3289
LMTK3	0.0621805	0.928868
POLRMT	0.0645422	0.981059
NOX5	-0.0713659	1.1394
ITFG1	-0.113826	2.38637
MAST4	0.0563053	0.804769
PLCE1	0.0593845	0.868791
PCDH11X	0.0644174	0.978268
CLIP1	0.0679369	1.05843
SCN7A	0.0579493	0.838672
RET	0.0721611	1.15859
NME3	-0.122517	2.69931
PRRG1	-0.0730961	1.18135
GLYR1	0.0798948	1.35329
MYO6	0.0785941	1.31951
TBL1X	-0.106332	2.13259
ZNF831	-0.0535167	0.748702
ADCY10	0.0642424	0.97436
ZNF300	0.0636001	0.960081
REG1B	0.103068	2.02665
GRIA4	0.0692645	1.08944
DYM	0.0809589	1.38124
CUL9	0.0555708	0.789824
FAM171A1	0.0837681	1.45637
LCT	0.0594842	0.870902
RBM43	0.0949924	1.77645
MADD	0.06463	0.983027
SEMA3G	0.0745868	1.21807
PIK3C2G	0.0557411	0.793278
NDNF	0.112609	2.34415
ZNF746	0.0866841	1.53646
PIK3R5	0.0884198	1.58515
CNTN3	0.0672101	1.04163
COL5A2	-0.0586928	0.854215
KHSRP	0.0848101	1.48475
CARD6	0.0704018	1.11634
MYO1E	-0.0765131	1.26634
SLC22A11	0.0864054	1.52872
SBF1	0.0558839	0.796179
PCGF3	-0.083083	1.43787
NFKBIB	0.0966343	1.82596
CELSR1	-0.0512458	0.704379
PRKG1	-0.0710943	1.13288
CAPN10	0.0800265	1.35674
VIRMA	0.0540207	0.758702
MYO7A	0.0510228	0.700091
NINL	-0.0681676	1.06378
NALCN	0.053244	0.743317
USP6	0.068923	1.08142
TRIM55	0.0840323	1.46354
TRHDE	0.0650181	0.991739
LGR4	0.0893205	1.61072
TTBK1	-0.0715024	1.14268
CCDC28A	-0.138016	3.3079
MARCHF1	0.111092	2.29208
CREM	0.115007	2.42772
LRP5	0.0560135	0.798816
FASN	-0.0518875	0.716783
PHC2	-0.0835413	1.45024
CEP44	0.0978654	1.86353
CHL1	-0.0554838	0.788063
GALC	-0.0764802	1.26551
SLC4A4	0.0740875	1.20571
TXLNA	0.097644	1.85675
ADCY6	-0.0700475	1.10793
IQCB1	-0.110249	2.26337
LARS2	0.0848224	1.48509
KLHL5	0.0831725	1.44028
RIMS2	0.0428679	0.55107
MTHFSD	0.0948648	1.77263
MED1	0.0717868	1.14954
NRG3	0.0657529	1.00833
ZNF98	0.0846946	1.48159
HROB	0.0830196	1.43616
CCDC51	0.0998755	1.92573
CATSPERD	0.077158	1.2827
HR	0.0655361	1.00342
MCM3AP	0.0633932	0.9555
OR6K3	-0.0944521	1.76031
RGS2	0.0996507	1.91872
PSG2	0.0996007	1.91717
TMEM150B	-0.109468	2.23698
GSDMA	0.118021	2.53489
SEMA6D	-0.0632721	0.952825
C18orf63	0.109342	2.23273
MYO15A	0.0494434	0.670047
METAP1D	-0.117772	2.52595
NRP2	0.0569605	0.818206
CTNNA3	0.0667033	1.02999
CSF3R	0.0823455	1.41808
GRM1	0.05556	0.789606
KCTD8	0.0766506	1.26982
RADIL	-0.0673402	1.04462
PYGB	0.0837416	1.45566
NRG1	0.0690509	1.08442
CDK12	0.0790883	1.3323
ANKRD30A	0.0483248	0.649114
SPOCK3	0.0739841	1.20316
GSE1	0.0566756	0.81235
LTBP1	0.0553121	0.784592
IL1RAP	0.077553	1.29278
PCDHB16	0.0626764	0.939716
ADAMTS13	-0.0679205	1.05804
PIF1	-0.0774664	1.29056
GPATCH1	0.0833827	1.44595
COL12A1	0.0468835	0.622564
NDST2	0.0887633	1.59488
FUBP3	0.088722	1.5937
PRKCA	0.0694988	1.09495
ZNF559	0.0867227	1.53754
XYLT1	0.0660533	1.01516
FAM126A	-0.0907436	1.65153
OR5H2	0.0981818	1.87325
TMEM19	-0.101113	1.96453
SLITRK2	-0.0652064	0.995979
COL3A1	-0.0493683	0.668633
BCLAF1	0.054151	0.761295
EXOC3L4	0.111756	2.31479
GPR149	0.0659104	1.01191
LRBA	-0.0493121	0.667576
SVEP1	-0.0445537	0.580641
DDX24	0.0865074	1.53155
MUCL3	0.0635734	0.959488
TRMT2A	0.095175	1.78192
CHD2	0.0621856	0.928979
PHF8	0.0882972	1.58169
PLCB1	0.0614516	0.913026
ARFGEF3	-0.0520211	0.719377
EGF	0.0767425	1.27215
USP9X	0.0607401	0.897688
ARAF	0.0901408	1.63418
SGK3	0.0842221	1.4687
RELN	0.0384629	0.476793
SMC1B	0.0741344	1.20687
OR5K4	0.0698521	1.1033
GLDC	0.0740783	1.20548
PTPRT	0.048149	0.64585
KL	0.0717823	1.14943
FAM47C	0.0624972	0.935789
C12orf50	0.0858289	1.51275
MTA1	0.0791186	1.33308
SGPP2	0.103193	2.03065
DTNA	0.065273	0.997482
NOTCH3	0.0469774	0.624278
NFXL1	0.0571507	0.822125
USP54	0.0609558	0.902324
MTMR9	-0.0737091	1.19638
CACNA1C	0.0466228	0.61781
PHF20L1	0.0574593	0.828502
OR4C3	-0.0893805	1.61242
CYP4F3	0.102786	2.01764
OTOA	0.080226	1.36196
POGK	0.0817525	1.40226
PWWP2B	0.0786463	1.32086
YTHDC2	-0.070206	1.11169
NYAP1	-0.0682762	1.06631
ZNF600	-0.0816734	1.40016
IL17RA	0.0722701	1.16123
LAMA2	0.0444471	0.578752
EXOC3	0.0850847	1.49227
PPP1R3A	0.0490727	0.663078
FGD5	0.0577493	0.834514
MT-ND2	-0.0516218	0.711635
SLC14A2	0.0769286	1.27687
TRIM47	0.0769186	1.27662
PROSER1	0.0812283	1.38836
ADRB1	-0.0933046	1.72627
PTPRJ	0.0687346	1.07701
SNX14	0.074111	1.20629
CYP39A1	-0.0932239	1.72389
GUCY2F	0.068713	1.0765
WDR66	0.0740526	1.20485
HDAC5	-0.0728166	1.17452
PCDH19	0.0601288	0.884604
VWDE	0.0583648	0.847344
DISP1	0.0498867	0.678422
WNT10A	-0.10152	1.97738
BAX	0.0862062	1.52319
MARCHF10	0.06944	1.09357
TMEM132C	-0.0606605	0.895979
UBR1	0.0600229	0.882346
SALL2	0.064909	0.989287
LHX1	0.108705	2.21134
DTHD1	0.0713858	1.13988
TYR	0.0806299	1.37257
SPO11	0.0859621	1.51643
SLC8A3	0.0592849	0.866686
TNFRSF1A	-0.101141	1.96542
MAP4	0.0701909	1.11133
CATSPERE	0.0821667	1.4133
RPRD2	0.0598086	0.877785
KIF14	0.0603721	0.8898
DAGLA	0.0690286	1.0839
ZNF479	0.0630351	0.947601
TNRC6B	-0.0458754	0.604273
RBM5	-0.0786571	1.32114
CACNA1F	0.0628743	0.944061
DOP1A	0.0572061	0.823266
KIF20B	-0.0533817	0.746035
NCBP3	0.0719124	1.15257
CEP250	0.0541779	0.761832
SAFB2	-0.070707	1.12362
UNC5D	0.0545226	0.768718
CNOT10	0.0970067	1.83728
NID1	-0.0598658	0.879001
DNAH11	-0.0384704	0.476916
STRN3	-0.0892079	1.60751
ANKRD62	0.0694562	1.09395
HDC	0.0941192	1.7504
LMTK2	0.0558533	0.795556
CYP3A5	0.0890697	1.60358
SHLD2	-0.0829635	1.43465
CACNA2D4	0.0610423	0.904188
ELFN2	0.0738738	1.20044
PYGL	0.0939347	1.74492
FCRL1	0.0764779	1.26545
GADL1	0.0828385	1.43129
KIF2B	0.0578325	0.836244
ZNF256	0.0793204	1.33832
TFDP3	0.093701	1.73799
PTPN5	-0.0808899	1.37942
TENM3	0.0446115	0.581666
TBCK	0.0712102	1.13566
ABCB4	0.0607516	0.897935
MCM5	-0.0807909	1.37681
INPPL1	0.0570757	0.820578
TPP2	0.0643658	0.977116
ITGAM	0.0606135	0.89497
ABCG8	0.0709688	1.12988
HEATR1	0.0518664	0.716373
PAK6	0.0733281	1.18703
PTGIS	0.0698594	1.10347
TNFRSF10B	-0.0883493	1.58316
DCAF6	0.0841651	1.46715
PPP1R21	0.0788889	1.32713
BIRC6	-0.0403456	0.508013
ZZZ3	-0.0732126	1.1842
HDHD5	0.082118	1.412
KHDRBS2	0.0707824	1.12542
USP47	0.0657946	1.00928
SYNE2	0.0372975	0.457859
LARS1	0.0756711	1.24513
TNKS1BP1	-0.0546878	0.772026
CTTNBP2	0.0512213	0.703907
ZNF598	0.0684376	1.07007
MPHOSPH9	0.0647159	0.984952
SLC12A1	0.0595625	0.872561
PARD3B	0.0638835	0.966369
TIAM1	0.0500378	0.681287
TBC1D31	0.0754645	1.23995
CYP20A1	0.10182	1.98688
SMG6	-0.0673538	1.04494
NEURL4	0.0594861	0.870942
SPTA1	0.0374744	0.460714
SLC4A11	0.0629806	0.946399
NLRP4	-0.0576113	0.831651
SPATA31D1	0.0479818	0.642752
BEST4	-0.105415	2.10253
MEIOC	0.0703325	1.1147
PLA2R1	0.0544131	0.766527
TMPRSS7	-0.0672149	1.04174
RNF208	0.105257	2.0974
ELF3	0.0815005	1.39557
PDZD9	0.114228	2.4004
LTN1	0.04883	0.658533
ADAMTSL3	-0.0498319	0.677384
EVX2	0.0897185	1.62208
KMT2C	0.0348021	0.418316
STRBP	-0.0851738	1.49472
CCDC7	0.104992	2.08877
BAG3	0.0872002	1.55086
LETM1	0.0830645	1.43737
PLSCR4	-0.104848	2.08409
SCLT1	0.081186	1.38724
HIPK3	-0.0658726	1.01105
TYK2	0.0583892	0.847853
KCNQ1	0.0761843	1.25804
SLCO1A2	-0.0708752	1.12764
LRRC63	0.0890524	1.60308
ANK3	-0.0421818	0.539217
SCN10A	0.0460598	0.607601
STOM	0.0942443	1.75412
LCA5L	0.0942278	1.75363
RPP40	-0.0806756	1.37377
SUPT6H	-0.0637956	0.964416
ASTN2	-0.0480132	0.643334
VAV1	0.0773045	1.28643
SH2D7	0.0940555	1.7485
ZER1	0.0730566	1.18038
ZNF324	-0.0865051	1.53148
ZNF678	0.0843817	1.47305
OSBPL1A	0.0705879	1.12078
SIX4	-0.0730291	1.17971
DHX29	-0.0645616	0.981494
KBTBD4	-0.0887682	1.59502
ZW10	0.077241	1.28482
SYT16	-0.0683559	1.06817
NAV1	-0.0579829	0.839372
KLHL9	0.0885562	1.58901
NUP210L	0.0591235	0.863279
KCNC4	-0.0692504	1.08911
ADGRF1	0.0681799	1.06407
ZNF165	0.0821414	1.41263
IFITM10	-0.0999303	1.92744
H3C11	0.117851	2.52879
UNC79	0.0422565	0.540502
CDK14	0.0714023	1.14028
NPHP3	0.0603265	0.888825
CNTN2	0.0669862	1.03648
ALDH1L1	0.0679401	1.0585
CALR	0.0859164	1.51517
SPTLC3	0.0881654	1.57797
ADAM29	-0.0582283	0.844491
KLHL34	-0.0906106	1.64769
ABCB11	0.0608844	0.900787
KRT24	0.0905096	1.64478
ANKHD1	-0.0563274	0.805219
MAP9	0.0687855	1.0782
TBATA	-0.075023	1.22892
CIR1	0.0687648	1.07771
E2F8	0.0676659	1.05215
ZNF415	0.0676637	1.0521
SLC16A1	0.085547	1.50498
SRCIN1	0.0517867	0.714828
PLEKHB2	0.0813805	1.39239
OSBP	0.072121	1.15762
FBN1	0.0424963	0.544637
DCTN1	0.0684978	1.07147
CYLC1	0.0590808	0.862378
ZNF292	0.0394696	0.493389
KCNF1	0.0897628	1.62335
CCT3	0.0849801	1.4894
ZNF483	0.0743036	1.21105
FBLN1	0.0650894	0.993344
DICER1	0.0545741	0.769748
SOWAHB	0.0788742	1.32675
WDR70	0.0593657	0.868394
GRM4	0.0649627	0.990493
SCTR	0.075611	1.24362
MINDY3	-0.0892534	1.6088
NLRP13	0.0503785	0.687765
TBC1D9	0.0599285	0.880335
ADORA2A	-0.0866105	1.53442
KDM2A	0.0688334	1.07932
LARGE1	0.0677198	1.0534
RHPN1	0.06665	1.02877
SERINC3	-0.086517	1.53181
ASB17	0.0889328	1.59969
GALNT17	0.0605022	0.892585
ACOT7	0.0737891	1.19835
PLCG1	0.0620488	0.925996
NBPF3	0.0915013	1.67347
SOX6	0.0698264	1.10269
UMOD	0.0619843	0.924591
CUX2	0.0527166	0.732951
MYCBP2	0.042254	0.540459
ZNF41	0.0913186	1.66816
HTATSF1	0.0839985	1.46263
ATP8B4	0.0552027	0.782383
IL5RA	0.09129	1.66734
EPHB4	-0.061072	0.904828
LMO1	-0.114811	2.42083
SLC25A13	-0.0684317	1.06994
EDN3	0.0817551	1.40233
SNX13	0.0662288	1.01915
NTSR2	0.0883885	1.58426
TTYH3	0.0694871	1.09468
FGD2	0.0719359	1.15314
ADAMTS4	0.0632252	0.951791
KDM1B	0.0718185	1.1503
TDRKH	-0.0761336	1.25676
CAPN12	0.0760996	1.2559
TFPT	0.0906053	1.64754
PPM1H	0.0832787	1.44314
SHANK1	0.0500258	0.681058
MUC22	0.0558565	0.795621
ZMYM6	0.0521384	0.721658
SLFN13	0.0647526	0.985776
ZSCAN2	-0.0932667	1.72515
NECTIN1	0.0628639	0.943834
CARD11	0.0535205	0.748778
USP40	0.0551142	0.780599
CNTNAP3	0.058896	0.858487
ARHGAP21	0.0545493	0.769252
GTF3C3	0.0773036	1.28641
CHRM3	0.0676631	1.05208
ICK	0.0851082	1.49291
NELL2	0.0574748	0.828821
LRRIQ4	0.0829049	1.43308
AICDA	-0.103707	2.04719
SALL1	0.0510128	0.6999
GLT8D2	0.0850055	1.4901
PCSK1	0.0618108	0.920816
TGFBR3	0.0609939	0.903145
TAPBPL	0.0995948	1.91698
P2RY10	0.0827553	1.42906
HOXD3	0.0788291	1.32558
SLC36A2	0.077068	1.28041
PRKD2	0.0664226	1.02357
NAA35	0.071094	1.13288
CCZ1	0.0806266	1.37248
SYNGAP1	0.0685665	1.07308
EZHIP	0.068555	1.07281
RAD54L	0.0871852	1.55044
PXK	-0.0560103	0.798751
ZNF213	0.0710078	1.13081
CD274	-0.113009	2.35798
TULP1	-0.0786628	1.32129
PLEKHH1	0.0608217	0.89944
RPS6KA4	0.0709557	1.12956
GPR50	-0.0723002	1.16196
MAP2K4	0.0785798	1.31914
ZNF737	0.07225	1.16074
HCN4	0.063282	0.953045
DCAF8L2	0.0767587	1.27256
APBB1	0.0766923	1.27088
HECW2	-0.0506412	0.69278
DDX60L	0.0557228	0.792906
NBEAL1	0.0481985	0.646769
CES5A	-0.0612878	0.909484
TWNK	0.098742	1.89053
UTP14C	0.0799368	1.35439
ZYG11B	-0.086475	1.53065
FAM166A	0.0840653	1.46444
ABI1	-0.0864074	1.52877
ZNF862	0.052232	0.723481
TBC1D23	-0.0839799	1.46212
DOCK10	0.0476327	0.636305
TP53BP1	0.0499366	0.679367
MAPK15	0.0745426	1.21698
ADAMTS7	0.0499297	0.679237
PPP4R4	0.0678272	1.05588
GATA6	-0.0715671	1.14424
TCF20	0.0490802	0.663219
FH	0.0778204	1.29962
ZC3H4	-0.0511578	0.702685
XDH	0.0494281	0.669759
VNN3	0.0981499	1.87227
RNF157	-0.0795627	1.34463
LARP1	-0.0665485	1.02645
PPIG	0.0759545	1.25225
SMAP1	-0.0885735	1.5895
PTGES3L	-0.11731	2.50938
FBXO10	0.0813829	1.39245
CLTC	-0.0539832	0.757956
EXD1	0.0774585	1.29036
FRMPD3	0.0557341	0.793136
ADH1B	0.0883456	1.58305
ATP6V0A2	0.0792693	1.33699
RGSL1	0.0550846	0.780002
AP5B1	0.0652197	0.99628
RLF	0.0518226	0.715524
VRTN	0.0724544	1.1657
DENND3	0.0575303	0.829972
LGI3	0.077209	1.284
ACAD11	0.0696713	1.09903
PLEKHM1	-0.0696597	1.09875
UBE4B	0.0561536	0.801672
PLCL2	0.0650233	0.991857
ACE	-0.0516836	0.712831
WNK3	0.0574158	0.827601
NXPE4	0.0695025	1.09504
PRB4	0.0906314	1.64829
PCDH12	0.0566513	0.811851
XIRP2	0.034213	0.409178
TNS2	0.0525633	0.72995
CRISPLD1	0.082911	1.43324
TCF7L2	0.0707514	1.12468
C5orf22	-0.0829014	1.43298
OR2A5	0.0905876	1.64703
APOA4	-0.0768971	1.27607
OGDHL	0.0565972	0.810742
TTLL12	0.0735921	1.1935
NBEA	0.0410028	0.519096
MYO3B	0.0541378	0.761032
CTCF	0.0594424	0.870017
SERPINE3	0.0876641	1.56386
SF3A2	0.0806261	1.37247
INTS3	0.0850753	1.49201
APCDD1	-0.0767518	1.27238
PPP3CB	0.084984	1.48951
CARS1	0.0784779	1.31651
ACHE	0.0804487	1.3678
CCSER1	0.062612	0.938304
NPBWR2	0.100544	1.94664
AFF3	0.0490708	0.663043
RHOBTB2	0.078361	1.3135
COL18A1	0.0451471	0.591202
PPARGC1B	0.0616483	0.91729
LTBP3	0.0583701	0.847453
NR1D1	0.0654861	1.00229
CLTCL1	0.0538343	0.754997
RBBP4	0.0846819	1.48124
PLEKHA4	0.0644205	0.978338
SLC9A9	0.0624773	0.935353
EDEM3	0.0702695	1.1132
SMYD1	0.0801811	1.36078
DOT1L	0.0506961	0.69383
BMP15	0.115487	2.44461
OSBPL3	0.0715734	1.14439
OR51A4	0.0845375	1.4773
SLC2A4RG	-0.092914	1.71477
ANO6	0.0623638	0.93287
ZNHIT6	0.096334	1.81685
DTL	0.0821996	1.41418
ZNF512B	0.0653025	0.998146
GAK	0.0525608	0.7299
TTK	0.056738	0.813629
FGF10	-0.0927434	1.70975
HUNK	0.0713904	1.13999
DAB2IP	-0.0613273	0.910338
HACE1	0.0798951	1.3533
ZNF653	0.0896166	1.61916
MED23	0.0621817	0.928893
SMTNL2	0.104238	2.06431
ALPK1	0.0595898	0.87314
ZNF813	0.0713084	1.13802
EARS2	0.0959441	1.80506
ESF1	0.0534961	0.748295
ATP2A1	0.0579925	0.839573
WDR90	0.045124	0.59079
MIR1915HG	0.114908	2.42422
TEAD2	0.0630331	0.947556
TRPM6	0.0445039	0.579758
MTIF2	0.0697943	1.10193
PLXNB2	0.0460592	0.60759
SNTB1	0.0776293	1.29472
DENND2C	0.0649338	0.989843
CHIA	0.0725511	1.16805
IGFBP6	0.0892181	1.6078
MCAM	0.0794809	1.34249
HSPBAP1	-0.108759	2.21317
NME8	-0.0593213	0.867456
PTPRO	0.0563798	0.806292
AKAP13	0.0456054	0.599413
ZCCHC2	-0.0724093	1.16461
C4orf50	0.0890013	1.60163
OBSL1	-0.0452001	0.592149
XPNPEP1	-0.0793021	1.33784
ZBTB3	0.075543	1.24192
STAB1	0.0409305	0.517872
ACSS1	-0.0681448	1.06325
CHRM1	0.0813659	1.392
ZNF804B	0.0476121	0.635925
MCHR1	0.0953164	1.78616
MUC3A	0.0549201	0.776692
PLBD2	0.0813104	1.39053
PAX8	0.0791882	1.33489
RNPC3	0.0721851	1.15917
KLHL25	0.0656882	1.00687
C1orf94	0.0615937	0.916105
TMEM256-PLSCR3	0.0917002	1.67925
PAH	0.0736071	1.19387
GLI2	0.0453172	0.594244
CDC25B	0.0719855	1.15434
PLA2G4F	0.0735397	1.19222
PFKFB2	0.0884667	1.58648
KIT	0.0596799	0.875051
AIRE	0.0751058	1.23099
POGZ	0.0665574	1.02665
EPB41L3	0.0493994	0.669218
CHRNA9	0.0750711	1.23012
SYT10	0.0604573	0.891624
SLC27A4	0.0717547	1.14876
MGA	-0.0410639	0.52013
PPP4R3B	0.0664056	1.02319
CDH16	0.0663959	1.02296
NPRL3	0.0853162	1.49863
MYO5C	0.0578103	0.835781
TCEAL6	0.107342	2.16593
PROS1	0.0673747	1.04542
ZNF689	0.0699952	1.10669
ARHGAP33	-0.050009	0.680741
KCNH6	0.061924	0.923278
WIPF1	0.0746088	1.21862
UTP20	-0.0425936	0.546318
LAX1	0.0763627	1.26254
DDX11	-0.0504542	0.68921
MYBPC3	0.0569267	0.81751
MARK1	0.0584186	0.848469
DYNC1H1	0.0373787	0.459169
AGPAT2	-0.112771	2.34972
ZNF568	0.0561929	0.802473
BICD1	0.0672288	1.04206
ITGAE	-0.0530191	0.738889
BLNK	0.0728275	1.17479
RFX4	0.0728102	1.17437
CHEK2	0.0684471	1.07029
CABLES2	0.0876081	1.56229
OR2T6	0.0801633	1.36032
ADAMTS16	0.0441723	0.573894
CRLF2	0.1068	2.14801
PADI4	0.0658707	1.01101
DNAJC5B	0.0874645	1.55826
TNFRSF11B	-0.0822867	1.41651
DNAH3	0.0349736	0.42099
RAB3GAP1	0.062594	0.937909
ZNF208	0.044076	0.572197
HERC5	0.0657479	1.00822
ARHGEF4	0.0597625	0.876804
PRPF40B	0.0657349	1.00792
CFHR2	0.0821667	1.4133
NBEAL2	-0.0443581	0.577178
ANAPC1	0.0487815	0.657625
FAM193B	0.0558912	0.796327
EPHA8	0.0511169	0.7019
GIGYF2	0.0545153	0.768572
MELTF	0.0623938	0.933526
MMEL1	0.061425	0.91245
DUSP27	0.048271	0.648115
CACNA1E	0.0402982	0.507217
OR51Q1	0.0843592	1.47244
CEP63	0.0795458	1.34419
SYT4	0.0642737	0.975058
ABCC12	0.0503939	0.688059
PCED1B	0.0755331	1.24167
PDE8A	0.067815	1.0556
EPHA10	0.0524896	0.728508
C9orf43	0.0816602	1.39981
GPAT3	-0.089761	1.62329
SLC24A1	-0.0736912	1.19594
USO1	0.0641765	0.972892
SCAMP3	-0.0867266	1.53764
KIAA1210	-0.0518541	0.716135
NXF3	0.0690486	1.08437
RIMBP2	0.0502975	0.686222
ILF3	0.0620368	0.925734
MICALL1	0.0652048	0.995942
NUTM1	0.053533	0.749025
KRT85	0.0535263	0.748892
IRF2BPL	0.061016	0.903622
ACTBL2	0.0791697	1.33441
NFATC2	0.0483448	0.649485
SLCO5A1	0.0540805	0.759892
MNT	0.0770416	1.27974
ADCY4	0.0662272	1.01911
BRD9	-0.0702298	1.11225
ADNP2	0.0608895	0.900899
CDC42BPB	-0.0501145	0.682743
SQOR	0.0751074	1.23103
TOP3A	0.0599042	0.879818
TRPC5	0.0559253	0.797021
TBX6	0.0925025	1.70268
RUFY2	0.0732325	1.18468
PPP1R16B	0.071604	1.14513
MAP3K1	0.051032	0.700268
ABCD2	-0.063773	0.963915
KIF4B	-0.0505023	0.690127
ADGRF3	0.0607466	0.897827
PSMD14	0.0960686	1.80882
UBR4	0.0375073	0.461246
CASKIN2	0.0589039	0.858651
CD163L1	0.0431116	0.555305
STAMBP	-0.0959647	1.80568
CRNN	0.0647543	0.985812
LCLAT1	0.0833523	1.44513
MAPK3	-0.0766676	1.27025
SPIC	0.0959006	1.80375
NIN	-0.042219	0.539857
RANBP2	-0.0364408	0.444131
AHCY	-0.0808364	1.378
RNF213	0.0352585	0.425448
HGSNAT	0.0765599	1.26752
AMZ1	-0.0614617	0.913245
DALRD3	0.0712827	1.1374
MLH1	0.0563681	0.806052
ECPAS	-0.0467219	0.619616
FOLH1	0.0497742	0.676292
RRN3	0.083123	1.43895
PCDHAC1	0.0697066	1.09986
SFRP1	0.0784711	1.31634
ARHGAP17	0.05298	0.738119
TRMT10C	-0.0955769	1.79399
PLOD1	-0.071107	1.13319
PLEKHG4	0.0555141	0.788676
CYP26A1	0.0763173	1.26139
SLC2A2	0.0763097	1.2612
IGSF9B	0.0486675	0.655496
ARHGEF18	0.0632535	0.952416
ARHGEF10	0.0491275	0.664106
PADI3	-0.0632341	0.951988
C1R	0.0655049	1.00272
MAGEA2B	-0.116356	2.4754
C15orf39	0.0611509	0.906529
ZNF573	0.0654583	1.00167
ERAP2	0.0709022	1.12828
LRP3	-0.0642542	0.974623
SPEM1	0.116203	2.46996
OR10D3	0.0882599	1.58063
DDX17	0.0741958	1.20839
ZC3H18	0.0533224	0.744863
TIGD3	-0.0780341	1.3051
PLEKHG2	-0.0504689	0.689489
MDGA1	0.0545971	0.770208
EWSR1	0.0759848	1.25301
CDKL5	-0.0574855	0.829045
LRRIQ3	0.0532626	0.743683
PUM1	0.0600183	0.882246
UIMC1	-0.0800413	1.35712
CHRND	-0.0824334	1.42043
GLMN	0.0850442	1.49116
NAA15	0.0651671	0.995094
ZNF81	0.0757949	1.24824
TNRC6C	0.0459066	0.604836
PDZD8	0.0628722	0.944016
ZNF397	0.0799522	1.35479
DENND4A	0.0478875	0.641008
KCNQ5	-0.0580831	0.841461
POLR1C	-0.0988054	1.89249
CAGE1	0.0650394	0.992219
A2M	-0.0536747	0.75183
SLCO4A1	-0.0650069	0.991487
MYO1G	0.0662156	1.01885
ANO8	0.0571859	0.822851
UGT2B4	0.0588376	0.857257
SLC26A3	0.0661785	1.01801
CBFA2T2	0.0797198	1.34872
DOCK4	0.0449886	0.588374
ZNF879	0.084662	1.4807
PRR23C	0.0736089	1.19392
GLRB	0.0648681	0.988366
ZNF623	0.0819429	1.40733
ZNF44	0.0578278	0.836146
RMI1	-0.0773021	1.28637
FHAD1	0.0521748	0.722367
MAPKAPK3	-0.0873029	1.55373
ERBIN	0.049444	0.670059
NEFM	0.0554171	0.786713
NAT14	0.108403	2.20125
ZC3HC1	-0.0904796	1.64392
IQSEC2	-0.0613481	0.910789
ALDOA	0.0816675	1.4
PGLYRP4	0.098092	1.87049
LILRB1	0.0584725	0.849597
PLIN4	0.0514477	0.708272
BMP10	0.0770367	1.27962
TDRD9	0.0520143	0.719246
GRXCR1	0.0770174	1.27913
MARCHF4	0.0670173	1.03719
TSPAN2	0.102651	2.01331
KCNQ3	0.0567708	0.814304
LCP1	0.073126	1.18208
LPA	0.0474171	0.632337
SPDL1	0.0730788	1.18092
THAP8	-0.0978041	1.86165
TENT5C	0.0977995	1.86151
SMCHD1	0.0525232	0.729165
USP38	-0.0574796	0.828921
SSH2	0.0582863	0.845702
SPAG16	0.0631215	0.949503
VWCE	-0.0654887	1.00235
WAC	0.0812466	1.38884
HDAC9	0.043509	0.562241
NPY2R	0.069574	1.09673
TUBGCP3	0.0866258	1.53484
PAX7	0.0695083	1.09518
ABCA1	0.0422268	0.539992
KCNV1	0.0599125	0.879994
EFL1	0.059901	0.879751
ENOX1	-0.0710485	1.13179
TCF7L1	-0.0865099	1.53162
RASA2	-0.0629532	0.945796
ZNF33B	-0.0726973	1.17161
GPT	0.0694262	1.09325
MSI1	0.0864598	1.53023
PCDHGB7	0.0589136	0.858856
EXOG	0.0932146	1.72362
IL9R	0.0864142	1.52896
TASOR2	0.0378033	0.46604
OTOP3	-0.0743941	1.2133
TPTE2	0.0639561	0.967983
NOL4	-0.0664394	1.02396
RCSD1	0.0808256	1.37772
ADSS2	0.0894384	1.61408
CARF	-0.0677615	1.05436
GIMAP8	0.0547286	0.772845
ENPP6	-0.0707741	1.12522
MYH6	0.0446243	0.581893
TGM5	0.067723	1.05347
PRKCI	0.0638459	0.965534
OR4A15	0.0586873	0.854101
CAPN1	0.0691248	1.08615
ACSF2	0.0723705	1.16366
LAT2	0.0892277	1.60807
ITLN2	0.10148	1.97612
TMEM130	0.066248	1.01959
FAM186A	0.0552793	0.783929
IFI16	0.0594552	0.870288
ABCE1	-0.0689622	1.08234
CPT1C	0.0560213	0.798975
RPTOR	0.0513013	0.705448
KYNU	0.0704953	1.11857
DIAPH3	-0.049637	0.673698
KLHL17	0.0660896	1.01598
MFF	-0.0965419	1.82315
KIF21A	0.0471847	0.628073
CENPJ	0.0593281	0.867599
RFX7	-0.0524202	0.727153
TBC1D4	0.0517984	0.715055
KNTC1	0.0500155	0.680864
SLC17A3	0.092274	1.69599
MAP2K5	0.0702566	1.11289
TAPBP	-0.0885857	1.58984
SEPTIN4	0.0736205	1.1942
ADH6	0.0755761	1.24275
SATL1	0.068582	1.07344
OR10Q1	0.0632883	0.953184
TSPYL6	0.0776799	1.29602
RRP12	0.0528503	0.735571
HMGN5	-0.105951	2.12006
CCDC146	0.0548802	0.775889
MAPK6	0.0656724	1.00651
SLC28A2	-0.0734574	1.1902
C10orf82	0.105862	2.11717
KRT6C	-0.071635	1.14588
TBC1D17	-0.0655991	1.00485
KIF13B	-0.0497703	0.676217
ZNF517	0.0699025	1.1045
USP33	-0.0619439	0.923711
METTL2A	0.0957737	1.79992
U2AF1	0.0733442	1.18742
INPP5A	-0.0683037	1.06695
STK10	-0.0570992	0.821061
RFC1	-0.0540086	0.75846
KAT6A	0.0459538	0.605687
OR4M1	0.0630179	0.947221
MCTP1	0.0588484	0.857485
TEX2	-0.0496703	0.674328
TPST2	0.0732157	1.18427
FURIN	-0.0732001	1.18389
SPATA17	0.0714041	1.14032
SLC5A2	-0.0641168	0.971561
SRGN	-0.100128	1.93362
PPP4R3A	0.0713393	1.13876
ZNRF3	-0.0596717	0.874878
SYT1	-0.0914697	1.67255
SEMA6B	0.0586813	0.853973
EIF4G3	0.0512404	0.704276
FAM227A	-0.0749909	1.22812
FAM189B	0.0524562	0.727855
TRIM13	-0.0878327	1.5686
TRIM22	0.0749444	1.22696
SLITRK4	0.0568456	0.81584
COL4A4	0.0442076	0.574518
AFF1	0.0544695	0.767656
SLC7A5	-0.0729214	1.17708
PCDHGA5	0.055167	0.781663
EGR1	0.0664065	1.0232
ENPP1	0.0637941	0.964382
TSTD2	-0.0693757	1.09205
SLC45A1	0.0594092	0.869314
COL9A3	0.0727942	1.17397
SHOC1	0.0566687	0.812208
CABP4	0.0709722	1.12996
CHM	-0.0790745	1.33194
DISP2	0.0522085	0.723024
FUCA2	0.0948558	1.77236
LY75-CD302	-0.074568	1.21761
ZNF799	0.0661796	1.01803
MUC5B	0.0294569	0.338135
WDR81	0.0481771	0.646372
NFATC1	0.0502931	0.686139
TEX11	0.0725378	1.16773
RIC8A	0.0743861	1.2131
LRRK2	0.0341553	0.408288
DPP7	0.0581433	0.842716
SEMA5A	0.0471136	0.626769
ABCF3	-0.0674294	1.04668
CLCN4	0.0689521	1.0821
OSBPL6	0.0563291	0.805254
GDF3	0.0811343	1.38587
SPRY1	-0.104236	2.06424
DLG3	0.0659345	1.01245
SMYD4	-0.0742074	1.20867
SYTL5	0.0688503	1.07972
POU4F1	0.0838417	1.45837
PODNL1	0.0810599	1.3839
SHKBP1	0.0562516	0.803671
ZNF205	0.0632697	0.952773
C1orf116	0.074121	1.20654
CAMK2B	0.0658308	1.0101
B3GALNT1	0.0809645	1.38138
AKAP8	0.0546151	0.770569
FMO2	0.0632156	0.951579
OR5C1	0.0837191	1.45505
ZNF865	-0.0464957	0.615501
EP300	-0.0330775	0.391777
VSIG10	0.0657478	1.00822
IFT122	0.0473847	0.631742
ZSCAN10	0.0499718	0.680034
SLC22A25	0.0578822	0.837278
PELP1	0.055323	0.784811
PIP4K2C	-0.0783369	1.31288
PCDH8	0.0511177	0.701914
MAZ	0.0656441	1.00587
NPAS2	0.0643069	0.9758
MORC1	0.0504646	0.689408
STK32B	0.0670121	1.03707
PDE4C	0.0685257	1.07213
MYMK	0.103663	2.04577
APPL1	0.0701376	1.11007
ANGEL2	0.0738045	1.19873
ZNF7	-0.0669628	1.03594
IL1R1	0.0806336	1.37267
GOLGA6L2	0.0529478	0.737486
SPOPL	-0.083383	1.44596
NEU4	0.0700753	1.10859
C18orf25	0.0805634	1.37082
PABPC1	0.0668998	1.03449
ARHGAP19	-0.068415	1.06955
REG3A	0.0684036	1.06928
SLC25A41	-0.0863591	1.52743
TMEM41B	-0.078024	1.30484
ANKS1A	0.0550912	0.780136
TGFBRAP1	0.0654334	1.0011
PCSK7	0.060584	0.894338
C5AR2	0.0832383	1.44205
RALYL	0.0699453	1.10551
JSRP1	0.0896553	1.62027
INSYN2A	0.0716189	1.14549
ITIH3	0.0566208	0.811225
BCAP31	0.0979462	1.86601
COX20	-0.103154	2.02941
SCAPER	0.044079	0.572249
ANKRD17	-0.0396688	0.4967
SIRPA	-0.0614859	0.913769
NOX3	0.0754561	1.23974
CPLANE1	0.0354236	0.428039
MN1	0.0484685	0.651787
SLC9C2	-0.0526601	0.731843
ABCB6	0.0614527	0.913051
AMER3	0.0484538	0.651514
PRKACA	0.0776692	1.29575
CNTN4	0.048443	0.651313
PFKFB1	0.0859194	1.51525
SLC6A17	-0.0592541	0.866035
WDR7	0.0455869	0.599081
METTL26	-0.0714002	1.14023
BCAR1	0.0680145	1.06023
ANKRD23	0.0800562	1.35751
UBQLNL	0.0775712	1.29324
TRIM61	0.125581	2.81447
ADCY7	0.0581858	0.843604
OR10AG1	0.0663775	1.02254
VWC2L	0.0774383	1.28985
HNRNPUL2	0.0712293	1.13612
ANAPC4	0.0712249	1.13601
RNF169	0.0694744	1.09438
MED14	0.0663459	1.02182
C14orf39	0.0694614	1.09407
OSBP2	0.0649316	0.989794
CCDC74A	0.0929599	1.71611
TRIP10	0.0623626	0.932844
SLC29A2	0.0711768	1.13486
TACR3	0.0662695	1.02008
TAS1R2	0.0554017	0.786403
GPR45	-0.0750654	1.22998
APBA1	0.052389	0.726543
GDF10	0.0611321	0.906125
ARHGAP42	-0.0611054	0.905548
SLC25A23	0.077236	1.28469
NOD2	0.0523445	0.725675
ZNF197	0.0570437	0.819918
ST8SIA5	0.0824125	1.41987
TYMP	0.092742	1.70971
PKP4	0.0516316	0.711825
TRPV5	0.0486641	0.655432
WHRN	0.057931	0.838293
ADARB1	0.0692419	1.08891
FAM90A1	0.0796026	1.34566
CALHM4	-0.0970866	1.83972
ZNF724	0.0646838	0.984232
HECTD3	-0.0675649	1.04981
PSMC5	0.102199	1.99893
NOA1	0.0588409	0.857328
BTAF1	-0.0465887	0.617191
PGK2	0.0708779	1.1277
DLGAP5	0.0588154	0.85679
UBAP2	0.0598453	0.878565
CLSTN1	-0.0560199	0.798946
SPTBN4	0.0429104	0.551807
SPECC1L	0.0645465	0.981156
TUBB6	0.0769247	1.27677
MPHOSPH10	0.0746562	1.21979
PCNX3	0.0418202	0.533013
CARNMT1	0.07676	1.27259
EPC2	-0.0606974	0.896771
FGD1	0.0724525	1.16566
GMEB1	-0.0744712	1.2152
NFE2L1	-0.0672211	1.04188
ELOVL2	0.0688164	1.07892
TRIM11	0.063005	0.946938
RIOK3	-0.0743837	1.21304
PARD6G	0.0847645	1.4835
PPIL4	-0.0722939	1.16181
PCDH10	-0.0401307	0.50441
PFKP	0.051869	0.716424
KARS1	-0.0584234	0.848568
PCNX4	0.0548295	0.774871
ZNF596	0.0919136	1.68547
GOLGA3	0.0437378	0.566249
SRRM1	0.0670474	1.03789
ACTR2	-0.0962907	1.81554
PTGIR	-0.0764445	1.2646
MTOR	0.0422496	0.540385
MCTP2	0.0547442	0.773159
DENND5B	-0.0582857	0.84569
TBXT	0.061504	0.914162
PRDM1	0.0653779	0.999849
PRAMEF1	0.074068	1.20523
RTN2	0.0563485	0.80565
LMX1B	-0.0877882	1.56735
PARP3	0.0877623	1.56662
TSKU	0.078682	1.32178
PARP9	-0.0626574	0.939299
MCPH1	-0.0460966	0.608267
PLCH1	0.0424758	0.544284
NUP155	0.0475321	0.634452
SLC22A9	0.0614042	0.912001
FOXRED2	0.0571965	0.82307
DNAI2	0.0813091	1.3905
ZBTB49	0.0613775	0.911424
SIK2	-0.056257	0.803782
SEMA3C	-0.0591489	0.863815
COL1A1	-0.045579	0.598938
FOXP4	0.0718423	1.15088
SURF1	0.0785061	1.31724
TTPAL	0.0738508	1.19987
SEMA4D	-0.05806	0.840978
MFSD10	0.0718032	1.14993
DNAAF5	-0.0601179	0.88437
ZSWIM4	0.0637533	0.963477
VPS54	0.068187	1.06424
GOLGA8H	0.0874587	1.5581
ITGA9	0.0624444	0.934633
VSTM1	-0.0810787	1.3844
ZFYVE19	0.0810474	1.38357
HAPLN4	0.0717074	1.14762
NUP98	0.0437751	0.566905
DDX59	0.0483357	0.649317
KNSTRN	-0.0635718	0.959454
DSE	0.0462762	0.611516
GRAMD4	0.0757565	1.24727
ADGRD2	0.0781638	1.30843
SEC24B	0.0444652	0.579073
CXorf58	-0.0696219	1.09786
MEGF10	0.052689	0.73241
KAT8	-0.0663135	1.02108
PML	0.0534172	0.746735
RAB44	0.0734332	1.1896
AR	0.051257	0.704594
WDFY4	-0.0329414	0.389709
TCP10L	0.122478	2.69784
UGT1A1	0.0713932	1.14006
IGSF3	0.0597862	0.877309
IL7R	-0.0518979	0.716985
SIK1	0.0540971	0.760222
ARSF	0.0661394	1.01711
COL15A1	0.0417035	0.531017
FOLR3	0.0778632	1.30072
KLF3	0.0619838	0.924581
TCEA1	0.0834647	1.44816
ZFAND4	0.0619648	0.924167
ZNF696	0.0778026	1.29916
ATAD2	0.0434607	0.561395
CDH10	0.0387034	0.480738
SLC35G3	0.0867249	1.5376
DOP1B	0.0381907	0.472344
CALCR	0.0491813	0.665116
DDX49	-0.0692957	1.09017
ADD1	-0.0595775	0.872878
ALPK3	0.0392164	0.489195
C20orf85	-0.086695	1.53677
IFT80	0.0631671	0.95051
ATG4C	-0.075298	1.23579
LY75	0.0556026	0.790469
RECQL5	0.055581	0.790031
FBLIM1	0.0710487	1.13179
XPA	-0.0776256	1.29463
ARHGAP35	0.0464174	0.614078
ZBTB7C	-0.0484824	0.652047
SIPA1	0.0538364	0.755038
NPAS4	0.0583641	0.847328
BTBD19	0.083134	1.43924
TRPC3	0.0673903	1.04578
PSIP1	-0.0831113	1.43863
RIOK2	0.0863921	1.52835
INTS5	0.0563339	0.805353
RIPK1	-0.090137	1.63407
ARNT	0.0629246	0.945169
SLC35C1	0.0994464	1.91237
PLCD1	0.0616009	0.916261
RHAG	0.0656922	1.00696
EMILIN2	-0.0545005	0.768275
PNPLA6	-0.0462408	0.610875
OR11L1	-0.0529031	0.736609
CANT1	0.0707491	1.12463
OTOG	0.0387302	0.481179
SLC3A2	0.0507631	0.695112
PHC1	0.0688493	1.07969
FAM83C	0.0521043	0.720996
GRIN2A	0.0392373	0.48954
ANKRD36	0.0407115	0.514171
PLEKHG7	-0.105146	2.09377
TMEM176A	-0.0688307	1.07926
PSD	0.0494229	0.669661
CIT	0.0410094	0.519207
SH3TC2	-0.0527945	0.734478
SMURF2	0.0627132	0.940523
COL6A3	0.0337545	0.402119
IGDCC4	-0.0487748	0.6575
HNF4G	-0.0640305	0.969639
TTN	-0.0256486	0.284702
BRF1	-0.0590675	0.862098
TCAIM	0.0670109	1.03705
TRAF7	0.0639663	0.968209
SIM1	0.0560267	0.799086
UBR2	0.0551227	0.78077
LXN	-0.0988964	1.89531
ZNF160	-0.0550963	0.780238
PLXNA2	0.0426317	0.546978
EPG5	-0.039961	0.501571
NCAPG2	-0.0534191	0.746772
ZC3H8	-0.0988376	1.89349
NXPH4	0.0794648	1.34208
PPP1R10	-0.0624492	0.934739
APOBR	0.0549646	0.777587
TOX	-0.0637586	0.963595
DNAH9	0.0304884	0.353133
FANCG	-0.0667502	1.03106
FAM47E-STBD1	0.0893305	1.611
IL36A	0.0936014	1.73504
SLC35F5	0.0766961	1.27097
ATG7	0.0666905	1.0297
PPP1R36	0.0766901	1.27082
HRH4	-0.104383	2.06902
OR51F2	0.0701487	1.11033
TRIM64B	0.0766485	1.26977
FANCD2OS	-0.11147	2.30498
CKB	0.0854728	1.50293
CD86	-0.0821808	1.41368
MAK	0.0587134	0.854647
LHCGR	0.0516812	0.712784
UFSP2	-0.0821445	1.41271
TGFB3	-0.0720554	1.15603
ATP7A	0.0502903	0.686086
LIPG	0.0890974	1.60437
SEPTIN12	0.0791562	1.33406
SIRT5	0.0853337	1.49911
EFCC1	-0.0719568	1.15364
C3AR1	0.0741055	1.20616
KIAA1549L	0.0435232	0.56249
FOXD3	0.0852867	1.49781
MPL	0.0664676	1.0246
PRPF8	0.0472258	0.628826
SLC1A3	0.0634517	0.956795
PTPN6	0.0621012	0.927138
NEIL1	-0.0718501	1.15107
KLHL24	-0.0718441	1.15092
DNMT3A	0.0507797	0.695429
CLVS2	-0.0788934	1.32725
NOTCH2	0.0426228	0.546824
RAG1	0.047093	0.626393
NOL7	0.0788062	1.32499
ROCK1	0.0455629	0.59865
IRS4	0.047606	0.635813
GRIN2D	-0.0544778	0.76782
POU3F4	0.0737399	1.19714
PCDHA5	0.0475642	0.635044
CDH8	0.0414217	0.52621
ANKRD27	0.0583021	0.846031
GEMIN7	-0.130664	3.01107
P2RY8	0.0677873	1.05496
TRPV2	0.0631484	0.950097
TOMM40	0.081434	1.39381
GYS1	0.0617141	0.918717
LACTB	0.0813945	1.39276
KNDC1	-0.0444537	0.578869
CARMIL2	0.0468692	0.622302
HSP90AB1	0.0560941	0.800459
HORMAD1	0.0845661	1.47808
SP100	0.0497879	0.676551
REG1A	0.0812559	1.38909
TMEM175	0.0580589	0.840956
DEDD	0.0881683	1.57805
ETV3L	0.0923742	1.69892
IRGC	0.0692798	1.0898
PREX1	0.0415403	0.52823
SPARCL1	0.0642449	0.974417
CHST15	0.0590032	0.860743
TSC22D1	-0.0516828	0.712817
DCST2	0.0568535	0.816004
SCAF8	0.0489561	0.660893
RAB11FIP2	-0.0601327	0.884685
USP37	-0.0540454	0.759192
ITPR3	0.0411076	0.520871
MFSD6L	0.0626878	0.939967
CYB5R2	0.0780482	1.30546
C12orf40	0.0600823	0.883612
ZNF462	0.0365742	0.446258
GABRA1	0.0640176	0.969351
TFPI2	0.0877129	1.56523
USHBP1	0.058842	0.85735
GABRD	0.0689481	1.08201
STK31	-0.0465569	0.616612
ESYT3	-0.053085	0.740184
IFFO2	0.0876702	1.56403
NONO	0.0840018	1.46271
C2orf42	0.0670758	1.03854
GJA8	0.067066	1.03831
KLHDC4	0.0587426	0.855261
PTH2R	0.0598887	0.879489
ZNF92	0.05763	0.832038
SEPTIN9	0.0598813	0.87933
STARD8	0.0565816	0.810423
MED13	-0.0440349	0.571473
VPS39	0.0669806	1.03635
OR2V2	0.0805832	1.37134
DDX50	0.0575787	0.830974
PINK1	0.0610586	0.904539
CEP290	0.0355366	0.429814
ZNF426	0.0597809	0.877196
FBXW9	0.0805017	1.3692
MMUT	0.0546008	0.770284
ZNF268	0.0575134	0.829621
NRBP2	0.091496	1.67332
TOX2	0.0652138	0.996147
CCDC148	-0.0597162	0.875823
PCDHGB2	0.0474091	0.632191
SGK1	0.0803601	1.36547
AMIGO1	0.087197	1.55077
ARHGEF12	-0.0485276	0.652889
ERMAP	0.0479102	0.641428
PLK1	0.0635472	0.958907
MAP4K2	0.0650616	0.992718
CDKL3	0.0573306	0.825839
AMOTL2	0.0497749	0.676306
UBTF	0.0666568	1.02893
IRAK1BP1	0.117343	2.51056
RAPGEF5	0.0490833	0.663276
KCNT1	0.0490798	0.663211
TOX3	0.0534845	0.748066
LTBP4	0.0446793	0.58287
DAZAP1	0.0619663	0.924199
KLHL23	-0.0723001	1.16196
E4F1	0.0701886	1.11128
ALOX15	0.0633058	0.95357
MIGA1	0.0648049	0.986947
ACTR5	0.0618872	0.922479
NPIPB11	0.0681776	1.06402
ANKAR	0.0524995	0.728701
NCOA7	0.0495602	0.672248
MTO1	0.0560422	0.799401
FAM230A	-0.0605179	0.89292
SDF4	0.0769782	1.27813
CBR3	0.0907564	1.6519
BAG6	0.0482362	0.647468
SPATC1L	0.0743951	1.21332
TMEM63C	0.0524123	0.726999
TIAM2	0.0459552	0.605713
ST8SIA2	0.0720569	1.15606
EPB41L4A	-0.0662643	1.01996
FBP2	-0.074329	1.21168
YTHDF3	0.0617079	0.918582
H2BC8	-0.0954427	1.78995
ABHD14A-ACY1	-0.0828519	1.43165
FRRS1	0.0698547	1.10336
PILRB	0.0569012	0.816985
CCDC88A	0.0458756	0.604276
ATP11A	-0.0481262	0.645427
SLC29A4	-0.0458575	0.603951
SPATA9	0.101011	1.96134
DUOX1	0.0430315	0.553912
IGSF10	0.0353134	0.426308
SLC6A20	0.0795328	1.34385
SYT2	0.0827104	1.42785
UTP15	-0.0697619	1.10117
UPK1A	0.0718472	1.151
NICN1	0.100956	1.95959
PDZRN4	0.0438737	0.568636
SERPINA1	0.071792	1.14966
SKIL	0.0602191	0.886531
RSAD1	0.0740389	1.20451
GOT1L1	0.0659943	1.01381
NAA25	0.0567358	0.813585
PILRA	-0.090276	1.63806
ALS2	0.0452186	0.59248
PLSCR1	0.0793567	1.33926
SEL1L2	0.0521487	0.721859
TNFRSF9	-0.0765034	1.26609
LIN54	0.0793254	1.33845
DNAJC13	-0.0424919	0.544561
TSKS	0.0498795	0.678285
KCNJ15	0.0613946	0.911795
DSG1	0.0513259	0.705923
IZUMO3	0.10062	1.94904
GDPD2	0.0792463	1.3364
MINK1	0.054653	0.771329
PIM2	0.0948956	1.77355
EGR2	-0.0600273	0.88244
AP2M1	-0.0599892	0.881628
USP35	-0.0412416	0.523146
CHRNA6	0.085904	1.51483
ERVW-1	0.0599819	0.881473
RRP8	0.0791355	1.33352
LMO7	-0.0412185	0.522753
RBBP6	0.0427868	0.549663
SREK1	-0.0626262	0.938616
HTR1D	-0.0656968	1.00706
CDKL2	0.057552	0.830421
PTPRQ	0.0404671	0.510054
IPO8	-0.0586852	0.854055
CDHR2	-0.0415517	0.528425
MMP8	-0.0611904	0.907382
ARHGDIB	-0.0736782	1.19562
SERF2	-0.126594	2.85308
GNAO1	-0.0674018	1.04605
NCAM2	0.0460384	0.607215
ELAVL2	0.0435842	0.563557
MYBL1	0.0496657	0.674241
NSMCE4A	-0.115506	2.4453
TNS4	0.0563918	0.806535
LRRC10	0.0712973	1.13775
L1CAM	0.0496328	0.673619
DPH1	0.0712711	1.13712
SULT4A1	0.0712484	1.13658
NOC4L	0.0672609	1.0428
SLC2A10	0.0525633	0.729948
CDYL2	0.0552603	0.783545
ITGBL1	0.058468	0.849503
SLC52A2	-0.0734084	1.18899
CHAD	0.0711326	1.1338
SLC23A3	0.0690567	1.08456
SLC34A2	-0.0542695	0.763659
ATP8B1	0.0488119	0.658195
CCR7	0.0786169	1.3201
CARMIL1	0.0463562	0.612968
FNTA	-0.0732713	1.18563
TEC	0.065312	0.998361
SYNM	0.042504	0.544771
G2E3	-0.0622063	0.92943
SGSM1	-0.0486997	0.656097
DELE1	-0.0636144	0.960397
RBM12B	0.0532191	0.742826
ALPL	0.0708842	1.12785
MT-CO3	-0.0326181	0.384815
KTN1	0.0446723	0.582745
PSEN2	0.0708209	1.12634
TSC1	0.0549881	0.77806
POLR3A	-0.0514769	0.708836
ARFGAP1	0.0559447	0.797416
MFN2	0.060601	0.894702
SLC26A6	0.0706758	1.12288
ACBD3	0.0889489	1.60014
UBN1	0.0498856	0.678401
OSTN	0.106015	2.12217
VPS33A	0.0569126	0.81722
PRMT8	0.0633605	0.954778
NRBF2	-0.0753572	1.23727
MPO	0.0513461	0.706312
MYO9A	-0.0333238	0.395527
VWA7	0.0538414	0.755136
WDR93	0.0705183	1.11912
PRDM15	0.0454856	0.597263
MT-CO1	-0.0340444	0.406577
PHKA2	0.0520796	0.720514
RNF175	-0.0811387	1.38599
DACT1	0.0465586	0.616643
CHST4	0.0665342	1.02612
INTS2	0.0465408	0.616319
TUBGCP6	0.0413644	0.525233
PARP1	0.061718	0.918803
NKAIN3	-0.0885894	1.58995
TMX4	-0.0750944	1.2307
SCAP	-0.0476678	0.636952
DEK	0.0778248	1.29973
SP6	0.0725597	1.16826
RAB38	-0.105527	2.10621
ADCY1	-0.0416831	0.530668
SLC13A1	0.0519325	0.717657
MAP7D1	0.0511271	0.702095
OLFML2A	0.066384	1.02269
ZNF264	0.0663756	1.0225
SORBS1	-0.0412744	0.523704
ESAM	-0.0808837	1.37925
BDKRB1	0.074991	1.22812
RYR1	0.0253151	0.280167
OR9K2	0.0702406	1.11251
ZNF594	-0.0535828	0.75001
KRT25	0.0724299	1.16511
CASP12	0.0701415	1.11016
MYH4	0.0326119	0.384722
TMEM87B	0.0680955	1.06211
BAIAP2	0.0629336	0.945367
PTCHD3	0.0481638	0.646124
ITGA8	-0.0428326	0.550458
KIAA0408	0.0502347	0.685028
NLK	0.0564963	0.808675
UNC45B	0.0457589	0.602175
WDR54	0.0661867	1.01819
TASP1	0.0587886	0.856228
TRIM33	-0.0587754	0.855951
IFIT3	0.0841238	1.46603
CPNE2	0.0679874	1.0596
BIRC2	0.0661161	1.01659
CD1B	0.050144	0.683303
KAT7	0.0679516	1.05877
PNPLA2	-0.0774269	1.28956
TMEM198	0.062777	0.941923
CLDN23	0.0805029	1.36923
HSPH1	0.0543166	0.764598
DTNB	0.0599182	0.880117
PARP2	-0.0804703	1.36837
DNAJC19	0.104933	2.08684
ZMYM3	-0.0445709	0.580946
PMFBP1	0.0642857	0.975327
SLAIN1	0.0721066	1.15727
PCDHB8	0.0450753	0.589921
GDF5	0.0542732	0.763734
TICAM1	0.0343251	0.410911
UBBP4	0.0562793	0.804238
P3H4	0.0698303	1.10279
RTTN	0.0363552	0.442768
GPR65	0.0698263	1.10269
CYP1B1	0.0507824	0.69548
CHRNA2	0.0698228	1.10261
FOXA2	-0.0642111	0.973663
FOXO4	0.0720286	1.15538
PPIF	0.104755	2.08106
ZNF18	0.0585267	0.850731
VDAC3	-0.0802398	1.36232
IL18RAP	0.0584757	0.849665
MAN2B2	0.0425659	0.54584
COL5A3	0.0388278	0.482782
BSCL2	0.0625242	0.936381
CTNNA1	0.0531816	0.742087
ACOT12	-0.0718548	1.15118
SPEN	0.030466	0.352805
RPRD1A	0.11278	2.35007
ACVR2B	0.0657332	1.00789
LINGO3	0.0835494	1.45045
TOM1	0.0742345	1.20934
LGALS9C	0.0800116	1.35634
L2HGDH	0.0717024	1.1475
PIPOX	-0.0694743	1.09438
DLX6	0.0490412	0.662487
DHRS13	-0.0873842	1.55601
DNAJC6	0.0504869	0.689833
CTNNB1	0.0442305	0.574922
NPAT	0.0428014	0.549916
TNFAIP8	-0.0974341	1.85032
SHOX	0.0673202	1.04416
SLC9A2	0.0504161	0.688482
SETX	-0.0377061	0.464464
PARD3	0.0436888	0.56539
N4BP3	0.0580981	0.841773
OR2F2	0.0637099	0.962515
SLC35B1	-0.0831314	1.43917
PDP2	0.0796551	1.34703
MUC12	-0.0379378	0.468225
SLC5A4	-0.0636462	0.961102
C10orf71	0.0402573	0.506531
RAB1A	-0.0971974	1.8431
ABCA12	0.0313689	0.366115
TPRN	0.0592504	0.865958
PLAT	0.0579944	0.839612
FAM200B	-0.054676	0.77179
PPP1R16A	-0.0620093	0.925134
LRIG3	-0.0567456	0.813786
IGFALS	0.0651536	0.99479
SLC14A1	0.0793857	1.34002
PI4KB	0.0545441	0.769148
NTRK1	0.0486913	0.65594
OR5T3	-0.047997	0.643033
ZNF226	-0.0526254	0.731163
MAGEA4	0.0793412	1.33886
AEBP1	0.041245	0.523204
MMP25	0.0508672	0.697105
ALDH3B2	0.0734912	1.19103
EPHB2	-0.045492	0.597377
YLPM1	0.035096	0.422904
DPEP1	0.0709834	1.13023
FAM20B	-0.0632663	0.952697
EGR3	0.0649252	0.98965
CDCP1	-0.0534027	0.746449
SRCAP	0.0311849	0.363387
SLAMF7	0.082571	1.42412
GAS2L2	0.0533926	0.74625
LAMA5	0.0273465	0.308149
DVL3	0.0543465	0.765196
ATP6V0D1	-0.121803	2.67283
IQCN	0.0507344	0.694562
KLC3	-0.0760013	1.25343
OR6C76	0.0824846	1.4218
CSF1R	-0.053337	0.745152
PNN	0.0524105	0.726963
MOB1B	-0.0759479	1.25208
S1PR5	-0.0686102	1.0741
NUDT18	0.078959	1.32895
AKAP6	0.0352294	0.424991
PKN2	0.0575219	0.829799
TSPYL2	0.0647463	0.985633
CCDC74B	0.0707535	1.12473
CAMK1G	-0.0665636	1.02679
NLE1	0.0731583	1.18287
SLC17A8	-0.0506302	0.69257
SLC6A19	0.0464468	0.614612
TSPEAR	0.0552266	0.782866
FMN2	0.0301134	0.347654
PRIM2	0.0574502	0.828312
CENPC	0.0447054	0.583334
EMILIN3	-0.0446922	0.5831
PIGV	0.0962027	1.81287
SMARCC1	0.0452293	0.592671
INVS	-0.0358851	0.435311
LRRC29	-0.078776	1.32421
THEMIS2	0.0757255	1.24649
SAMD15	-0.0664145	1.02339
[truncated: 8,002 more rows]

## Sheet: Fig.4f
Cell Line ID	AM-1882 (AUC)	Whole Genome Doubling (WGD) Status	TP53 Status		Cell Line ID	AM-1882 (AUC)	Ploidy Status	TP53 Status		Cell Line ID	AM-1882 (AUC)	Aneuploidy Score (AS)	TP53 Status
A2780	0.835877	Neg	Wildtype		A2780	0.835877	Ploidy ≤ 2.1	Wildtype		A2780	0.835877	≤ 8	Wildtype
CAL51	0.846592	Neg	Wildtype		CAL51	0.846592	Ploidy ≤ 2.1	Wildtype		CAL51	0.846592	≤ 8	Wildtype
COV434	0.854842	Neg	Wildtype		COV434	0.854842	Ploidy ≤ 2.1	Wildtype		COV434	0.854842	≤ 8	Wildtype
DU4475	1	Neg	Wildtype		DU4475	1	Ploidy ≤ 2.1	Wildtype		DU4475	1	≤ 8	Wildtype
HCC1428	1	Neg	Wildtype		HEYA8	0.781103	Ploidy ≤ 2.1	Wildtype		HEYA8	0.781103	≤ 8	Wildtype
HEYA8	0.781103	Neg	Wildtype		MCAS	0.756274	Ploidy ≤ 2.1	Wildtype		MCAS	0.756274	≤ 8	Wildtype
MCAS	0.756274	Neg	Wildtype		RMGI	0.821152	Ploidy ≤ 2.1	Wildtype		RMGI	0.821152	≤ 8	Wildtype
MCF7	0.929744	Neg	Wildtype		TOV21G	0.485491	Ploidy ≤ 2.1	Wildtype		TOV21G	0.485491	≤ 8	Wildtype
MDAMB175VII	0.988525	Neg	Wildtype		HCC1428	1	Ploidy ≤ 2.1	Wildtype
RMGI	0.821152	Neg	Wildtype		MCF7	0.929744	Ploidy ≤ 2.1	Wildtype		HCC1428	1	>8	Wildtype
TOV21G	0.485491	Neg	Wildtype		MDAMB175VII	0.988525	Ploidy ≤ 2.1	Wildtype		JHOC5	0.984821	>8	Wildtype
										MCF7	0.929744	>8	Wildtype
JHOC5	0.984821	Pos	Wildtype		JHOC5	0.984821	Ploidy > 2.1	Wildtype		MDAMB175VII	0.988525	>8	Wildtype
OAW42	0.785335	Pos	Wildtype		OAW42	0.785335	Ploidy > 2.1	Wildtype		OAW42	0.785335	>8	Wildtype
OVISE	0.899324	Pos	Wildtype		OVISE	0.899324	Ploidy > 2.1	Wildtype		OVISE	0.899324	>8	Wildtype
OVTOKO	0.952921	Pos	Wildtype		OVTOKO	0.952921	Ploidy > 2.1	Wildtype		OVTOKO	0.952921	>8	Wildtype
SNU840	0.979206	Pos	Wildtype		SNU840	0.979206	Ploidy > 2.1	Wildtype		SNU840	0.979206	>8	Wildtype
ZR751	0.893008	Pos	Wildtype		ZR751	0.893008	Ploidy > 2.1	Wildtype		ZR751	0.893008	>8	Wildtype
BT549	0.628066	Neg	Mutant		EFO27	0.999687	Ploidy ≤ 2.1	Mutant		EFO27	0.999687	≤ 8	Mutant
CAL148	0.859875	Neg	Mutant		HCC1419	0.958291	Ploidy ≤ 2.1	Mutant		HCC1419	0.958291	≤ 8	Mutant
CAMA1	1	Neg	Mutant		IGROV1	0.877141	Ploidy ≤ 2.1	Mutant		IGROV1	0.877141	≤ 8	Mutant
CAOV3	0.991915	Neg	Mutant		OV7	0.798281	Ploidy ≤ 2.1	Mutant		OV7	0.798281	≤ 8	Mutant
COV362	0.527932	Neg	Mutant		OVK18	0.994045	Ploidy ≤ 2.1	Mutant		OVK18	0.994045	≤ 8	Mutant
EFM192A	0.68525	Neg	Mutant		SKOV3	0.813986	Ploidy ≤ 2.1	Mutant		SKOV3	0.813986	≤ 8	Mutant
EFO27	0.999687	Neg	Mutant		TOV112D	0.937597	Ploidy ≤ 2.1	Mutant		TOV112D	0.937597	≤ 8	Mutant
HCC1395	0.918217	Neg	Mutant		BT549	0.628066	Ploidy ≤ 2.1	Mutant
HCC1419	0.958291	Neg	Mutant		CAL148	0.859875	Ploidy ≤ 2.1	Mutant		AU565	0.810441	>8	Mutant
HCC38	0.791103	Neg	Mutant		CAMA1	1	Ploidy ≤ 2.1	Mutant		BT474	0.930368	>8	Mutant
IGROV1	0.877141	Neg	Mutant		CAOV3	0.991915	Ploidy ≤ 2.1	Mutant		BT549	0.628066	>8	Mutant
JHOS2	0.871933	Neg	Mutant		COV362	0.527932	Ploidy ≤ 2.1	Mutant		CAL120	0.555678	>8	Mutant
MDAMB436	0.596005	Neg	Mutant		EFM192A	0.68525	Ploidy ≤ 2.1	Mutant		CAL148	0.859875	>8	Mutant
MDAMB468	0.587192	Neg	Mutant		HCC1395	0.918217	Ploidy ≤ 2.1	Mutant		CAMA1	1	>8	Mutant
OV7	0.798281	Neg	Mutant		HCC38	0.791103	Ploidy ≤ 2.1	Mutant		CAOV3	0.991915	>8	Mutant
OVK18	0.994045	Neg	Mutant		JHOS2	0.871933	Ploidy ≤ 2.1	Mutant		COV318	0.73086	>8	Mutant
OVKATE	0.842828	Neg	Mutant		MDAMB436	0.596005	Ploidy ≤ 2.1	Mutant		COV362	0.527932	>8	Mutant
SKOV3	0.813986	Neg	Mutant		MDAMB468	0.587192	Ploidy ≤ 2.1	Mutant		EFM192A	0.68525	>8	Mutant
TOV112D	0.937597	Neg	Mutant		OVKATE	0.842828	Ploidy ≤ 2.1	Mutant		ES2	0.520121	>8	Mutant
										HCC1143	0.871844	>8	Mutant
AU565	0.810441	Pos	Mutant		SNU119	0.800363	Ploidy > 2.1	Mutant		HCC1395	0.918217	>8	Mutant
BT474	0.930368	Pos	Mutant		T47D	0.889247	Ploidy > 2.1	Mutant		HCC1806	0.410522	>8	Mutant
ES2	0.520121	Pos	Mutant		TYKNU	0.561944	Ploidy > 2.1	Mutant		HCC1954	0.449809	>8	Mutant
HCC1806	0.410522	Pos	Mutant		AU565	0.810441	Ploidy > 2.1	Mutant		HCC38	0.791103	>8	Mutant
JHOM1	0.401165	Pos	Mutant		BT474	0.930368	Ploidy > 2.1	Mutant		HDQP1	0.656644	>8	Mutant
JIMT1	0.465671	Pos	Mutant		CAL120	0.555678	Ploidy > 2.1	Mutant		HMC18	0.699638	>8	Mutant
MDAMB231	0.714139	Pos	Mutant		COV318	0.73086	Ploidy > 2.1	Mutant		JHOM1	0.401165	>8	Mutant
MDAMB361	0.899799	Pos	Mutant		ES2	0.520121	Ploidy > 2.1	Mutant		JHOS2	0.871933	>8	Mutant
OC314	0.451952	Pos	Mutant		HCC1143	0.871844	Ploidy > 2.1	Mutant		JIMT1	0.465671	>8	Mutant
OC316	0.311159	Pos	Mutant		HCC1806	0.410522	Ploidy > 2.1	Mutant		MDAMB231	0.714139	>8	Mutant
ONCODG1	0.272971	Pos	Mutant		HCC1954	0.449809	Ploidy > 2.1	Mutant		MDAMB361	0.899799	>8	Mutant
NIHOVCAR3	0.383539	Pos	Mutant		HDQP1	0.656644	Ploidy > 2.1	Mutant		MDAMB436	0.596005	>8	Mutant
OVCAR8	0.548207	Pos	Mutant		HMC18	0.699638	Ploidy > 2.1	Mutant		MDAMB468	0.587192	>8	Mutant
SNU119	0.800363	Pos	Mutant		JHOM1	0.401165	Ploidy > 2.1	Mutant		OC314	0.451952	>8	Mutant
T47D	0.889247	Pos	Mutant		JIMT1	0.465671	Ploidy > 2.1	Mutant		OC316	0.311159	>8	Mutant
TYKNU	0.561944	Pos	Mutant		MDAMB231	0.714139	Ploidy > 2.1	Mutant		ONCODG1	0.272971	>8	Mutant
CAL120	0.555678	Pos	Mutant		MDAMB361	0.899799	Ploidy > 2.1	Mutant		OVCAR3	0.383539	>8	Mutant
COV318	0.73086	Pos	Mutant		OC314	0.451952	Ploidy > 2.1	Mutant		OVCAR8	0.548207	>8	Mutant
HCC1143	0.871844	Pos	Mutant		OC316	0.311159	Ploidy > 2.1	Mutant		OVKATE	0.842828	>8	Mutant
HCC1954	0.449809	Pos	Mutant		ONCODG1	0.272971	Ploidy > 2.1	Mutant		SNU119	0.800363	>8	Mutant
HDQP1	0.656644	Pos	Mutant		NIHOVCAR3	0.383539	Ploidy > 2.1	Mutant		T47D	0.889247	>8	Mutant
HMC18	0.699638	Pos	Mutant		OVCAR8	0.548207	Ploidy > 2.1	Mutant		TYKNU	0.561944	>8	Mutant
STATS by GraphPad Prism					STATS by GraphPad Prism					STATS by GraphPad Prism
TP53 Mutant WGD- vs WGD+, AM-1882 AUC					TP53 Mutant Ploidy ≤ 2.1 vs. > 2.1, AM-1882 AUC					TP53 Mutant Aneuploidy Score ≤ 8 vs. > 8, AM-1882 AUC
Unpaired t test					Unpaired t test					Unpaired t test with Welch's correction
P value	0.000436741				P value	0.000436741				P value	2.42683e-05
P value summary	****				P value summary	****				P value summary	****
Significantly different (P < 0.05)?	Yes				Significantly different (P < 0.05)?	Yes				Significantly different (P < 0.05)?	Yes
One- or two-tailed P value?	Two-tailed				One- or two-tailed P value?	Two-tailed				One- or two-tailed P value?	Two-tailed
										F-test, unequal group variance, Welch's correction
