# Supplementary material for: Small-molecule inhibition of kinesin KIF18A reveals a mitotic vulnerability enriched in chromosomally unstable cancers
Source: Nat Cancer. 2023 Dec 27;5(1):66–84. doi: 10.1038/s43018-023-00699-5 (PMC10824666; doi:10.1038/s43018-023-00699-5)
Supplement: Supplementary file 10 — Source data Excel file with worksheet tabs for Fig. 5a–f. [file 43018_2023_699_MOESM10_ESM.xls]

## Sheet: Fig.5a
Single IP Dose 24 hour Tumor PD Assay. Endpoint Mitotic Marker (pH3)									GraphPad PRISM STATS: OVCAR-3 PD, 24 hour pH3 (MSD)
Tumor PD			OVCAR-3 Tumor PD (pH3) by MSD						Vehicle vs. AM-1882	ANOVA, Dunnett's
			Animal 1	Animal 2	Animal 3	Mean	SD			P value	0.0068
	Group	Dose (IP)	pH3 RLU	pH3 RLU	pH3 RLU	pH3 RLU	pH3 RLU			P value summary	**
	Vehicle		5328	5722	4857	5302.33	433.071		Vehicle vs. AM-5308	ANOVA, Dunnett's
	AM-1882	100 mg/kg	38518.5	23867	31526.5	31304	7328.28			P value	0.0022
	AM-5308	50 mg/kg	32943	31688.5	48891	37840.8	9590.26			P value summary	**
									One-way ANOVA with Dunnett's multiple comparisons test
Tumor and Plasma PK			OVCAR-3 Tumor and Plasma PK
			Animal 1	Animal 2	Animal 3	Mean	SD
	Group	Dose (IP)	Conc. (µM)	Conc. (µM)	Conc. (µM)	Conc. (µM)	Conc. (µM)
Plasma PK	Vehicle
	AM-1882	100 mg/kg	0.861	0.705	0.567	0.711	0.147092
	AM-5308	50 mg/kg	0.967	1.26	1.18	1.13567	0.151447
Tumor PK	Vehicle
	AM-1882	100 mg/kg	0.659	0.596	0.383	0.546	0.144634
	AM-5308	50 mg/kg	3.56	4.08	3.28	3.64	0.405956

## Sheet: Fig.5b
Two consecutive daily IP doses of vehicle alone or AM-5308 at 30 mg/kg. Three animals per treatment group. OVCAR-3 Tumor PD Assay with Mitotic Marker (pH3). Tumor PD by imaging, measured pH3+ cells from three representative image fields per tumor.
GraphPad PRISM STATS: OVCAR-3 PD, pH3 (imaging)
Vehicle vs. AM-5308	Unpaired two-tailed t-test with Welch's correction
	P value	0.0368
	P value summary	*
	Significantly different (P < 0.05)?	Yes
	One- or two-tailed P value?	Two-tailed
			pH3 counts/area (um2)			Mean, pH3 counts/area (um2)	SD, pH3 counts/area (um2)
	Treatment	Dose (IP)	Tumor Field 1	Tumor Field 2	Tumor Field 3
Animal 1	Vehicle	Control	0.0778789	0.0587845	0.0590711	0.0652448	0.0109424
Animal 2	Vehicle	Control	0.199631	0.0846297	0.178479	0.154247	0.0612106
Animal 3	Vehicle	Control	0.154014	0.0552849	0.0687771	0.0926918	0.053533
			pH3 counts/area (um2)			Mean, pH3 counts/area (um2)	SD, pH3 counts/area (um2)
	Treatment	Dose (IP)	Tumor Field 1	Tumor Field 2	Tumor Field 3
Animal 1	AM-5308	30 mg/kg	2.17251	1.00606	2.20599	1.79485	0.683316
Animal 2	AM-5308	30 mg/kg	0.987802	1.32763	1.18366	1.16636	0.170575
Animal 3	AM-5308	30 mg/kg	0.793564	1.163	1.01557	0.990714	0.18597

## Sheet: Fig.5c_TV_BW
OVCAR-3 CDX Tumor Model Efficacy/Tolerability (IP dosing)		Measurements on DAY 24		Measurements on DAY 28		Measurements on DAY 31		Measurements on DAY 35		Measurements on DAY 38		Measurements on DAY 42
Group	Animal ID	Initial Body Weight	Tumor Volume (mm3)	Initial Body Weight	Tumor Volume (mm3)	Initial Body Weight	Tumor Volume (mm3)	Initial Body Weight	Tumor Volume (mm3)	Initial Body Weight	Tumor Volume (mm3)	Initial Body Weight	Tumor Volume (mm3)
Group 01 Vehicle (IP)	1	1	151.859	1.03655	271.846	1.03046	222.642	1.0309	247.577	1.06614	171.506	1.09922	220.534
Group 01 Vehicle (IP)	2	1	102.659	0.418275	230.074	1.06478	171.24	1.06735	475.196	1.11111	722.077	1.10468	1009.18
Group 01 Vehicle (IP)	3	1	121.265	1.02829	215.923	1.07561	229.822	1.08585	550.862	1.08439	712.25	1.11366	900.547
Group 01 Vehicle (IP)	4	1	193.959	0.978723	295.956	0.951915	290.166	1.01277	560.11	1.03617	759.275	1.0966	1067.21
Group 01 Vehicle (IP)	5	1	85.323	1.02864	133.22	1.04434	97.0428	1.03326	174.3	1.03464	193.121	1.08822	238.361
Group 01 Vehicle (IP)	6	1	135.476	1.06939	231.626	1.05896	239.303	1.08118	463.572	1.08027	559.245	1.14512	681.876
Group 01 Vehicle (IP)	7	1	107.072	1.0248	183.462	1.01924	191.556	1.01838	437.367	1.06156	586.541	1.11458	702.92
Group 01 Vehicle (IP)	8	1	122.563	1.07596	168.385	1.07011	172.742	1.07416	308.276	1.05348	401.881	1.07191	521.221
Group 01 Vehicle (IP)	9	1	153.327	1.02328	308.84	1.02134	271.074	1.04898	651.668	1.05286	814.767	1.07032	713.359
Group 01 Vehicle (IP)	10	1	135.337	1.0891	279.422	1.09159	230.63	1.07377	495.553	1.10941	773.813	1.13262	929.57
Group 04 AM-5308 25 mg/kg (IP)	31	1	159.977	1.00047	221.116	1.007	71.8639	1.01961	78.7865	1.02428	57.8946	1.05182	53.314
Group 04 AM-5308 25 mg/kg (IP)	32	1	137.315	0.998773	195.743	1.027	60.1676	1.04173	123.443	1.04869	139.872	1.08306	110.366
Group 04 AM-5308 25 mg/kg (IP)	33	1	118.155	0.981993	132.098	0.969988	59.1622	1.01641	64.9143	0.991597	78.3508	1.03802	55.9273
Group 04 AM-5308 25 mg/kg (IP)	34	1	177.086	0.995076	183.218	1.00164	82.7573	1.04309	77.0455	1.03406	74.3328	1.06606	82.3407
Group 04 AM-5308 25 mg/kg (IP)	35	1	92.318	1.01413	129.164	0.976027	27.6004	1.02269	44.529	1.01113	46.2095	1.07063	34.3788
Group 04 AM-5308 25 mg/kg (IP)	36	1	142.997	1.00207	137.366	1.01903	81.6782	1.05503	83.815	1.05627	78.4407	1.11585	106.413
Group 04 AM-5308 25 mg/kg (IP)	37	1	109.015	1.01671	159.322	1.01299	47.1186	1.01531	46.6263	1.00742	47.5324	1.05151	34.8307
Group 04 AM-5308 25 mg/kg (IP)	38	1	124.164	1.00122	148.318	0.999593	81.8532	1.03701	55.0629	1.03213	46.4511	1.10248	74.0526
Group 04 AM-5308 25 mg/kg (IP)	39	1	100.761	1.02811	106.555	0.484731	85.1394	1.01551	51.6849	1.01697	46.9751	1.05574	54.1214
Group 04 AM-5308 25 mg/kg (IP)	40	1	132.041	1.03833	137.665	1.07752	93.4826	1.07881	72.0638	1.10724	88.3009	1.17054	90.888
Group 05 AM-1882 100 mg/kg (IP)	41	1	125.02	0.934221	158.492	1.02462	155.15	1.0686	93.2841	1.04843	60.6234	1.10896	38.6357
Group 05 AM-1882 100 mg/kg (IP)	42	1	169.835	1.0444	209.553	1.06315	142.976	1.10064	79.6928	1.10409	68.8603	1.16576	53.6601
Group 05 AM-1882 100 mg/kg (IP)	43	1	110.109	1.07941	101.517	1.07986	97.5081	1.12248	44.1608	1.10767	33.9366	1.12023	27.4693
Group 05 AM-1882 100 mg/kg (IP)	44	1	138.484	1.06045	150.485	1.07431	161.171	1.10873	102.934	1.05835	59.3741	1.11671	45.9301
Group 05 AM-1882 100 mg/kg (IP)	45	1	115.799	1.04028	114.758	1.02554	71.7377	1.08497	44.5662	1.0835	27.4843	1.14293	26.735
Group 05 AM-1882 100 mg/kg (IP)	46	1	99.5923	1.04283	69.341	1.02926	34.9321	1.1056	29.0649	1.06234	20.6697	1.10178	9.09689
Group 05 AM-1882 100 mg/kg (IP)	47	1	92.6814	1.00044	114.777	1.01439	68.6217	1.05405	61.7998	1.04534	49.9944	1.0959	35.5847
Group 05 AM-1882 100 mg/kg (IP)	48	1	174.023	1.01282	176.759	0.989927	98.5647	1.03984	79.205	1.01145	47.9853	1.07051	43.1058
Group 05 AM-1882 100 mg/kg (IP)	49	1	142.981	1.02912	141.679	1.10125	111.977	1.15412	60.6864	1.1483	53.6603	1.22939	41.1582
Group 05 AM-1882 100 mg/kg (IP)	50	1	131.88	1.0004	130.652	1.02459	77.8832	1.08666	45.1716	1.1048	45.3902	1.14268	24.7632
Group 06 Docetaxel 20 mg/kg (IP)	51	1	141.057	1.00327	162.472	0.994387	174.479	1.01918	148.595	0.977081	134.4	1.00748	101.598
Group 06 Docetaxel 20 mg/kg (IP)	52	1	93.7846	1.03784	108.928	1.05768	117.816	1.01727	93.787	1.02572	139.786	1.04445	210.041
Group 06 Docetaxel 20 mg/kg (IP)	53	1	128.097	1.01102	202.121	0.996786	202.53	1.00735	183.471	0.992195	196.094	1.02663	194.061
Group 06 Docetaxel 20 mg/kg (IP)	54	1	173.85	0.973409	217.492	0.999564	284.414	1.017	328.169	1.00872	319.553	1.06931	356.153
Group 06 Docetaxel 20 mg/kg (IP)	55	1	140.923	0.988606	143.736	1.00613	149.249	1.0333	210.205	1.00175	272.626	1.08195	282.888
Group 06 Docetaxel 20 mg/kg (IP)	56	1	130.685	1.03361	208.834	1.01272	259.901	1.03633	221.247	1.0277	267.027	1.04541	234.678
Group 06 Docetaxel 20 mg/kg (IP)	57	1	114.247	0.990219	162.76	0.968328	178.12	0.994411	189.465	0.981369	219.384	1.04332	197.732
Group 06 Docetaxel 20 mg/kg (IP)	58	1	96.2923	1.077	146.45	1.0691	152.888	1.06367	217.523	1.05528	321.175	1.10711	377.217
Group 06 Docetaxel 20 mg/kg (IP)	59	1	171.175	0.946813	149.056	0.940659	211.802	0.976264	266.644	0.963077	415.895	0.997363	495.57
Group 06 Docetaxel 20 mg/kg (IP)	60	1	112.318	0.983886	170.958	0.990792	162.133	0.986188	231.868	1.01243	272.143	1.06262	312.947
STATS FOR OVCAR-3 Tumor Model (IP dosing)
Data are expressed as mean tumor volume ± standard error of the mean (SEM) for each group plotted as a function of time. Statistical analysis to evaluate effect of treatment on tumor size over time relative to Control was performed using Linear Mixed Effects model implemented within the custom application IVEA (v2.01.00.01). Fixed effects included group, time with group*time interaction terms (* …

## Sheet: Fig.5c_Neut_Counts
End of study mouse neutrophil counts from OVCAR-3 tumor model (IP dosing), (n = 6 per treatment group) Analysis performed by IDEXX BioResearch.						STATS GRAPHPAD PRISM: One-way ANOVA with Dunnett’s multiple comparisons test: Neutrophil counts
Animal ID	Group	Dose Schedule	Neutrophil (per uL)	Mean		Dunnett's multiple comparisons test	Mean Diff.	95.00% CI of diff.	Below threshold?	Summary	Adjusted P Value
1	Vehicle (IP)	Daily	1492	1873.33		Vehicle vs. AM-1882	176.3	-487.5 to 840.2	No	ns	0.8397
2	Vehicle (IP)	Daily	1684			Vehicle vs. AM-5308	264.2	-399.7 to 928.0	No	ns	0.6253
3	Vehicle (IP)	Daily	1702			Vehicle vs. Docetaxel	1210	546.5 to 1874	Yes	***	0.0005
4	Vehicle (IP)	Daily	2100			Test details	Mean 1	Mean 2	Mean Diff.	SE of diff.	n1, n2
9	Vehicle (IP)	Daily	1972			Vehicle vs. AM-1882	1873	1697	176.3	261.3	6, 6
10	Vehicle (IP)	Daily	2290			Vehicle vs. AM-5308	1873	1609	264.2	261.3	6, 6
41	AM-1882 (100 mg/kg, IP)	Daily	1073	1697		Vehicle vs. Docetaxel	1873	663	1210	261.3	6, 6
42	AM-1882 (100 mg/kg, IP)	Daily	2944
43	AM-1882 (100 mg/kg, IP)	Daily	864
44	AM-1882 (100 mg/kg, IP)	Daily	1800
49	AM-1882 (100 mg/kg, IP)	Daily	1896
50	AM-1882 (100 mg/kg, IP)	Daily	1605
51	Docetaxel (20 mg/kg, IP)	Weekly	497	663
52	Docetaxel (20 mg/kg, IP)	Weekly	488
53	Docetaxel (20 mg/kg, IP)	Weekly	1261
54	Docetaxel (20 mg/kg, IP)	Weekly	757
59	Docetaxel (20 mg/kg, IP)	Weekly	442
60	Docetaxel (20 mg/kg, IP)	Weekly	533
31	AM-5308 (25 mg/kg, IP)	Daily	1984	1609.17
32	AM-5308 (25 mg/kg, IP)	Daily	1656
33	AM-5308 (25 mg/kg, IP)	Daily	1489
34	AM-5308 (25 mg/kg, IP)	Daily	1818
39	AM-5308 (25 mg/kg, IP)	Daily	1096
40	AM-5308 (25 mg/kg, IP)	Daily	1612

## Sheet: Fig.5d
CAL-51 CDX Tumor Model Efficacy/Tolerability (IP dosing)		Measurements on DAY 18		Measurements on DAY 22		Measurements on DAY 25		Measurements on DAY 29		Measurements on DAY 32		Measurements on DAY 36
Group	Animal ID	Initial Body Weight	Tumor Volume (mm3)	Initial Body Weight	Tumor Volume (mm3)	Initial Body Weight	Tumor Volume (mm3)	Initial Body Weight	Tumor Volume (mm3)	Initial Body Weight	Tumor Volume (mm3)	Initial Body Weight	Tumor Volume (mm3)
Group 01 Vehicle	1	1	127.501	1.06293	182.285	1.07586	236.148	1.0681	242.485	1.16078	249.873	1.17284	303.368
Group 01 Vehicle	2	1	136.754	0.998145	188.206	1.0026	196.458	0.978108	281.086	0.93692	567.069	1.0026	776.438
Group 01 Vehicle	3	1	156.532	1.01937	164.833	1.00748	206.649	0.963028	423.547	1.06426	560.8	1.06998	867.54
Group 01 Vehicle	4	1	171.955	1.05284	274.085	1.05906	362.975	1.02531	351.139	0.988455	434.795	1.05551	704.688
Group 01 Vehicle	5	1	135.979	1.0523	161.416	1.06849	198.34	1.08095	246.836	1.06849	306.997	1.11333	445.531
Group 01 Vehicle	6	1	145.535	1.00149	199.764	1.00149	207.667	0.986204	299.281	1.00224	309.029	0.993289	491.27
Group 01 Vehicle	7	1	157.17	1.05208	178.46	1.03533	198.926	1.01178	226.18	1.04846	258.499	1.07699	316.425
Group 01 Vehicle	8	1	120.451	1.05475	209.358	1.07	181.206	1.05749	206.154	1.07665	255.88	1.08917	359.012
Group 01 Vehicle	9	1	147.729	0.964443	196.101	0.996334	226.486	0.979472	378.741	0.969575	433.291	0.999267	545.252
Group 01 Vehicle	10	1	127.889	0.988538	215.065	1.01424	230.839	1.01459	330.87	1.00903	412.892	1.03786	786.118
Group 04 AM-5308 25 mg/kg (IP)	31	1	149.423	1.01901	224.746	1.00211	216.135	0.976764	326.393	1.00042	433.806	1.04056	646.726
Group 04 AM-5308 25 mg/kg (IP)	32	1	153.712	0.991122	253.054	0.967716	225.626	0.990718	337.258	1.00484	425.134	1.00888	663.616
Group 04 AM-5308 25 mg/kg (IP)	33	1	132.347	1.02713	189.817	1.03775	152.375	1.00865	265.199	1.04915	313.765	1.07039	586.366
Group 04 AM-5308 25 mg/kg (IP)	34	1	138.638	1.00705	170.04	1.00925	188.077	1.00837	345.816	1.03172	411.037	1.06256	617.208
Group 04 AM-5308 25 mg/kg (IP)	35	1	143.784	1.02886	156.571	1.04182	198.224	1.00209	202.269	1.03973	252.953	1.06943	351.741
Group 04 AM-5308 25 mg/kg (IP)	36	1	124.945	1.0197	132.525	1.03109	202.526	1.01007	207.058	1.0521	237.402	1.05867	387.345
Group 04 AM-5308 25 mg/kg (IP)	37	1	135.023	1.0566	140.807	1.10911	157.65	1.05701	214.082	1.12305	243.37	1.13659	297.315
Group 04 AM-5308 25 mg/kg (IP)	38	1	161.268	1.02458	158.599	1.05289	196.809	1.00782	326.941	1.04991	491.392	1.08156	651.531
Group 04 AM-5308 25 mg/kg (IP)	39	1	165.476	1.0177	201.577	1.038	207.53	1.03195	296.209	1.0829	456.106	1.11356	471.965
Group 04 AM-5308 25 mg/kg (IP)	40	1	122.55	1.01418	173.761	1.01332	225.346	1.00172	256.226	1.03051	436.302	1.06618	549.307
Group 05 AM-1882 100 mg/kg (IP)	41	1	124.884	0.993991	155.129	1.01202	137.622	0.992704	197.259	1.02704	209.761	1.05665	252.199
Group 05 AM-1882 100 mg/kg (IP)	42	1	134.52	1.00768	191.856	1.02226	207.876	1.00269	285.865	1.03225	497.683	1.02802	656.093
Group 05 AM-1882 100 mg/kg (IP)	43	1	132.859	1.03405	172.922	1.06631	206.55	1.08289	336.666	1.11335	479.411	1.13441	665.872
Group 05 AM-1882 100 mg/kg (IP)	44	1	164.242	0.977093	200.899	0.992087	258.658	0.972095	373.768	0.986256	431.107	0.999584	456.223
Group 05 AM-1882 100 mg/kg (IP)	45	1	149.925	0.993383	204.738	0.989413	252.068	0.987208	324.423	0.957212	469.63	0.973533	531.988
Group 05 AM-1882 100 mg/kg (IP)	46	1	141.435	1.01639	207.447	1.02594	212.741	1.03459	414.722	1.07419	457.292	1.12107	864.789
Group 05 AM-1882 100 mg/kg (IP)	47	1	124.164	1.02689	175.757	1.03001	184.78	1.01169	305.503	1.04832	416.392	1.09782	554.045
Group 05 AM-1882 100 mg/kg (IP)	48	1	161.351	1.01018	164.78	0.998434	234.073	0.999608	318.299	1.02897	343.295	1.05482	482.713
Group 05 AM-1882 100 mg/kg (IP)	49	1	153.198	1.02894	196.746	1.0013	230.688	0.988337	338.772	0.975378	412.535	1.00734	585.847
Group 05 AM-1882 100 mg/kg (IP)	50	1	138.788	0.997113	170.644	0.998556	237.375	1.01155	290.728	0.999519	410.839	1.03321	533.392
Group 06 Gemcitabine 120 mg/kg (IP)	51	1	139.786	0.99701	137.73	1.04144	127.226	1.01538	157.216	1.02478	136.842	1.07903	132.722
Group 06 Gemcitabine 120 mg/kg (IP)	52	1	124.539	0.980952	174.376	0.984524	199.161	0.90119	237.773	0.930159	229.786	0.998413	288.995
Group 06 Gemcitabine 120 mg/kg (IP)	53	1	161.602	1.00312	168.817	0.978619	170.304	0.973719	187.03	0.994655	186.787	1.03831	168.276
Group 06 Gemcitabine 120 mg/kg (IP)	54	1	133.813	0.978548	147.405	0.981848	142.4	0.969059	191.966	0.976898	184.832	1.02104	190.735
Group 06 Gemcitabine 120 mg/kg (IP)	55	1	141.342	1.01249	174.684	0.988316	153.679	0.97502	185.008	0.985496	215.955	1.02216	289.23
Group 06 Gemcitabine 120 mg/kg (IP)	56	1	124.383	0.968847	149.714	0.972408	162.251	0.958611	182.471	0.962617	214.98	0.99555	207.96
Group 06 Gemcitabine 120 mg/kg (IP)	57	1	161.661	1.0432	183.995	1.00606	171.518	1.0218	195.417	0.990311	278.092	1.04239	183.569
Group 06 Gemcitabine 120 mg/kg (IP)	58	1	152.122	0.97503	157.804	0.927071	202.663	0.934205	210.191	0.95759	237.647	1.02338	346.029
Group 06 Gemcitabine 120 mg/kg (IP)	59	1	132.964	1.02579	232.969	0.994444	217.816	1.00198	238.694	0.964286	212.236	0.997619	255.735
Group 06 Gemcitabine 120 mg/kg (IP)	60	1	153.102	1.00364	194.155	1.00567	229.259	0.9741	293.027	0.973695	320.855	1.00567	395.233
STATS FOR CAL-51 Tumor Model (IP dosing)
Data are expressed as mean tumor volume ± standard error of the mean (SEM) for each group plotted as a function of time. Statistical analysis to evaluate effect of treatment on tumor size over time relative to Control was performed using Linear Mixed Effects model implemented within the custom application IVEA (v2.01.00.01). Fixed effects included group, time with group*time interaction terms (* …

## Sheet: Fig.5e
OVCAR-8 CDX Tumor Model Efficacy/Tolerability (IP dosing)		Tumor Measurements on Day 28, 32, 35, 39, 42, and 46							Body Weight Measurements on Day 28, 32, 35, 39, 42, and 46
Group Information	Animal ID	Day 28	Day 32	Day 35	Day 39	Day 42	Day 46		Day 28	Day 32	Day 35	Day 39	Day 42	Day 46
		Tumor Volume (mm3)	Tumor Volume (mm3)	Tumor Volume (mm3)	Tumor Volume (mm3)	Tumor Volume (mm3)	Tumor Volume (mm3)		% Initial Weight	% Initial Weight	% Initial Weight	% Initial Weight	% Initial Weight	% Initial Weight
Group 01 Vehicle (IP)	01	155.86	223.95	226.04	289.08	249.79	336.43		100	102.76	103.45	105.56	106.71	108.22
Group 01 Vehicle (IP)	02	146.33	192.27	239.35	296.82	371.95	378.61		100	100.42	105.6	108.84	116.12	118
Group 01 Vehicle (IP)	03	148.66	194.72	201.73	246.83	323.07	360.16		100	105.45	106.07	107.89	109.9	117.91
Group 01 Vehicle (IP)	04	148.97	196.5	229.58	265.67	250.83	333.94		100	96.58	99.79	100.49	105.2	109.7
Group 01 Vehicle (IP)	05	158.32	218.37	218.71	292.47	325.51	406.38		100	105.6	106.05	108.12	111.35	112.66
Group 01 Vehicle (IP)	06	162.69	228.86	261.84	303.33	371.01	436.93		100	97.36	102.6	101.37	105.83	107.28
Group 01 Vehicle (IP)	07	128.87	171.48	201.21	214.91	222.79	272.83		100	96.35	100.48	102.57	108.37	108.18
Group 01 Vehicle (IP)	08	136.51	181.38	208.33	256.42	311.43	314.76		100	102.46	107.13	107.01	107.42	110.7
Group 01 Vehicle (IP)	09	137.32	191.77	202.27	263.97	256.02	274.85		100	107.18	108.78	109.14	119.69	117.12
Group 01 Vehicle (IP)	10	146.31	194.03	205.43	205.57	149.37	234.13		100	102.89	105.3	108	112.35	113.87
Group 02 AM-5308 25 mg/kg (IP)	01	158.88	220.43	234.56	229.69	201.04	162.28		100	105.11	104.83	109.53	112.15	113.98
Group 02 AM-5308 25 mg/kg (IP)	02	138.3	179.89	175.09	180.1	147.07	112.2		100	105.24	103.52	107.73	107.91	109.44
Group 02 AM-5308 25 mg/kg (IP)	03	145.98	212.78	224.86	215.94	122.17	85.01		100	106.04	110.71	112.12	114.54	118.58
Group 02 AM-5308 25 mg/kg (IP)	04	149.09	182.23	223.4	200.91	157.16	165.13		100	101.43	106.1	105.52	110.58	111.96
Group 02 AM-5308 25 mg/kg (IP)	05	155.5	196.29	183.56	148.67	120.43	126.54		100	100.9	107.33	108.32	109.49	113.23
Group 02 AM-5308 25 mg/kg (IP)	06	146.7	179.36	199.35	164.18	110.34	104.01		100	105.51	110.75	111.87	113.58	115.91
Group 02 AM-5308 25 mg/kg (IP)	07	148.64	168.85	179.04	184.93	152.12	143.99		100	104.56	109.5	108.68	111.65	110.98
Group 02 AM-5308 25 mg/kg (IP)	08	134.48	177.69	170.55	159.19	138.5	113.39		100	103.49	107.22	111.11	110.16	112.82
Group 02 AM-5308 25 mg/kg (IP)	09	162.58	206.52	182.82	171.86	149.58	107.04		100	104.03	106.28	109.44	113.54	112.95
Group 02 AM-5308 25 mg/kg (IP)	10	130.72	159.58	153.89	127.52	83.03	68.9		100	97.39	98.74	99.28	104.19	104.68
Group 03 AM-5308 50 mg/kg (IP)	01	155.37	154.82	159.77	77.86	52.72	47.98		100	103.09	109.68	116.32	119.17	121.22
Group 03 AM-5308 50 mg/kg (IP)	02	131.16	173.72	158.84	108.05	62.37	28.3		100	103.8	103.67	108.1	111.22	111.22
Group 03 AM-5308 50 mg/kg (IP)	03	162.15	193.75	168.72	93.81	76.51	30.99		100	98.1	104.57	105.77	107.49	109.14
Group 03 AM-5308 50 mg/kg (IP)	04	146.89	158.49	152.16	82.44	67.57	59.66		100	102.6	102.6	108.87	110.44	112.19
Group 03 AM-5308 50 mg/kg (IP)	05	138.61	163.75	139.95	92.78	60.32	28.1		100	97.98	100.36	103.09	107.21	110.14
Group 03 AM-5308 50 mg/kg (IP)	06	142.43	176.36	170.98	87.93	50.62	52.87		100	104.58	109.46	109.24	111.27	113.56
Group 03 AM-5308 50 mg/kg (IP)	07	159.05	198.75	177.88	79.94	49.7	34.2		100	103	107.8	111.35	115.47	116.68
Group 03 AM-5308 50 mg/kg (IP)	08	148.13	150.44	136.71	79.31	47.07	23.74		100	102.06	109.06	106.13	110.85	111.42
Group 03 AM-5308 50 mg/kg (IP)	09	134.27	154.11	134.9	81.29	55.51	14.27		100	102.5	103.18	105.36	111.21	111.26
Group 03 AM-5308 50 mg/kg (IP)	10	149.71	196.78	189.68	118.7	91.57	52.57		100	104.2	108.53	114.11	115.69	116.85
Group 04 AM-1882 50 mg/kg (IP)	01	159.91	202.77	210.87	231.61	218.39	129.44		100	104.24	107.82	105.62	107.52	111.71
Group 04 AM-1882 50 mg/kg (IP)	02	161.71	176.24	189.67	216.47	237.93	185.59		100	104.34	104.3	108.06	112.26	111.28
Group 04 AM-1882 50 mg/kg (IP)	03	146.93	181.09	201.2	200.73	154.28	132.82		100	99.19	100.97	103.89	104.49	108.82
Group 04 AM-1882 50 mg/kg (IP)	04	131.34	143.95	136.22	184.21	193.24	149.96		100	98.6	103.3	107.92	110.29	112.5
Group 04 AM-1882 50 mg/kg (IP)	05	150.5	200.58	211.53	210.36	146.82	103.74		100	93.82	94.99	97.08	100.71	103.83
Group 04 AM-1882 50 mg/kg (IP)	06	142.06	148.32	172.5	171.93	143.56	122.61		100	102.87	106.39	107.32	110.85	112.04
Group 04 AM-1882 50 mg/kg (IP)	07	155.21	203.29	255.47	210.91	151.89	58.07		100	99.47	101.36	103.78	108.19	108.43
Group 04 AM-1882 50 mg/kg (IP)	08	138.71	193.63	219.12	226.55	166.23	107.29		100	101.7	101.15	104.88	106.58	108.32
Group 04 AM-1882 50 mg/kg (IP)	09	134.18	160.04	174.84	171.55	156.69	128.16		100	97.94	101.2	106.36	107.18	113.58
Group 04 AM-1882 50 mg/kg (IP)	10	147.79	181.87	166.2	197.06	151.54	119.1		100	100.45	104.76	108.48	111.71	111.22
Group 05 AM-1882 100 mg/kg (IP)	01	151.29	179.64	193.11	157.35	83.47	37.98		100	100.77	105.91	107.64	110.68	114.82
Group 05 AM-1882 100 mg/kg (IP)	02	154.62	187.12	194.54	185.3	100.36	51.15		100	99.12	102.7	107.56	108.49	111.91
Group 05 AM-1882 100 mg/kg (IP)	03	139.46	186.99	189.23	161.75	96.54	30.66		100	100.48	105.87	115.78	115.17	119.25
Group 05 AM-1882 100 mg/kg (IP)	04	141.06	143.92	167.5	158.24	102.89	54.16		100	98.93	103.05	110.52	114.69	116.58
Group 05 AM-1882 100 mg/kg (IP)	05	147.71	165.66	174.81	112.54	83.32	24.24		100	99.43	100.91	107.41	108.65	111.87
Group 05 AM-1882 100 mg/kg (IP)	06	134.08	184.07	205.7	156.42	77.27	28.25		100	100.26	103.25	106.92	110.13	115.43
Group 05 AM-1882 100 mg/kg (IP)	07	147.37	156.72	166.52	155.68	84.26	38.45		100	103.13	109.49	115.31	116.2	116.95
Group 05 AM-1882 100 mg/kg (IP)	08	131.62	187.9	153.79	130.52	70.84	20.42		100	99.48	99.6	108.3	105.99	113.81
Group 05 AM-1882 100 mg/kg (IP)	09	161.04	159.02	165.18	131.37	64.61	33.54		100	94.67	97.07	100.71	104.43	104.62
Group 05 AM-1882 100 mg/kg (IP)	10	159.98	228.04	254.27	222.04	139.08	75.99		100	102.5	104.69	102.83	109.13	109.02
STATS FOR OVCAR-8 Tumor Model (IP dosing)
Data are expressed as mean tumor volume ± standard error of the mean (SEM) for each group plotted as a function of time. Statistical analysis to evaluate effect of treatment on tumor size over time relative to Control was performed using Linear Mixed Effects model implemented within the custom application IVEA (v2.01.00.01). Fixed effects included group, time with group*time interaction terms (* …

## Sheet: Fig.5f
OVCAR-8 CDX Tumor Model Efficacy and Tumor Regrowth Potential After Treatment Cessation (IP dosing)		Tumor Measurements on Day 28, 32, 35, 39, 42, and 46							Tumor Measurements on Day 53, 60, 67, 74 and 81
		On Treatment							Off Treatment
Group Information. Cessation of drug treatment after day 46, continued to monitor tumor growth until day 81. (Red, off treatment)	Animal ID	Day 28	Day 32	Day 35	Day 39	Day 42	Day 46		Day 53	Day 60	Day 67	Day 74	Day 81
		Tumor Volume (mm3)	Tumor Volume (mm3)	Tumor Volume (mm3)	Tumor Volume (mm3)	Tumor Volume (mm3)	Tumor Volume (mm3)		Tumor Volume (mm3)	Tumor Volume (mm3)	Tumor Volume (mm3)	Tumor Volume (mm3)	Tumor Volume (mm3)
Group 01 Vehicle (IP)	01	155.86	223.95	226.04	289.08	249.79	336.43		487.34	588.36	607.63	889.71	975.49
Group 01 Vehicle (IP)	02	146.33	192.27	239.35	296.82	371.95	378.61		385.38	514.98	622.28	715.29	873.27
Group 01 Vehicle (IP)	03	148.66	194.72	201.73	246.83	323.07	360.16		469.6	529.07	592.76	769.33	1037.64
Group 01 Vehicle (IP)	04	148.97	196.5	229.58	265.67	250.83	333.94		443.13	475.08	550.55	655.93	779.39
Group 01 Vehicle (IP)	05	158.32	218.37	218.71	292.47	325.51	406.38		534.3	732.55	905.11	1103.12	1560.23
Group 01 Vehicle (IP)	06	162.69	228.86	261.84	303.33	371.01	436.93		466.79	616.53	771.11	991.55	1160.12
Group 01 Vehicle (IP)	07	128.87	171.48	201.21	214.91	222.79	272.83		363.93	459.58	482.81	481.12	730.37
Group 01 Vehicle (IP)	08	136.51	181.38	208.33	256.42	311.43	314.76		439.4	578.55	698.1	873.86	1061.13
Group 01 Vehicle (IP)	09	137.32	191.77	202.27	263.97	256.02	274.85		353.06	392.18	463.38	516.58	567.22
Group 01 Vehicle (IP)	10	146.31	194.03	205.43	205.57	149.37	234.13		279.99	324.11	447.88	485.44	545.7
Group 03 AM-5308 50 mg/kg (IP)	01	155.37	154.82	159.77	77.86	52.72	47.98		40.15	156.8	233.63	359.74	432.38
Group 03 AM-5308 50 mg/kg (IP)	02	131.16	173.72	158.84	108.05	62.37	28.3		66.77	144.42	212.8	307.9	352.18
Group 03 AM-5308 50 mg/kg (IP)	03	162.15	193.75	168.72	93.81	76.51	30.99		0	61.56	70.88	99.49	196.2
Group 03 AM-5308 50 mg/kg (IP)	04	146.89	158.49	152.16	82.44	67.57	59.66		69.49	153.94	213.77	329.38	469.91
Group 03 AM-5308 50 mg/kg (IP)	05	138.61	163.75	139.95	92.78	60.32	28.1		20.1	55.01	66.61	59.92	97.94
Group 03 AM-5308 50 mg/kg (IP)	06	142.43	176.36	170.98	87.93	50.62	52.87		75.5	180.09	219.5	331.79	515.51
Group 03 AM-5308 50 mg/kg (IP)	07	159.05	198.75	177.88	79.94	49.7	34.2		29.91	148.89	233.93	327.86	501.76
Group 03 AM-5308 50 mg/kg (IP)	08	148.13	150.44	136.71	79.31	47.07	23.74		30.84	74.76	155.62	191.43	314.12
Group 03 AM-5308 50 mg/kg (IP)	09	134.27	154.11	134.9	81.29	55.51	14.27		0	0	0	0	0
Group 03 AM-5308 50 mg/kg (IP)	10	149.71	196.78	189.68	118.7	91.57	52.57		126.536	159.105	274.321	368.069	424.23
Group 05 AM-1882 100 mg/kg (IP)	01	151.29	179.64	193.11	157.35	83.47	37.98		26.91	84.53	198.09	332.19	486.48
Group 05 AM-1882 100 mg/kg (IP)	02	154.62	187.12	194.54	185.3	100.36	51.15		57.59	129.57	185.46	281.71	332.91
Group 05 AM-1882 100 mg/kg (IP)	03	139.46	186.99	189.23	161.75	96.54	30.66		0	43.07	96.75	169.35	289.9
Group 05 AM-1882 100 mg/kg (IP)	04	141.06	143.92	167.5	158.24	102.89	54.16		36.37	59.15	119.52	150.14	211.65
Group 05 AM-1882 100 mg/kg (IP)	05	147.71	165.66	174.81	112.54	83.32	24.24		0	39.07	89.95	113.22	237.29
Group 05 AM-1882 100 mg/kg (IP)	06	134.08	184.07	205.7	156.42	77.27	28.25		26.63	112.3	137.83	258.87	431.18
Group 05 AM-1882 100 mg/kg (IP)	07	147.37	156.72	166.52	155.68	84.26	38.45		0	12.34	58.95	117.16	191.28
Group 05 AM-1882 100 mg/kg (IP)	08	131.62	187.9	153.79	130.52	70.84	20.42		0	39.03	81.84	129.63	176.33
Group 05 AM-1882 100 mg/kg (IP)	09	161.04	159.02	165.18	131.37	64.61	33.54		0	107.43	277.06	289.02	370.93
Group 05 AM-1882 100 mg/kg (IP)	10	159.98	228.04	254.27	222.04	139.08	75.99		75.51	246.52	400.33	523.72	575.92
