# Supplementary material for: Small-molecule inhibition of kinesin KIF18A reveals a mitotic vulnerability enriched in chromosomally unstable cancers
Source: Nat Cancer. 2023 Dec 27;5(1):66–84. doi: 10.1038/s43018-023-00699-5 (PMC10824666; doi:10.1038/s43018-023-00699-5)
Supplement: Supplementary file 11 — Source data Excel file with worksheet tabs for Fig. 6a–d. [file 43018_2023_699_MOESM11_ESM.xls]

## Sheet: Fig.6a
Single PO Dose 24-hour OVCAR-3 CDX Tumor PD Assay. Endpoint Mitotic Marker (pH3)									GraphPad Prism STATS: OVCAR-3 PD, 24 hour pH3 (MSD)
Tumor PD			OVCAR-3 Tumor PD (pH3) by MSD						Vehicle vs. AM-9022	Unpaired two-tailed t-test with Welch's correction
			Animal 1	Animal 2	Animal 3	Mean	SD			P value	0.042
	Group	Dose (PO)	pH3 RLU	pH3 RLU	pH3 RLU	pH3 RLU	pH3 RLU			P value summary	*
	Vehicle	control	10875	10353	9673	10300.3	602.728			Significantly different (P < 0.05)?	Yes
	AM-9022	30 mg/kg	44868	32903	27017	34929.3	9096.38			One- or two-tailed P value?	Two-tailed
Tumor and Plasma PK			OVCAR-3 Tumor and Plasma PK
			Animal 1	Animal 2	Animal 3	Mean	SD
	Group	Dose (PO)	Conc. (µM)	Conc. (µM)	Conc. (µM)	Conc. (µM)	Conc. (µM)
Plasma PK	AM-9022	30 mg/kg	1.53	0.729	0.703	0.987333	0.470143
Tumor PK	AM-9022	30 mg/kg	4.48	2.22	2.27	2.99	1.29062

## Sheet: Fig.6b
OVCAR-3 CDX Tumor Model Efficacy/Tolerability (PO dosing). Study run by Amgen.
		Tumor Measurements						Body Weight Measurements
Group Information	Animal ID	Day 28	Day 32	Day 38	Day 41	Day 45		Day 28	Day 32	Day 38	Day 41	Day 45
		Tumor Volume (mm3)	Tumor Volume (mm3)	Tumor Volume (mm3)	Tumor Volume (mm3)	Tumor Volume (mm3)		Initial Body Weight (%)	Initial Body Weight (%)	Initial Body Weight (%)	Initial Body Weight (%)	Initial Body Weight (%)
Group 01 Vehicle (PO)	1	125.78	396.18	551.66	778.61	1036.04		100	102.57	101.83	104.16	102.8
Group 01 Vehicle (PO)	2	111.78	238.9	449.8	520.7	722.05		100	101.44	102.74	104.41	102.13
Group 01 Vehicle (PO)	3	152.18	240.85	432.75	639.01	910.51		100	100.82	104.79	106.59	105.57
Group 01 Vehicle (PO)	4	126.6	202.16	287.03	412.82	481.78		100	107.72	104.15	106.71	104.97
Group 01 Vehicle (PO)	5	192.41	271.08	451.43	666.83	772.1		100	101.89	104.4	101.16	100.54
Group 01 Vehicle (PO)	6	138.74	320.44	423.81	662.99	841.07		100	106.37	106.78	108.49	110.39
Group 01 Vehicle (PO)	7	153.55	282.4	541.34	798.03	1218.26		100	98.09	103.25	101.22	104.77
Group 01 Vehicle (PO)	8	117.61	213.42	311.42	478.86	645.83		100	95.91	95.76	102.33	99.54
Group 01 Vehicle (PO)	9	117.51	197.16	269.07	374.27	542.39		100	102.38	105.8	111.47	109.58
Group 01 Vehicle (PO)	10	138.52	269.26	428.78	659.22	824.49		100	101.13	103.53	102.73	103.16
Group 02 AM-9022 30 mg/kg (PO)	1	130.96	91.92	38.38	17.05	0		100	107.64	105.51	109.89	108.33
Group 02 AM-9022 30 mg/kg (PO)	2	142.51	102.89	33.78	21.21	0		100	95.16	96.13	100.3	102.68
Group 02 AM-9022 30 mg/kg (PO)	3	121.59	104.33	39.92	23.34	22.04		100	101.41	106.14	106.47	105.43
Group 02 AM-9022 30 mg/kg (PO)	4	114.75	80.89	28.38	17.15	0		100	94.11	97.3	94.57	98.3
Group 02 AM-9022 30 mg/kg (PO)	5	172.43	117.13	42.01	20.55	0		100	100.69	98.96	102.34	103.49
Group 02 AM-9022 30 mg/kg (PO)	6	169.2	139.07	35.06	13.34	0		100	94.67	100	101.51	102.02
Group 02 AM-9022 30 mg/kg (PO)	7	130.63	114.86	46.72	17.85	16.08		100	108.8	105	103.24	100.24
Group 02 AM-9022 30 mg/kg (PO)	8	121.97	94.23	29.16	0	0		100	99.27	99.39	100.4	102.78
Group 02 AM-9022 30 mg/kg (PO)	9	141.28	103.45	30.89	19.09	13.33		100	101.68	102.45	100.69	104.29
Group 02 AM-9022 30 mg/kg (PO)	10	115.86	90.26	36.59	26.62	16		100	104.97	106.64	107.41	111.16
STATS FOR OVCAR-3 Tumor Model (PO dosing). Amgen performed statistical analysis.
Data are expressed as mean tumor volume ± standard error of the mean (SEM) for each group plotted as a function of time. Statistical analysis to evaluate effect of treatment on tumor size over time relative to Control was performed using Linear Mixed Effects model implemented within the custom application IVEA (v2.01.00.01). Fixed effects included group, time with group*time interaction terms (* …

## Sheet: Fig.6c
JIMT-1 CDX Tumor Model Efficacy/Tolerability (PO dosing). Study run by Charles Rivers Laboratories
		Tumor Measurements								Body Weight Measurements
Group Information	Animal ID	Day 20	Day 22	Day 26	Day 29	Day 33	Day 36	Day 40		Day 20	Day 22	Day 26	Day 29	Day 33	Day 36	Day 33
		Tumor Volume (mm3)	Tumor Volume (mm3)	Tumor Volume (mm3)	Tumor Volume (mm3)	Tumor Volume (mm3)	Tumor Volume (mm3)	Tumor Volume (mm3)		Initial Body Weight (%)	Initial Body Weight (%)	Initial Body Weight (%)	Initial Body Weight (%)	Initial Body Weight (%)	Initial Body Weight (%)	Initial Body Weight (%)
Vehicle (PO) (Group 1)	1	87.5	95.5	214.09	197.97	262.3	283.41	337.71		100	105	99	104	106	105	111
Vehicle (PO) (Group 1)	2	87.5	91.52	146.87	178.49	168.59	200.38	263.22		100	103	100	102	105	105	106
Vehicle (PO) (Group 1)	3	87.5	137.89	230.03	247.94	248.92	272.94	342.39		100	98	101	97	99	97	101
Vehicle (PO) (Group 1)	4	100	139.21	183.71	212.19	367.05	492.58	611.7		100	103	98	102	102	97	99
Vehicle (PO) (Group 1)	5	126	137.42	289.66	282.75	316.99	315.32	400.72		100	104	101	100	100	98	93
Vehicle (PO) (Group 1)	6	126	141.68	251.07	238.02	257.12	366.42	454.02		100	99	104	101	102	96	100
Vehicle (PO) (Group 1)	7	126	155.11	253.48	251.03	286.79	260.18	448.04		100	103	101	103	108	104	109
Vehicle (PO) (Group 1)	8	144	144.37	246.88	231.66	299.51	361.27	433.58		100	106	104	107	109	103	106
Vehicle (PO) (Group 1)	9	144	138.73	273.01	226.51	454.42	611.93	678.51		100	104	103	101	102	102	107
Vehicle (PO) (Group 1)	10	171.5	222.61	387.02	429.6	742.29	682.72	630.7		100	102	105	105	105	108	108
AM-9022 30 mg/kg (PO) (Group 2)	1	87.5	80.12	100	87.6	36.88	41.37	37.07		100	105	105	103	102	101	102
AM-9022 30 mg/kg (PO) (Group 2)	2	87.5	67.32	75.08	39.23	32.99	45.08	46		100	107	107	106	107	108	110
AM-9022 30 mg/kg (PO) (Group 2)	3	87.5	84.54	71.79	64.39	59.78	59.82	75.17		100	104	98	104	105	104	107
AM-9022 30 mg/kg (PO) (Group 2)	4	100	92.88	110.71	103.7	104.54	95.38	99.94		100	106	104	107	100	98	97
AM-9022 30 mg/kg (PO) (Group 2)	5	108	120.73	100.82	72.12	47.63	66.72	62.5		100	99	103	101	103	103	103
AM-9022 30 mg/kg (PO) (Group 2)	6	126	127.45	124.06	121.95	86.27	115.78	149.93		100	107	103	106	110	107	113
AM-9022 30 mg/kg (PO) (Group 2)	7	126	169.57	143.24	122.81	91.31	106.29	119.7		100	101	101	104	105	105	109
AM-9022 30 mg/kg (PO) (Group 2)	8	144	197.47	188.63	151.62	139.81	151.63	202.51		100	105	105	102	106	109	108
AM-9022 30 mg/kg (PO) (Group 2)	9	162	174.35	184.97	157.07	69.61	91.61	135.99		100	104	103	100	103	101	103
AM-9022 30 mg/kg (PO) (Group 2)	10	171.5	193.38	153.16	86.51	65.02	69.92	78.74		100	106	104	108	109	108	113
AM-9022 100 mg/kg (PO) (Group 3)	1	87.5	110.23	96.15	68.3	29.5	18.5	9.38		100	104	101	102	104	105	107
AM-9022 100 mg/kg (PO) (Group 3)	2	87.5	88.01	89	59.05	21.49	15.2	3.22		100	106	104	107	108	105	109
AM-9022 100 mg/kg (PO) (Group 3)	3	87.5	93.89	92.52	56.88	28.19	16.81	6.82		100	104	101	99	104	99	102
AM-9022 100 mg/kg (PO) (Group 3)	4	100	138.64	161.1	116.74	17.37	12.88	0.42		100	103	107	103	106	105	109
AM-9022 100 mg/kg (PO) (Group 3)	5	100	92.97	90.9	38.4	17.97	11.25	0.69		100	100	101	98	120	100	103
AM-9022 100 mg/kg (PO) (Group 3)	6	126	136.28	126.35	84.64	23.26	25.86	11.61		100	105	104	105	110	106	111
AM-9022 100 mg/kg (PO) (Group 3)	7	126	144.14	151.45	75.67	31.98	18.66	7.97		100	102	102	103	105	104	108
AM-9022 100 mg/kg (PO) (Group 3)	8	144	154.59	152.64	94.03	25.38	22.24	5.78		100	104	103	102	104	105	109
AM-9022 100 mg/kg (PO) (Group 3)	9	171.5	189.98	129.06	110.64	33.98	30.26	22.04		100	103	103	103	105	106	107
AM-9022 100 mg/kg (PO) (Group 3)	10	171.5	176.45	143.16	69.73	38.72	16.08	7.28		100	103	102	106	108	108	116
STATS FOR JIMT-1 Tumor Model (PO dosing). Amgen performed statistical analysis.
Data are expressed as mean tumor volume ± standard error of the mean (SEM) for each group plotted as a function of time. Statistical analysis to evaluate effect of treatment on tumor size over time relative to Control was performed using Linear Mixed Effects model implemented within the custom application IVEA (v2.01.00.01). Fixed effects included group, time with group*time interaction terms (* …

## Sheet: Fig.6d
	Four low passage TNBC PDX Tumor Model Efficacy/Tolerability (PO dosing). Studies run by Champions Oncology.																				STATS FOR CTG-0017 Tumor Model (PO dosing). Amgen performed statistical analysis.
CTG-0017 PDX	CTG-0017 TNBC PDX Tumor Model Efficacy/Tolerability (PO dosing). Any individual mouse with tumor volume that reached >2000 mm³ was taken off study.																				Data are expressed as mean tumor volume ± standard error of the mean (SEM) for each group plotted as a function of time. Statistical analysis to evaluate effect of treatment on tumor size over time relative to Control was performed using Linear Mixed Effects model implemented within the custom application IVEA (v2.01.00.01). Fixed effects included group, time with group*time interaction terms (* …
	Group Information. Cessation of drug treatment on day 27, continued to monitor tumor growth until day 58. (Yellow On treatment, Red Off treatment)	Animal ID	Tumor Volume (mm3)	Tumor Volume (mm3)	Tumor Volume (mm3)	Tumor Volume (mm3)	Tumor Volume (mm3)	Tumor Volume (mm3)	Tumor Volume (mm3)	Tumor Volume (mm3)	Tumor Volume (mm3)	Tumor Volume (mm3)	Tumor Volume (mm3)	Tumor Volume (mm3)	Tumor Volume (mm3)	Tumor Volume (mm3)	Tumor Volume (mm3)	Tumor Volume (mm3)	Tumor Volume (mm3)	Tumor Volume (mm3)
			Day 0	Day 1	Day 5	Day 8	Day 12	Day 15	Day 19	Day 22	Day 27	Day 29	Day 33	Day 36	Day 41	Day 43	Day 47	Day 50	Day 54	Day 58
	Group 01 Vehicle (PO)	372512	243	264	379	425	478	499	479	489	555	732	627	757	804	750	974	1077	1110	1077
	Group 01 Vehicle (PO)	372513	265	333	364	423	478	429	434	399	427	449	432	531	485	552	496	549	528	484
	Group 01 Vehicle (PO)	372515	325	332	320	318	419	406	611	733	810	717	753	860	1102	1024	1260	1288	1422	1343
	Group 01 Vehicle (PO)	372524	210	248	273	338	361	348	378	492	470	499	610	620	656	856	735	615	798	752
	Group 01 Vehicle (PO)	372533	314	399	497	530	613	627	722	878	991	1020	1126	1314	1766	1893	1902	2382
	Group 01 Vehicle (PO)	372536	196	192	308	294	392	418	421	485	666	635	590	582	690	719	727	801	959	1188
	Group 01 Vehicle (PO)	372547	207	189	293	324	270	252	304	360	524	590	629	765	760	860	1066	1072	1384	1702
	Group 01 Vehicle (PO)	372579	206	204	316	385	475	531	607	608	641	783	827	965	1024	1003	1029	1188	1302	1533
	Group 01 Vehicle (PO)	372585	280	277	353	482	583	564	774	705	865	895	885	1275	1210	1678	712	1422	2104
	Group 01 Vehicle (PO)	372587	261	302	433	481	647	516	679	915	900	965	1046	1034	1203	1201	1076	1260	1558	1423
	Group 02 AM-9022 60 mg/kg (PO)	372506	340	320	239	100	71	45	0	0	0	0	0	0	0	0	0	0	0	0
	Group 02 AM-9022 60 mg/kg (PO)	372527	210	189	141	94	62	75	70	48	53	49	62	61	0	0	0	0	0	0
	Group 02 AM-9022 60 mg/kg (PO)	372537	286	322	182	71	63	40	66	0	0	0	0	0	0	0	0	0	0	0
	Group 02 AM-9022 60 mg/kg (PO)	372539	266	285	194	99	88	64	53	64	81	0	0	0	0	0	0	0	0	0
	Group 02 AM-9022 60 mg/kg (PO)	372544	220	239	201	97	80	0	0	0	0	0	0	0	0	0	0	0	0	0
	Group 02 AM-9022 60 mg/kg (PO)	372545	270	245	261	128	90	71	67	81	61	0	0	0	0	0	0	0	0	0
	Group 02 AM-9022 60 mg/kg (PO)	372550	225	177	80	69	57	69	33	55	51	0	0	0	0	0	0	0	0	0
	Group 02 AM-9022 60 mg/kg (PO)	372569	211	230	165	133	94	60	65	68	0	0	0	0	0	0	0	0	0	0
	Group 02 AM-9022 60 mg/kg (PO)	372580	264	310	184	134	83	72	89	67	63	64	71	53	53	58	54	57	62	70
	Group 02 AM-9022 60 mg/kg (PO)	372588	204	143	122	95	98	59	45	49	64	67	46	56	46	42	43	53	57	0
	Group Information. Cessation of drug treatment on day 27, continued to monitor tumor growth until day 58. (Yellow On treatment, Red Off treatment)	Animal ID	Initial Body Weight (%)	Initial Body Weight (%)	Initial Body Weight (%)	Initial Body Weight (%)	Initial Body Weight (%)	Initial Body Weight (%)	Initial Body Weight (%)	Initial Body Weight (%)	Initial Body Weight (%)	Initial Body Weight (%)	Initial Body Weight (%)	Initial Body Weight (%)	Initial Body Weight (%)	Initial Body Weight (%)	Initial Body Weight (%)	Initial Body Weight (%)	Initial Body Weight (%)	Initial Body Weight (%)
			Day 0	Day 1	Day 5	Day 8	Day 12	Day 15	Day 19	Day 22	Day 27	Day 29	Day 33	Day 36	Day 41	Day 43	Day 47	Day 50	Day 54	Day 58
	Group 01 Vehicle (PO)	372512	100	105.926	107.933	109.647	106.464	110.382	107.982	111.9	111.851	112.243	110.97	114.3	115.769	115.818	120.078	119.54	120.911	118.168
	Group 01 Vehicle (PO)	372513	100	99.6736	101.428	105.957	103.917	108.364	107.997	107.548	106.242	106.569	108.731	111.342	110.812	110.486	111.954	109.588	108.772	105.998
	Group 01 Vehicle (PO)	372515	100	100.955	100.818	102.557	98.8408	100.716	103.103	105.012	104.637	104.569	102.898	105.114	108.217	103.887	106.614	110.126	102.625	105.319
	Group 01 Vehicle (PO)	372524	100	95.5008	94.1851	97.1138	99.1935	101.91	93.8455	97.4958	100.212	103.268	104.669	101.019	101.273	101.401	104.075	109.211	102.462	98.8115
	Group 01 Vehicle (PO)	372533	100	93.3613	92.8571	95.9664	99.3697	104.076	102.857	104.076	102.143	104.076	103.697	102.395	110.084	110.966	108.655	116.387
	Group 01 Vehicle (PO)	372536	100	100.646	101.033	102.97	98.3642	98.3642	95.7383	100.474	102.238	102.411	101.205	103.401	104.95	105.639	105.898	110.202	109.255	109.858
	Group 01 Vehicle (PO)	372547	100	99.8151	105.779	106.103	102.45	105.502	103.837	109.431	106.889	107.998	105.687	108.692	108.507	107.351	110.264	113.731	115.118	115.904
	Group 01 Vehicle (PO)	372579	100	100.604	101.208	103.884	106.215	107.812	108.028	118.861	112.948	109.581	108.33	115.408	110.876	111.524	115.71	118.731	117.091	122.27
	Group 01 Vehicle (PO)	372585	100	96.3435	101.446	102.083	99.1922	105.74	104.804	104.252	109.184	111.352	105.315	109.906	108.844	108.929	112.585	113.563	114.498
	Group 01 Vehicle (PO)	372587	100	96.8528	100.975	101.152	100	103.901	102.039	110.062	107.048	106.959	106.206	108.067	111.215	107.979	109.574	113.564	116.755	111.392
	Group 02 AM-9022 60 mg/kg (PO)	372506	100	99.3713	105.239	109.011	104.568	113.16	105.49	113.831	109.975	109.807	108.801	108.131	113.118	115.549	113.37	105.239	109.179	113.412
	Group 02 AM-9022 60 mg/kg (PO)	372527	100	100.372	105.834	105.983	105.277	109.476	103.01	107.99	103.642	104.348	100.557	100.632	101.524	103.753	110.74	99.2196	100.743	100.557
	Group 02 AM-9022 60 mg/kg (PO)	372537	100	105.216	104.592	104.235	102.407	109.853	105.172	113.464	110.076	107.757	106.955	109.585	108.872	109.273	114.98	100.802	107.267	105.261
	Group 02 AM-9022 60 mg/kg (PO)	372539	100	102.077	105.477	106.752	102.455	106.893	103.211	109.443	110.765	109.301	105.146	107.082	106.61	104.816	111.615	103.919	109.537	106.657
	Group 02 AM-9022 60 mg/kg (PO)	372544	100	102.273	104.764	106.818	103.409	107.867	103.89	111.276	107.561	106.469	107.037	107.212	107.08	105.07	110.97	103.671	104.72	106.731
	Group 02 AM-9022 60 mg/kg (PO)	372545	100	101.973	108.314	108.971	100.892	105.965	93.5651	111.273	110.193	110.897	109.018	107.844	106.858	107.703	107.938	110.427	116.111	111.179
	Group 02 AM-9022 60 mg/kg (PO)	372550	100	96.5947	105.18	104.173	100.48	107.914	94.7722	111.559	114.245	112.086	109.736	114.101	113.141	110.216	112.038	118.561	121.487	114.82
	Group 02 AM-9022 60 mg/kg (PO)	372569	100	98.4	103.16	105.56	107.4	105.96	92.64	108.12	110.16	111.88	104.92	107.76	106.88	106.64	111.08	116.24	112.56	111.68
	Group 02 AM-9022 60 mg/kg (PO)	372580	100	99.9158	105.223	104.971	99.9579	103.833	89.9747	107.329	105.392	105.055	104.76	106.571	102.106	103.412	108.298	110.32	110.067	107.372
	Group 02 AM-9022 60 mg/kg (PO)	372588	100	103.632	103.59	103.889	101.453	107.179	90.9829	108.59	106.709	110	104.829	103.718	103.718	102.479	109.145	114.444	118.889	109.103
																					STATS FOR CTG-0437 Tumor Model (PO dosing). Amgen performed statistical analysis.
CTG-0437 PDX	CTG-0437 TNBC PDX Tumor Model Efficacy/Tolerability (PO dosing). Any individual mouse with tumor volume that reached >2000 mm³ was taken off study.																				Data are expressed as mean tumor volume ± standard error of the mean (SEM) for each group plotted as a function of time. Statistical analysis to evaluate effect of treatment on tumor size over time relative to Control was performed using Liner Mixed Effects model implemented within the custom application IVEA (v2.01.00.01). Fixed effects included group, time with group*time interaction terms (* s…
	Group Information. Cessation of drug treatment after day 27, continued to monitor tumor growth until day 34. (Yellow On treatment, Red Off treatment)	Animal ID	Tumor Volume (mm3)	Tumor Volume (mm3)	Tumor Volume (mm3)	Tumor Volume (mm3)	Tumor Volume (mm3)	Tumor Volume (mm3)	Tumor Volume (mm3)	Tumor Volume (mm3)	Tumor Volume (mm3)	Tumor Volume (mm3)	Tumor Volume (mm3)
			Day 0	Day 1	Day 6	Day 9	Day 14	Day 16	Day 20	Day 23	Day 27	Day 30	Day 34
	Group 01 Vehicle (PO)	369702	269	367	644	800	1144	1497	1738	2454
	Group 01 Vehicle (PO)	369722	238	346	568	548	839	1014	1358	1295	1625	1958	2479
	Group 01 Vehicle (PO)	369752	246	262	468	447	648	790	856	879	1120	1150	1548
	Group 01 Vehicle (PO)	369756	200	269	318	402	460	537	585	657	753	754	893
	Group 01 Vehicle (PO)	369760	226	265	350	340	516	589	735	853	1037	1091	1677
	Group 01 Vehicle (PO)	369763	195	177	377	528	878	972	1236	1308	1651	2180
	Group 01 Vehicle (PO)	369765	203	238	588	512	713	697	626	550	753	817	831
	Group 01 Vehicle (PO)	369773	267	340	628	597	698	1001	1146	1234	1416	1554	2258
	Group 01 Vehicle (PO)	369775	172	215	214	289	280	399	469	637	628	572	1003
	Group 01 Vehicle (PO)	369798	284	578	633	591	928	1117	1502	1711	2317
	Group 02 AM-9022 60 mg/kg (PO)	369713	275	372	236	258	163	172	129	87	100	72	88
	Group 02 AM-9022 60 mg/kg (PO)	369717	223	299	254	243	196	148	179	192	227	216	218
	Group 02 AM-9022 60 mg/kg (PO)	369719	255	372	249	262	168	149	146	167	210	224	278
	Group 02 AM-9022 60 mg/kg (PO)	369733	197	290	295	265	297	402	386	441	589	542	751
	Group 02 AM-9022 60 mg/kg (PO)	369744	287	448	277	302	256	203	184	247	273	268	272
	Group 02 AM-9022 60 mg/kg (PO)	369749	185	309	201	196	111	131	127	104	117	98	121
	Group 02 AM-9022 60 mg/kg (PO)	369761	251	388	193	254	225	196	160	183	191	217	293
	Group 02 AM-9022 60 mg/kg (PO)	369777	226	451	334	296	275	235	260	247	277	395	422
	Group 02 AM-9022 60 mg/kg (PO)	369785	163	298	166	140	103	100	65	53	86	86	90
	Group 02 AM-9022 60 mg/kg (PO)	369795	238	344	176	144	107	115	117	113	117	90	109
	Group Information. Cessation of drug treatment after day 27, continued to monitor tumor growth until day 34. (Yellow On treatment, Red Off treatment)	Animal ID	Initial Body Weight (%)	Initial Body Weight (%)	Initial Body Weight (%)	Initial Body Weight (%)	Initial Body Weight (%)	Initial Body Weight (%)	Initial Body Weight (%)	Initial Body Weight (%)	Initial Body Weight (%)	Initial Body Weight (%)	Initial Body Weight (%)
			Day 0	Day 1	Day 6	Day 9	Day 14	Day 16	Day 20	Day 23	Day 27	Day 30	Day 34
	Group 01 Vehicle (PO)	369702	100	104.874	106.571	107.18	110.313	110.052	110.226	109.661
	Group 01 Vehicle (PO)	369722	100	99.2857	99.2481	98.4211	101.165	98.4586	102.857	101.241	107.97	107.143	110.714
	Group 01 Vehicle (PO)	369752	100	103.624	102.348	105.258	109.342	109.801	110.209	108.627	111.026	113.578	119.755
	Group 01 Vehicle (PO)	369756	100	97.9922	95.6415	97.2086	101.861	104.995	102.742	100.441	103.771	103.967	105.73
	Group 01 Vehicle (PO)	369760	100	96.9955	94.1704	92.9148	97.0852	99.417	98.7892	95.0673	98.7444	99.8206	107.937
	Group 01 Vehicle (PO)	369763	100	101.208	102.041	99.7918	99.4586	103.04	103.165	105.04	107.872	105.956	0
	Group 01 Vehicle (PO)	369765	100	96.1555	99.9126	100.437	101.616	99.5194	101.311	105.679	109	105.548	103.189
	Group 01 Vehicle (PO)	369773	100	97.1122	94.3354	95.1129	98.9633	99.6298	102.258	105.553	104.332	101.185	110.922
	Group 01 Vehicle (PO)	369775	100	99.0435	97.2609	95.3478	97.3043	98.9565	99.8261	104.304	102.435	100.913	108.565
	Group 01 Vehicle (PO)	369798	100	99.5656	99.7235	100.553	100.711	101.738	102.528	106.872	112.204
	Group 02 AM-9022 60 mg/kg (PO)	369713	100	101.118	97.2731	98.1225	100.715	103.71	110.46	104.828	107.018	103.8	105.945
	Group 02 AM-9022 60 mg/kg (PO)	369717	100	102.202	98.5169	100.944	103.416	106.382	103.236	101.798	103.64	101.393	107.865
	Group 02 AM-9022 60 mg/kg (PO)	369719	100	103.084	95.8072	97.1566	98.4578	100.434	103.518	104	104.193	99.7108	102.024
	Group 02 AM-9022 60 mg/kg (PO)	369733	100	104.086	99.5146	100.728	104.086	106.23	106.068	105.218	106.108	104.652	110.68
	Group 02 AM-9022 60 mg/kg (PO)	369744	100	99.7963	93.5615	98.3293	102.567	105.501	105.42	103.26	105.664	101.956	105.216
	Group 02 AM-9022 60 mg/kg (PO)	369749	100	102.693	100.599	99.0594	103.506	103.506	101.197	99.8717	101.154	98.6319	104.19
	Group 02 AM-9022 60 mg/kg (PO)	369761	100	105.713	101.685	101.85	110.769	108.097	109.988	108.056	107.48	106.083	111.673
	Group 02 AM-9022 60 mg/kg (PO)	369777	100	102.951	101.121	100.598	101.233	103.997	103.063	102.204	105.267	102.204	107.396
	Group 02 AM-9022 60 mg/kg (PO)	369785	100	102.311	96.1486	97.7798	102.492	104.667	104.984	103.761	104.395	103.217	108.473
	Group 02 AM-9022 60 mg/kg (PO)	369795	100	97.7246	96.9661	94.6906	98.6427	100.2	104.112	101.637	102.475	100.279	99.9202
																					STATS FOR CTG-0888 Tumor Model (PO dosing). Amgen performed statistical analysis.
CTG-0888 PDX	CTG-0888 TNBC PDX Tumor Model Efficacy/Tolerability (PO dosing). Any individual mouse with tumor volume that reached >2000 mm³ was taken off study.																				Data are expressed as mean tumor volume ± standard error of the mean (SEM) for each group plotted as a function of time. Statistical analysis to evaluate effect of treatment on tumor size over time relative to Control was performed using Liner Mixed Effects model implemented within the custom application IVEA (v2.01.00.01). Fixed effects included group, time with group*time interaction terms (* s…
	Group Information. (Yellow On treatment)	Animal ID	Tumor Volume (mm3)	Tumor Volume (mm3)	Tumor Volume (mm3)	Tumor Volume (mm3)	Tumor Volume (mm3)	Tumor Volume (mm3)	Tumor Volume (mm3)	Tumor Volume (mm3)	Tumor Volume (mm3)	Tumor Volume (mm3)	Tumor Volume (mm3)	Tumor Volume (mm3)	Tumor Volume (mm3)
			Day 0	Day 1	Day 6	Day 8	Day 13	Day 16	Day 21	Day 23	Day 27	Day 30	Day 34	Day 37	Day 41
	Group 01 Vehicle (PO)	367416	266	314	458	422	623	676	979	968	1230	1481	1346	1545	1842
	Group 01 Vehicle (PO)	367426	170	146	200	184	164	215	326	299	449	518	763	744	652
	Group 01 Vehicle (PO)	367430	219	249	312	251	316	425	627	656	990	1149	1370	1514	1998
	Group 01 Vehicle (PO)	367434	193	169	192	279	295	299	364	374	448	570	677	710	839
	Group 01 Vehicle (PO)	367436	261	295	359	578	472	527	954	1053	1303	1565	1836	1945	2577
	Group 01 Vehicle (PO)	367444	171	215	379	369	518	596	704	857	997	1267	1331	1531	1846
	Group 01 Vehicle (PO)	367452	296	419	364	356	408	450	780	775	950	874	1099	1359	1202
	Group 01 Vehicle (PO)	367457	336	384	497	552	591	944	1049	954	1291	1659	1618	1793	2359
	Group 01 Vehicle (PO)	367472	204	207	223	276	319	376	470	413	460	614	748	812	1009
	Group 01 Vehicle (PO)	367479	307	365	339	416	418	478	757	731	888	1109	906	1217	1166
	Group 02 AM-9022 60 mg/kg (PO)	367402	237	210	185	225	257	295	300	450	416	431	596	665	739
	Group 02 AM-9022 60 mg/kg (PO)	367404	165	157	200	216	231	268	269	315	328	259	255	386	413
	Group 02 AM-9022 60 mg/kg (PO)	367415	168	159	148	152	172	219	279	325	296	252	309	380	340
	Group 02 AM-9022 60 mg/kg (PO)	367429	360	463	555	705	740	884	1101	1311	2581
	Group 02 AM-9022 60 mg/kg (PO)	367455	152	196	136	198	280	279	417	403	485	498	583	525	917
	Group 02 AM-9022 60 mg/kg (PO)	367456	358	304	285	345	413	495	523	678	571	631	668	807	769
	Group 02 AM-9022 60 mg/kg (PO)	367469	311	340	326	348	358	481	568	587	635	640	730	832	1003
	Group 02 AM-9022 60 mg/kg (PO)	367475	186	221	230	265	287	352	464	485	680	537	644	715	985
	Group 02 AM-9022 60 mg/kg (PO)	367486	231	221	174	219	342	310	339	482	574	647	624	617	750
	Group 02 AM-9022 60 mg/kg (PO)	367500	243	241	225	287	163	225	364	406	367	362	321	404	501
	Group Information. (Yellow On treatment)	Animal ID	Initial Body Weight (%)	Initial Body Weight (%)	Initial Body Weight (%)	Initial Body Weight (%)	Initial Body Weight (%)	Initial Body Weight (%)	Initial Body Weight (%)	Initial Body Weight (%)	Initial Body Weight (%)	Initial Body Weight (%)	Initial Body Weight (%)	Initial Body Weight (%)	Initial Body Weight (%)
			Day 0	Day 1	Day 6	Day 8	Day 13	Day 16	Day 21	Day 23	Day 27	Day 30	Day 34	Day 37	Day 41
	Group 01 Vehicle (PO)	367416	100	93.1553	91.8197	90.0668	90.1503	91.8614	91.8197	95.0751	98.2471	96.9115	99.7496	96.0768	95.2421
	Group 01 Vehicle (PO)	367426	100	103.473	104.571	106.681	101.67	104.308	104.615	106.154	110.374	112.923	111.868	109.451	107.033
	Group 01 Vehicle (PO)	367430	100	97.1383	94.7536	95.31	96.7806	95.151	92.4483	98.132	101.948	103.021	104.769	99.9205	99.3243
	Group 01 Vehicle (PO)	367434	100	101.413	101.997	103.751	101.948	102.874	106.235	108.865	109.888	113.444	112.226	109.011	109.888
	Group 01 Vehicle (PO)	367436	100	101.942	104.897	104.474	102.068	101.731	106.163	109.287	111.06	113.423	112.073	112.115	112.79
	Group 01 Vehicle (PO)	367444	100	103.093	102.368	106.09	103.093	105.413	102.078	104.93	108.265	111.116	112.325	106.283	108.99
	Group 01 Vehicle (PO)	367452	100	104.212	104.212	104.937	104.121	106.975	103.714	106.567	110.87	110.553	107.246	108.469	111.775
	Group 01 Vehicle (PO)	367457	100	104.563	101.943	104.436	104.689	105.492	103.76	104.901	105.323	106.379	108.534	105.999	109.463
	Group 01 Vehicle (PO)	367472	100	104.864	103.405	104.718	103.842	105.739	105.593	107.053	109.144	109.193	112.792	110.263	110.7
	Group 01 Vehicle (PO)	367479	100	99.3994	101.888	104.118	104.29	106.821	106.864	110.511	111.84	114.372	116.946	111.755	114.114
	Group 02 AM-9022 60 mg/kg (PO)	367402	100	104.094	105.75	106.302	105.658	104.876	107.728	114.305	113.937	112.374	114.673	107.958	114.351
	Group 02 AM-9022 60 mg/kg (PO)	367404	100	96.3024	96.9597	97.9047	99.2605	100.329	97.8636	100.123	101.52	101.89	101.068	97.083	102.301
	Group 02 AM-9022 60 mg/kg (PO)	367415	100	107.251	110.28	108.72	107.435	107.618	110.601	112.85	115.236	115.695	113.125	108.949	113.997
	Group 02 AM-9022 60 mg/kg (PO)	367429	100	105.126	105.809	105.681	102.221	106.322	106.237	108.159	108.073
	Group 02 AM-9022 60 mg/kg (PO)	367455	100	101.748	102.031	100.425	101.701	103.401	105.291	106.991	106.566	106.424	107.511	103.023	109.069
	Group 02 AM-9022 60 mg/kg (PO)	367456	100	99.9606	102.364	103.901	107.21	106.028	108.195	111.702	111.151	108.195	111.229	107.407	110.638
	Group 02 AM-9022 60 mg/kg (PO)	367469	100	101.654	102.83	105.703	106.4	105.616	106.966	111.014	110.361	110.492	112.93	109.926	113.67
	Group 02 AM-9022 60 mg/kg (PO)	367475	100	101.982	100.169	102.278	100.886	104.977	105.314	108.013	105.525	103.501	104.175	102.446	109.279
	Group 02 AM-9022 60 mg/kg (PO)	367486	100	100.662	101.051	103.309	100.506	101.946	95.2121	102.569	105.605	101.129	108.097	104.515	104.087
	Group 02 AM-9022 60 mg/kg (PO)	367500	100	100.132	99.2534	102.942	101.976	101.537	102.064	107.905	108.125	104.48	106.412	100.791	101.669
CTG-1019 PDX	CTG-1019 TNBC PDX Tumor Model Efficacy/Tolerability (PO dosing). Any individual mouse with tumor volume that reached >2000 mm³ was taken off study.																				STATS FOR CTG-1019 Tumor Model (PO dosing). Amgen performed statistical analysis.
	Group Information. (Yellow On treatment)	Animal ID	Tumor Volume (mm3)	Tumor Volume (mm3)	Tumor Volume (mm3)	Tumor Volume (mm3)	Tumor Volume (mm3)	Tumor Volume (mm3)	Tumor Volume (mm3)	Tumor Volume (mm3)	Tumor Volume (mm3)	Tumor Volume (mm3)	Tumor Volume (mm3)	Tumor Volume (mm3)	Tumor Volume (mm3)	Tumor Volume (mm3)	Tumor Volume (mm3)	Tumor Volume (mm3)			Data are expressed as mean tumor volume ± standard error of the mean (SEM) for each group plotted as a function of time. Statistical analysis to evaluate effect of treatment on tumor size over time relative to Control was performed using Liner Mixed Effects model implemented within the custom application IVEA (v2.01.00.01). Fixed effects included group, time with group*time interaction terms (* s…
			Day 0	Day 1	Day 7	Day 9	Day 14	Day 17	Day 22	Day 24	Day 27	Day 31	Day 35	Day 38	Day 42	Day 45	Day 49	Day 51
	Group 01 Vehicle (PO)	367104	175	236	208	316	261	274	344	353	413	342	446	572	457	528	437	519
	Group 01 Vehicle (PO)	367106	192	228	217	243	223	296	393	378	460	349	399	431	517	499	511	656
	Group 01 Vehicle (PO)	367123	138	158	165	199	157	147	159	171	148	119	79	65	78	60	53	67
	Group 01 Vehicle (PO)	367135	130	205	243	251	243	310	314	292	392	479	396	361	487	345	399	488
	Group 01 Vehicle (PO)	367150	198	211	185	208	242	344	367	383	402	475	494	671	808	760	998	960
	Group 01 Vehicle (PO)	367153	214	274	336	369	369	536	569	493	710	607	591	725	882	807	761	923
	Group 01 Vehicle (PO)	367158	262	285	309	469	424	543	573	544	612	543	652	701	770	741	783	959
	Group 01 Vehicle (PO)	367170	333	354	431	421	575	719	765	914	943	1218	1342	1647	1893	2160
	Group 01 Vehicle (PO)	367192	308	322	291	317	399	461	534	506	620	759	880	1043	1209	1216	1428	1414
	Group 01 Vehicle (PO)	367195	251	330	255	263	401	388	516	449	454	421	471	513	601	525	596	632
	Group 02 AM-9022 60 mg/kg (PO)	367102	240	281	213	326	327	309	388	324	397	550	572	563	669	590	683	788
	Group 02 AM-9022 60 mg/kg (PO)	367132	284	267	297	396	423	508	430	601	568	433	507	768	770	772	717	630
	Group 02 AM-9022 60 mg/kg (PO)	367138	289	334	356	305	316	365	498	505	508	503	418	440	466	537	552	565
	Group 02 AM-9022 60 mg/kg (PO)	367142	143	180	220	229	240	269	276	251	354	267	365	276	322	369	429	436
	Group 02 AM-9022 60 mg/kg (PO)	367162	135	184	236	299	227	322	312	300	300	405	441	482	583	663	685	762
	Group 02 AM-9022 60 mg/kg (PO)	367165	311	367	312	339	400	360	362	368	404	509	456	479	522	501	551	572
	Group 02 AM-9022 60 mg/kg (PO)	367167	129	136	152	170	140	157	214	208	193	156	133	119	217	137	140	165
	Group 02 AM-9022 60 mg/kg (PO)	367175	177	206	189	188	206	247	268	250	253	215	250	247	275	283	269	237
	Group 02 AM-9022 60 mg/kg (PO)	367176	192	209	288	324	477	439	426	543	578	631	656	801	697	617	825	867
	Group 02 AM-9022 60 mg/kg (PO)	367188	318	340	266	287	354	371	387	526	486	555	734	626	765	890	919	857
	Group Information. (Yellow On treatment)	Animal ID	Initial Body Weight (%)	Initial Body Weight (%)	Initial Body Weight (%)	Initial Body Weight (%)	Initial Body Weight (%)	Initial Body Weight (%)	Initial Body Weight (%)	Initial Body Weight (%)	Initial Body Weight (%)	Initial Body Weight (%)	Initial Body Weight (%)	Initial Body Weight (%)	Initial Body Weight (%)	Initial Body Weight (%)	Initial Body Weight (%)	Initial Body Weight (%)
			Day 0	Day 1	Day 7	Day 9	Day 14	Day 17	Day 22	Day 24	Day 27	Day 31	Day 35	Day 38	Day 42	Day 45	Day 49	Day 51
	Group 01 Vehicle (PO)	367104	100	106.732	102.659	99.4854	98.7136	103.259	105.189	106.046	103.259	105.575	111.964	107.719	105.232	104.803	102.487	103.859
	Group 01 Vehicle (PO)	367106	100	106.706	102.492	103.172	100.906	104.531	104.486	108.156	107.657	106.343	106.797	106.615	103.897	108.745	105.483	108.065
	Group 01 Vehicle (PO)	367123	100	107.795	108.597	104.588	101.425	108.196	108.686	111.804	108.864	107.973	108.062	106.904	107.439	112.383	110.156	112.873
	Group 01 Vehicle (PO)	367135	100	100.886	102.659	102.052	99.4869	104.151	103.918	105.457	105.177	105.131	106.856	102.612	100	124.16	107.976	109.515
	Group 01 Vehicle (PO)	367150	100	100.039	100.74	102.57	99.8053	101.83	100.584	104.283	104.128	103.388	104.011	105.491	104.517	107.593	107.087	112.889
	Group 01 Vehicle (PO)	367153	100	100.873	102.244	102.494	99.1687	101.081	101.995	106.234	109.268	108.811	107.232	104.489	101.122	106.442	105.486	106.983
	Group 01 Vehicle (PO)	367158	100	100.752	104.363	106.67	106.72	107.472	106.018	107.422	110.03	107.422	111.083	107.372	107.723	114.343	113.791	116.499
	Group 01 Vehicle (PO)	367170	100	100.588	102.395	104.118	102.437	103.697	104.496	106.639	110.63	111.345	117.605	111.933	110.462	114.832
	Group 01 Vehicle (PO)	367192	100	101.14	102.411	104.077	102.762	105.217	102.148	104.91	107.19	103.726	108.286	110.346	103.069	109.645	109.25	110.522
	Group 01 Vehicle (PO)	367195	100	103.616	104.172	104.312	104.59	106.12	105.656	105.981	107.557	101.066	103.338	102.411	103.477	112.054	109.411	111.173
	Group 02 AM-9022 60 mg/kg (PO)	367102	100	103.417	107.284	107.734	104.946	107.644	104.946	108.318	110.522	117.536	113.984	109.622	108.903	115.423	115.108	118.66
	Group 02 AM-9022 60 mg/kg (PO)	367132	100	101.049	105.566	102.965	100.684	102.281	101.825	104.973	111.724	106.159	109.808	106.889	107.847	114.051	112.226	112.637
	Group 02 AM-9022 60 mg/kg (PO)	367138	100	104.664	105.349	107.702	107.018	107.788	108.686	112.666	112.452	110.056	111.254	107.06	110.911	114.42	116.046	119.641
	Group 02 AM-9022 60 mg/kg (PO)	367142	100	105.305	105.185	105.627	104.341	107.677	106.15	110.611	110.49	111.897	114.952	106.15	111.093	113.384	116.037	116.559
	Group 02 AM-9022 60 mg/kg (PO)	367162	100	109.095	114.09	116.965	114.467	115.504	119.51	123.657	127.521	123.233	123.94	113.478	116.305	125.401	125.071	130.113
	Group 02 AM-9022 60 mg/kg (PO)	367165	100	106.247	118.791	118.388	114.156	125.693	123.174	120.756	118.338	114.257	120.806	113.804	113.35	122.519	120.302	122.569
	Group 02 AM-9022 60 mg/kg (PO)	367167	100	105.714	105.905	107.476	107.619	110	109.333	112.381	112.905	114.81	113.286	106.667	108.619	114.238	113.81	114.048
	Group 02 AM-9022 60 mg/kg (PO)	367175	100	103.654	104.269	106.732	101.56	103.859	98.7274	100.985	103.612	103.736	107.184	103.571	103.12	109.688	106.568	106.281
	Group 02 AM-9022 60 mg/kg (PO)	367176	100	101.804	102.105	105.455	105.241	105.842	104.338	108.076	109.579	108.935	110.911	104.424	105.326	110.481	109.708	111.04
	Group 02 AM-9022 60 mg/kg (PO)	367188	100	105.947	107.838	108.068	105.44	109.912	116.551	112.033	112.863	114.385	114.431	108.668	106.685	110.927	110.235	111.342
