# Supplementary material for: Small-molecule inhibition of kinesin KIF18A reveals a mitotic vulnerability enriched in chromosomally unstable cancers
Source: Nat Cancer. 2023 Dec 27;5(1):66–84. doi: 10.1038/s43018-023-00699-5 (PMC10824666; doi:10.1038/s43018-023-00699-5)
Supplement: Supplementary file 12 — Source data Excel file with worksheet tabs for Extended Data Fig. 1c,d. [file 43018_2023_699_MOESM12_ESM.xls]

## Sheet: Extended_data_Fig.1c
Laser Scanning Cytometry, 48-hour Mitotic Feature Assay (pH3 and PCM). Individual siRNAs (4 to 8 replicate wells per siRNA). Run in 1 or 2 independent experiments												STATS by GraphPad Prism
siRNA information		CAL-51, Run 1		CAL-51, Run 2		CAL-51, Run 1 & 2		CAL-51, siRNA group means and Fold change				Mitotic Endpoint	KIF18A vs NTC siRNA group
													unpaired two-tailed t-test
ID	Target	pH3 (%)	pH3 w/ >2 PCM Foci (%)	pH3 (%)	pH3 w/ >2 PCM Foci (%)	Mean, pH3 (%)	Mean, pH3 w/ >2 PCM Foci (%)		pH3 (%)	pH3 w/ >2 PCM Foci (%)			Cell Line ID	Computed p-value	Welch's Correction
Kif18A_2	KIF18A	3.61481	4.8	3.7403	3.39623	3.67755	4.09811	KIF18A siRNA group Mean	2.5078	4.73236		pH3	CAL-51	0.0840806	yes
Kif18A_3	KIF18A	1.90082	1.92308	1.7401	4.58716	1.82046	3.25512					PCM	CAL-51	0.612585	no
Kif18A_4	KIF18A	1.71311	6.66667	2.00387	4.82759	1.85849	5.74713					pH3	MDA-MB-157	0.000635521	yes
Kif18A_5	KIF18A	3.08427	5.91549	2.16157	5.10949	2.62292	5.51249					PCM	MDA-MB-157	0.000110015	yes
Kif18A_6	KIF18A	2.57405	6.46154	2.54512	3.63636	2.55959	5.04895					pH3	OVCAR-3	3.5999e-05	yes
NT-Con_1	NTC	1.7652	7.93651	1.42857	3.92157	1.59689	5.92904	NTC siRNA group Mean	1.73291	4.32292		PCM	OVCAR-3	0.0066803	no
NT-Con_2	NTC	1.76611	2.77778	1.91634	2.85714	1.84123	2.81746					pH3	BT-549	0.0336	yes
NT-Con_3	NTC	1.79454	4.33437	1.57132	4.6875	1.68293	4.51093					PCM	BT-549	2.79106e-06	no
NT-Con_4	NTC	1.87185	4.31267	1.74934	3.75587	1.81059	4.03427					pH3	HCC-1806	0.0017	yes
								pH3, Fold Change	1.45087	X		PCM	HCC-1806	0.00109604	no
								pH3 w/ >2 PCM Foci, Fold Change	X	1.09491		pH3	MCF-7	0.243601	yes
												PCM	MCF-7	0.24108	no
siRNA information		MDA-MB-157, Run 1		MDA-MB-157, Run 2		MDA-MB-157, Run 1 & 2		MDA-MB-157, siRNA group means and Fold change				pH3	MDA-MB-453	0.0539521	yes
												PCM	MDA-MB-453	0.302391	no
ID	Target	pH3 (%)	pH3 w/ >2 PCM Foci (%)	pH3 (%)	pH3 w/ >2 PCM Foci (%)	Mean, pH3 (%)	Mean, pH3 w/ >2 PCM Foci (%)		pH3 (%)	pH3 w/ >2 PCM Foci (%)		pH3	HMEC	0.0639727	yes
Kif18A_2	KIF18A	10.2495	74.9064	7.37143	78.2946	8.81047	76.6005	KIF18A siRNA group Mean	7.41242	80.1777		PCM	HMEC	0.0845735	no
Kif18A_3	KIF18A	9.48074	84.8057	6.47149	86.1905	7.97612	85.4981					F test, unequal variance run Welch's Correction
Kif18A_4	KIF18A	7.16071	84.788	6.17544	86.3636	6.66808	85.5758
Kif18A_5	KIF18A	9.39681	86.2069	7.20172	87.5622	8.29926	86.8845
Kif18A_6	KIF18A	6.09086	62.9454	4.52547	69.7143	5.30816	66.3298
NT-Con_1	NTC	1.46373	28.0255	1.45329	22.619	1.45851	25.3223	NTC siRNA group Mean	1.36316	25.9319
NT-Con_2	NTC	1.3625	26.0563	1.11761	26.1538	1.24005	26.1051						Fold Change, pH3	T-Test, p-value
NT-Con_3	NTC	1.31199	22.695	1.28486	26.1364	1.29843	24.4157					BT-549	3.49	0.0336
NT-Con_4	NTC	1.55721	25.4658	1.35412	30.303	1.45567	27.8844					HCC-1806	4.44	0.0017
								pH3, Fold Change	5.44853	X		MDA-MB-157	5.45	0.000635521
								pH3 w/ >2 PCM Foci, Fold Change	X	3.09217		OVCAR-3	9.72	3.5999e-05
												CAL-51	1.45	0.0840806
siRNA information		OVCAR-3, Run 1		OVCAR-3, Run 2		OVCAR-3, Run 1 & 2		OVCAR-3, siRNA group means and Fold change				MCF-7	1.19	0.243601
												MDA-MB-453	1.57	0.0539521
ID	Target	pH3 (%)	pH3 w/ >2 PCM Foci (%)	pH3 (%)	pH3 w/ >2 PCM Foci (%)	Mean, pH3 (%)	Mean, pH3 w/ >2 PCM Foci (%)		pH3 (%)	pH3 w/ >2 PCM Foci (%)		HMEC	0.66	0.0639727
Kif18A_2	KIF18A	44.0255	21.547	43.6137	18.8095	43.8196	20.1782	KIF18A siRNA group Mean	39.0607	33.4326
Kif18A_3	KIF18A	34.21	35.9742	34.8571	39.1393	34.5336	37.5568						Fold Change, PCM	T-Test, p-value
Kif18A_4	KIF18A	35.5146	39.7604	34.6678	28.0098	35.0912	33.8851					BT-549	4.32	2.79106e-06
Kif18A_5	KIF18A	43.2495	37.1905	40.7542	32.2064	42.0019	34.6985					HCC-1806	3.41	0.00109604
Kif18A_6	KIF18A	43.7163	41.5315	35.9977	40.1575	39.857	40.8445					MDA-MB-157	3.09	0.000110015
NT-Con_1	NTC	5.05933	14.2857	4.45087	22.0779	4.7551	18.1818	NTC siRNA group Mean	4.02359	17.1702		OVCAR-3	1.95	0.0066803
NT-Con_2	NTC	3.87163	17.608	3.40071	25.4717	3.63617	21.5398					CAL-51	1.09	0.612585
NT-Con_3	NTC	3.79842	13.1363	3.91061	16.5714	3.85452	14.8539					MCF-7	1.17	0.24108
NT-Con_4	NTC	4.19554	14.526	3.50166	13.6842	3.8486	14.1051					MDA-MB-453	1.41	0.302391
								pH3, Fold Change	9.71642	X		HMEC	1.51	0.0845735
								pH3 w/ >2 PCM Foci, Fold Change	X	1.947
siRNA information		BT-549, Run 1		BT-549, siRNA group means and Fold change
ID	Target	pH3 (%)	pH3 w/ >2 PCM Foci (%)		pH3 (%)	pH3 w/ >2 PCM Foci (%)
Kif18A_2	KIF18A	7.15892	64.9215	KIF18A siRNA group Mean	9.38892	66.0806
Kif18A_3	KIF18A	6.44562	75.4173
Kif18A_4	KIF18A	9.80307	59.6026
Kif18A_5	KIF18A	6.10499	59.8949
Kif18A_6	KIF18A	17.432	70.5666
NT-Con_1	NTC	2.85202	14.3167	NTC siRNA group Mean	2.68877	15.2843
NT-Con_2	NTC	2.44844	18.7192
NT-Con_3	NTC	3.03662	11.4345
NT-Con_4	NTC	2.41801	16.6667
				pH3, Fold Change	3.49071	X
				pH3 w/ >2 PCM Foci, Fold Change	X	4.32461
siRNA information		HCC-1806, Run 1		HCC-1806, siRNA group means and Fold change
ID	Target	pH3 (%)	pH3 w/ >2 PCM Foci (%)		pH3 (%)	pH3 w/ >2 PCM Foci (%)
Kif18A_2	KIF18A	15.3092	8	KIF18A siRNA group Mean	13.8972	13.5375
Kif18A_3	KIF18A	15.7025	12.9555
Kif18A_4	KIF18A	16.3324	16.4912
Kif18A_5	KIF18A	8.26295	15.5556
Kif18A_6	KIF18A	13.879	14.6853
NT-Con_1	NTC	3.22129	5.65217	NTC siRNA group Mean	3.12681	3.96793
NT-Con_2	NTC	2.7253	2.45399
NT-Con_3	NTC	3.0837	3.78151
NT-Con_4	NTC	3.47694	3.98406
				pH3, Fold Change	4.44089	X
				pH3 w/ >2 PCM Foci, Fold Change	X	3.41058
siRNA information		MCF-7, Run 1		MCF-7, siRNA group means and Fold change
ID	Target	pH3 (%)	pH3 w/ >2 PCM Foci (%)		pH3 (%)	pH3 w/ >2 PCM Foci (%)
Kif18A_2	KIF18A	4.10985	8.6072	KIF18A siRNA group Mean	2.90234	7.82788
Kif18A_3	KIF18A	2.60815	6.89655
Kif18A_4	KIF18A	2.78989	8.33333
Kif18A_5	KIF18A	2.07879	6
Kif18A_6	KIF18A	2.925	9.30233
NT-Con_1	NTC	2.44786	5.01139	NTC siRNA group Mean	2.44466	6.71957
NT-Con_2	NTC	2.40056	6.95067
NT-Con_3	NTC	2.54102	7.8712
NT-Con_4	NTC	2.38919	7.04501
				pH3, Fold Change	1.18852	X
				pH3 w/ >2 PCM Foci, Fold Change	X	1.16518
siRNA information		MDA-MB-453, Run 1		MDA-MB-453, siRNA group means and Fold change
ID	Target	pH3 (%)	pH3 w/ >2 PCM Foci (%)		pH3 (%)	pH3 w/ >2 PCM Foci (%)
Kif18A_2	KIF18A	3.54728	2.34114	KIF18A siRNA group Mean	3.14732	6.40117
Kif18A_3	KIF18A	4.09043	4.5584
Kif18A_4	KIF18A	2.04009	5.84795
Kif18A_5	KIF18A	2.21266	9.50226
Kif18A_6	KIF18A	3.84615	9.7561
NT-Con_1	NTC	2.31601	3.71901	NTC siRNA group Mean	2.01008	4.54661
NT-Con_2	NTC	1.79762	4.30108
NT-Con_3	NTC	2.22019	4.45205
NT-Con_4	NTC	1.70648	5.71429
				pH3, Fold Change	1.56716	X
				pH3 w/ >2 PCM Foci, Fold Change	X	1.40659
siRNA information		HMEC, Run 1		HMEC, siRNA group means and Fold change
ID	Target	pH3 (%)	pH3 w/ >2 PCM Foci (%)		pH3 (%)	pH3 w/ >2 PCM Foci (%)
Kif18A_2	KIF18A	1.44484	7.16332	KIF18A siRNA group Mean	1.05161	10.7448
Kif18A_3	KIF18A	0.673289	10.3139
Kif18A_4	KIF18A	0.436467	8.75
Kif18A_5	KIF18A	1.23182	12.6582
Kif18A_6	KIF18A	1.47164	14.8387
NT-Con_1	NTC	1.65897	9.44351	NTC siRNA group Mean	1.58175	7.12919
NT-Con_2	NTC	1.64421	5.43689
NT-Con_3	NTC	1.43529	5.30303
NT-Con_4	NTC	1.58854	8.33333
				pH3, Fold Change	0.664557	X
				pH3 w/ >2 PCM Foci, Fold Change	X	1.50631

## Sheet: Extended_data_Fig.1d
MDA-MD-157 Cas-9 cells, Mitotic Feature Assay (CRISPR based gene KO assessment)												STATS: Individual KIF18A vs NTC cRNA group; *T-test P-value:
crRNA ID	Run 1, pH3%			Run 2, pH3%				Run 1, Mean pH3 (%)	Run 2, Mean pH3 (%)	Run 1 & 2, Mean pH3 (%)
	Rep 1	Rep2	Rep 3	Rep 1	Rep2	Rep 3						STATS by GraphPad Prism, unpaired two-tailed t-test
Eg5 crRNA 1	5.66	5.45	5.73	12.69	13.05	12.77		5.61333	12.8367	9.225		Table Analyzed	MDA-MB-157-CAS9_PH3	Table Analyzed	MDA-MB-157-CAS9_PCM
Eg5 crRNA 2	5.88	6.13	5.89	11.07	11.74	12.06		5.96667	11.6233	8.795
Eg5 crRNA 3	6.39	6.34	6.85	13.12	15.06	12.81		6.52667	13.6633	10.095		Column B	KIF18A	Column B	KIF18A
Eg5 crRNA 4	5.62	5.51	5.87	13.31	12.73	12.58		5.66667	12.8733	9.27		vs.	vs.	vs.	vs.
Eg5 crRNA 5	5.75	6.01	5.09	11.52	11.33	11.97		5.61667	11.6067	8.61167		Column A	NTC	Column A	NTC
Eg5 crRNA pool	7.73	7.58	7.47	13.77	13.37	14.51		7.59333	13.8833	10.7383
												Unpaired t test with Welch's correction		Unpaired t test
KIF18A crRNA 1	7.57	7.16	7.02	13.13	14.32	13.74		7.25	13.73	10.49		P value	2.87625e-05	P value	1.8617e-11
KIF18A crRNA 2	4.46	5.32	5.38	11.95	12.17	11.56		5.05333	11.8933	8.47333		Significantly different (P < 0.05)?	Yes	Significantly different (P < 0.05)?	Yes
KIF18A crRNA 3	7.79	7.18	6.63	13.01	14.29	13.25		7.2	13.5167	10.3583		One- or two-tailed P value?	Two-tailed	One- or two-tailed P value?	Two-tailed
KIF18A crRNA 4	6.06	6.72	7.29	12.06	13.19	13.12		6.69	12.79	9.74		F test, unequal variance run Welch's Correction
KIF18A crRNA 5	5.58	5.45	6.23	11.51	13.09	12.61		5.75333	12.4033	9.07833
KIF18A crRNA pool	7.02	6.95	7.43	14.63	14.4	13.77		7.13333	14.2667	10.7
NTC crRNA 1	1.21	1.23	1.29	1.82	2.06	1.99		1.24333	1.95667	1.6
NTC crRNA 2	1.18	1.2	1.25	2.01	1.78	1.85		1.21	1.88	1.545
NTC crRNA 3	1.31	1.24	1.22	2.1	1.84	1.75		1.25667	1.89667	1.57667
NTC crRNA 4	1.18	1.23	0.99	1.93	1.83	1.72		1.13333	1.82667	1.48
NTC crRNA 5	1.21	1.12	1.15	1.85	2.06	2		1.16	1.97	1.565
NTC crRNA pool	1.32	1.28	1.32	2.09	1.92	1.84		1.30667	1.95	1.62833
	Run 1, pH3+ > 2 PCM foci (%)			Run 2, pH3+ > 2 PCM foci (%)				Run 1, Mean > 2 PCM foci (%)	Run 2, Mean > 2 PCM foci (%)	Run 1 & 2, Mean > 2 PCM foci (%)
	Rep 1	Rep2	Rep 3	Rep 1	Rep2	Rep 3
Eg5 crRNA 1	9.36	11.51	9.81	8.12	8.55	9.16		10.2267	8.61	9.41833
Eg5 crRNA 2	10.28	11.61	9.92	10.42	9	10.45		10.6033	9.95667	10.28
Eg5 crRNA 3	10.38	9.92	9.13	9.18	7.56	7.33		9.81	8.02333	8.91667
Eg5 crRNA 4	8.82	9.2	7.71	9.23	8.87	7.34		8.57667	8.48	8.52833
Eg5 crRNA 5	11.59	11.4	11.15	9.01	7.61	10.11		11.38	8.91	10.145
Eg5 crRNA pool	8.24	7.25	8.96	9.38	8.53	7.05		8.15	8.32	8.235
KIF18A crRNA 1	55.27	58.8	60.03	59.34	62.78	62.84		58.0333	61.6533	59.8433
KIF18A crRNA 2	49.41	53.8	53.61	56.26	61.27	61.31		52.2733	59.6133	55.9433
KIF18A crRNA 3	54.86	58.79	58.59	59.4	64.59	62.11		57.4133	62.0333	59.7233
KIF18A crRNA 4	54.99	57.32	55.66	59.84	64.26	59.97		55.99	61.3567	58.6733
KIF18A crRNA 5	50.76	51.95	56.41	59.03	62.94	62.29		53.04	61.42	57.23
KIF18A crRNA pool	59.89	59.24	58.35	64.13	63.73	63.48		59.16	63.78	61.47
NTC crRNA 1	15.94	10.06	13.74	21	17.29	17.79		13.2467	18.6933	15.97
NTC crRNA 2	10.65	13.6	14.24	19.07	18.38	17.49		12.83	18.3133	15.5717
NTC crRNA 3	13.44	14.53	14.2	11.99	14.82	18.96		14.0567	15.2567	14.6567
NTC crRNA 4	11.25	13.87	15.49	17.92	17.85	18.58		13.5367	18.1167	15.8267
NTC crRNA 5	16.47	12.84	13.78	14.68	14.97	13.48		14.3633	14.3767	14.37
NTC crRNA pool	14.63	16.67	13.68	16.17	18.34	14.55		14.9933	16.3533	15.6733
