# Supplementary material for: Small-molecule inhibition of kinesin KIF18A reveals a mitotic vulnerability enriched in chromosomally unstable cancers
Source: Nat Cancer. 2023 Dec 27;5(1):66–84. doi: 10.1038/s43018-023-00699-5 (PMC10824666; doi:10.1038/s43018-023-00699-5)
Supplement: Supplementary file 14 — Source data Excel file with worksheet tabs for Extended Data Fig. 3a,b,d–f. [file 43018_2023_699_MOESM14_ESM.xls]

## Sheet: Extended_data_Fig.3a
Kinome Profiling performed by Eurofins DiscoverX
Percent of DMSO control (POC). POC value of 100 (negative), POC value of 30 (weak positive), POC value of < 10 (positive)
Kinase ID	AM-0277, 1.0 µM	AM-1882, 1.0 µM	AM-5308, 1.0 µM
	POC	POC	POC
Abl_phos	46	63.5	98.5
Abl_unphos	100	58	93
ALK	100	81	89
Aurora 2	100	100	100
BMPR1A	100	100	93.5
bRAF	100	94.5	92.5
Brk	95	94	93.5
BTK	100	100	98.5
CAMK2D	91	100	58.5
CAMK4	81	99	100
CDK18	78	76	94
CDK2	97	100	94.5
CDK4	100	64	98.5
CDK8	70	34.5	87
CHK1	100	100	100
c-KIT	92	100	100
CLK4	97	100	100
c-MET	89	100	92
DAPK1	100	87	89.5
DDR1	95	97	100
DMPK	100	99.5	92
DYRK1a	100	81	100
EGFR	93	100	83
EPHA2	80	99.5	92.5
EPHB3	87	98	44
ERK2	95	100	89
ERN1	100	100	80
FGFR1	94	98	94.5
FLT3	94	88	90.5
Fyn	100	85.5	92
GAK	100	99.5	86
GRK1	81	98.5	91
GSK3B	100	100	100
HIPK1	61	73	100
IGF-1R	97	83	86.5
INSR	100	100	100
IRAK 4	100	80	95.5
JAK2	100	100	94.5
JNK3	100	82	88.5
KDR	90	80.5	53
LCK	92	95	92
LIMK1	95	87	92.5
LYN	100	99.5	86.5
MAP2K3	96	67	88.5
MAP3K1	100	76.5	100
MAP3K9	100	100	95
MAP4K1	88	90	98.5
MAP4K4	100	95	75
MAPK4	98	99	81.5
MAPKAPK2	79	95.5	95
MARK1	96	100	98.5
MEK5	86	38.5	99.5
MLTK	90	84.5	100
MNK1b	100	100	96.5
Mps1	76	97	47
MSK1	94	100	91.5
MST2	49	91.5	86.5
mTOR	100	98.5	100
NEK4	100	89	100
NEK6	94	100	95
OXSR1	100	92.5	82.5
p38 α	100	100	89.5
p38 γ	100	100	76.5
PAK 2	100	100	66.5
PDGFRB	94	98	97.5
PI3K alpha	100	100	91.5
PI3K delta	100	96.5	68
PIM1	100	88.5	91
PKA alpha			100
PKB α	94	100	100
PKC ε	100	93	97.5
PKD2	100	64.5	100
PKR			90
Plk 1	100	100	95
PLK4	100	93.5	87.5
PRKAA1	96	100	97
PRKG1	87	89	100
ROCK 2	100	77	97.5
RPS6KB1	100	61	94.5
RSK 1	100	100	91.5
SRC	89	98	96.5
STK32B	100	100	96
Stk33	86	98	89
Syk	100	89.5	79.5
TAK1	100	100	88.5
TAOK2	98	81.5	81
TBK1	87	82	100
TGFBR1	73	94	100
TGFBR2	75	99.5	100
TIE2	77	94.5	90
TNIK	88	82	52.5
Trk-A	40	54.5	17.5
TSSK1B	84	100	100
Tyk-2	100	100	84
WEE1	100	50	100
YSK4	100	87	75.5

## Sheet: Extended_data_Fig.3b
Tubulin polymerization assay (3 independent experiments)																			Tubulin polymerization assay (3 independent experiments)															Tubulin polymerization assay (1 experiment)
		DMSO control	DMSO control	DMSO control	Paclitaxel 5 µM	Paclitaxel 5 µM	Paclitaxel 5 µM	Nocodazole 5 µM	Nocodazole 5 µM	Nocodazole 5 µM	AM-0277 10 µM	AM-0277 10 µM	AM-0277 10 µM	AM-1882 10 µM	AM-1882 10 µM	AM-1882 10 µM					DMSO control	DMSO control	DMSO control	Paclitaxel 5 µM	Paclitaxel 5 µM	Paclitaxel 5 µM	Nocodazole 5 µM	Nocodazole 5 µM	Nocodazole 5 µM	AM-5308 10 µM	AM-5308 10 µM	AM-5308 10 µM				DMSO control	Paclitaxel 5 µM	Nocodazole 5 µM	AM-9022 10 µM
Time		Run1	Run2	Run3	Run1	Run2	Run3	Run1	Run2	Run3	Run1	Run2	Run3	Run1	Run2	Run3			Time		Run1	Run2	Run3	Run1	Run2	Run3	Run1	Run2	Run3	Run1	Run2	Run3		Time		Run1	Run1	Run1	Run1
Minutes		440 nm detection	440 nm detection	440 nm detection	440 nm detection	440 nm detection	440 nm detection	440 nm detection	440 nm detection	440 nm detection	440 nm detection	440 nm detection	440 nm detection	440 nm detection	440 nm detection	440 nm detection			Minutes		440 nm detection	440 nm detection	440 nm detection	440 nm detection	440 nm detection	440 nm detection	440 nm detection	440 nm detection	440 nm detection	440 nm detection	440 nm detection	440 nm detection		Minutes		440 nm detection	440 nm detection	440 nm detection	440 nm detection
00:00:00	0	0	0	0	0	0	0	0	0	0	0	0	0	0	0	0			00:00:00	0	0	0	0	0	0	0	0	0	0	0	0	0		00:00:00	0	0	0	0	0
00:01:00	1	-24.967	-17.631	-12.082	242.757	126.984	166.403	-11.936	-36.339	-11.448	-50.784	-79.665	-62.466	-62.69	-61.59	-43.003			00:01:00	1	-4.747	-12.862	-20.774	185.305	142.447	196.552	-19.194	-7.12	-20.392	-40.476	-48.173	-50.283		00:01:00	1	-0.457	211.094	-7.413	-104.762
00:02:00	2	-38.958	-52.945	-38.185	508.842	388.779	400.297	-14.767	-60.616	-31.183	-70.903	-107.583	-95.072	-102.056	-92.936	-81.891			00:02:00	2	-26.926	-30.111	-49.01	421.127	391.423	448.09	-33.317	-31.752	-36.38	-61.949	-76.774	-74.53		00:02:00	2	-17.721	425.92	-30.19	-133.023
00:03:00	3	-56.506	-55.567	-36.379	786.748	648.07	631.396	-38.551	-71.704	-58.993	-95.354	-141.268	-105.25	-116.21	-122.804	-110.672			00:03:00	3	-39.915	-33.663	-40.912	653.8	645.651	701.286	-63.566	-57.221	-53.567	-86.004	-111.924	-82.001		00:03:00	3	-40.478	651.904	-39.545	-165.797
00:04:00	4	-58.394	-55.781	-58.179	1015.1	917.797	876.411	-52.711	-92.528	-55.445	-119.389	-127.551	-114.49	-140.823	-144.893	-129.733			00:04:00	4	-43.158	-42.104	-46.297	877.162	881.217	959.896	-59.738	-47.918	-44.326	-98.923	-114.311	-99.955		00:04:00	4	-35.062	856.517	-42.382	-183.86
00:05:00	5	-44.569	-71.622	-55.934	1219.36	1127.18	1086.83	-50.269	-98.061	-61.754	-118.642	-152.047	-134.887	-145.814	-151.689	-141.932			00:05:00	5	-59.331	-60.438	-50.933	1076.66	1071.21	1130.56	-78.914	-66.728	-58.695	-105.13	-119.927	-106.906		00:05:00	5	-40.158	975.127	-52.258	-221.721
00:06:00	6	-63.788	-72.436	-53.866	1410.8	1307.51	1228.91	-53.485	-92.484	-70.379	-116.443	-153.212	-129.543	-158.548	-176.954	-150.948			00:06:00	6	-62.634	-50.436	-52.054	1207.05	1256.21	1303.86	-91.105	-62.548	-68.923	-112.725	-134.61	-103.517		00:06:00	6	-42.628	1156.87	-49.692	-231.704
00:07:00	7	-52.284	-70.336	-43.707	1474.51	1406.18	1366.4	-60.459	-103.143	-63.734	-114.521	-154.903	-127.908	-153.739	-168.327	-139.589			00:07:00	7	-62.612	-54.504	-57.308	1354.87	1379.17	1425.35	-96.715	-67.829	-67.583	-118.169	-133.058	-108.996		00:07:00	7	-33.553	1230.74	-59.001	-244.564
00:08:00	8	-50.438	-75.903	-32.521	1571.82	1555.12	1458.96	-76.979	-103.235	-72.476	-127.425	-148.523	-120.892	-175.665	-182.384	-144.434			00:08:00	8	-48.398	-51.623	-59.557	1458.7	1449.46	1509.74	-86.892	-77.108	-73.957	-111.062	-129.061	-79.062		00:08:00	8	-23.669	1336.1	-63.122	-224.55
00:09:00	9	-46.204	-68.713	-33.714	1659.83	1601.98	1554.37	-76.739	-104.157	-68.22	-117.5	-151.535	-125.876	-164.543	-180.741	-127.689			00:09:00	9	-37	-36.787	-36.92	1514.55	1563.4	1608.33	-82.376	-77.227	-78.48	-87.001	-115.033	-88.807		00:09:00	9	-36.12	1394.56	-73.432	-223.386
00:10:00	10	-29.149	-60.446	-11.481	1742.99	1687.95	1592.48	-82.995	-102.208	-81.956	-98.62	-145.711	-101.645	-136.737	-184.597	-120.303			00:10:00	10	-39.494	-32.353	-23.084	1584.84	1618.71	1671.29	-91.864	-76.881	-74.603	-98.202	-121.983	-80.564		00:10:00	10	-12.998	1438.62	-65.223	-220.8
00:11:00	11	-20.996	-40.798	3.888	1782.14	1739.79	1640.01	-73.133	-102.308	-75.588	-93.559	-134.73	-90.984	-137.118	-169.883	-111.035			00:11:00	11	-32.378	-1.084	-1.08	1650.06	1675.73	1702.27	-96.968	-80.156	-78.535	-90.041	-95.219	-48.526		00:11:00	11	2.397	1506.4	-69.129	-198.217
00:12:00	12	-1.767	-29.927	18.316	1808.13	1754.76	1676.58	-67.235	-102.887	-80.631	-70.697	-123.882	-72.552	-112.825	-161.348	-94.403			00:12:00	12	-10.699	7.344	25.059	1683.17	1710.73	1730.75	-86.497	-89.546	-67.79	-70.87	-78.104	-38.925		00:12:00	12	10.388	1541.13	-75.35	-183.21
00:13:00	13	23.728	-22.404	60.929	1824.54	1839.07	1728.56	-51.835	-109.232	-78.495	-51.496	-119.963	-54.609	-99.217	-151.119	-64.078			00:13:00	13	3.381	48.214	37.875	1683.09	1713.67	1762.62	-108.633	-79.058	-75.821	-51.184	-60.449	-7.601		00:13:00	13	50.565	1579.28	-78.688	-144.347
00:14:00	14	36.015	9.069	90.829	1841.38	1829.12	1734.13	-59.557	-107.171	-76.038	-27.181	-96.872	-22.536	-82.474	-125.629	-69.199			00:14:00	14	22.398	65.844	88.975	1725.54	1745.08	1816.82	-97.582	-77.257	-64.184	-24.379	-38.207	22.13		00:14:00	14	55.778	1572.19	-78.517	-123.869
00:15:00	15	52.558	28.566	129.051	1837.33	1835.78	1733.39	-79.63	-106.797	-79.491	-13.435	-66.925	-3.492	-53.77	-118.089	-36.968			00:15:00	15	50.381	103.098	119.928	1748.27	1780.16	1838.9	-104.628	-82.33	-54.39	-6.543	-19.965	49.091		00:15:00	15	88.027	1587.41	-77.269	-61.778
00:16:00	16	93.004	57.704	151.334	1883.66	1843.69	1743.48	-74.92	-109.983	-75.534	39.631	-29.883	40.489	-14.11	-84.994	-5.736			00:16:00	16	87.252	127.012	164.518	1749.56	1794.58	1851.41	-94.981	-83.44	-67.209	44.216	14.746	113.094		00:16:00	16	117.621	1598.18	-73.213	-30.133
00:17:00	17	132.932	91.281	193.967	1890.94	1850.9	1777.26	-81.701	-114.898	-63.476	59.684	0.358	82.717	18.836	-65.75	51.145			00:17:00	17	91.684	165.476	184.315	1766.53	1779.89	1840.93	-94.139	-79.149	-60.96	77.319	56.788	133.827		00:17:00	17	153.662	1641.74	-68.319	-5.668
00:18:00	18	172.658	127.002	244.028	1850.86	1878.18	1807.37	-65.228	-104.102	-72.797	92.704	24.05	121.933	57.294	-29.37	66.197			00:18:00	18	148.474	207.208	236.277	1770.25	1793.13	1841.92	-101.021	-79.141	-46.997	112.518	101.975	179.861		00:18:00	18	180.452	1659.76	-70.992	71.608
00:19:00	19	200.645	155.445	301.547	1910.19	1899.49	1826.91	-68.184	-103.999	-59.824	140.082	70.865	148.204	99.223	-18.656	115.49			00:19:00	19	172.935	237.93	279.121	1757.76	1798.92	1827.18	-95.934	-72.824	-55.377	153.395	129.823	226.76		00:19:00	19	224.692	1647.05	-77.227	78.429
00:20:00	20	247.594	202.812	335.089	1911.37	1887.52	1812.84	-73.22	-104.019	-67.472	188.158	91.375	213.091	149.544	30.048	151.506			00:20:00	20	197.837	300.705	320.439	1795.74	1831.75	1866.18	-91.332	-70.4	-58.788	193.242	164.489	277.013		00:20:00	20	270.863	1663.74	-74.061	145.691
00:21:00	21	267.804	225.048	374.441	1909.43	1861.85	1818.46	-78.862	-95.347	-55.786	214.262	145.335	256.548	193.983	64.986	178.263			00:21:00	21	247.975	330.66	346.201	1793.56	1803.61	1858.66	-89.073	-57.501	-33.06	232.766	213.992	331.705		00:21:00	21	313.556	1651.19	-67.594	192.262
00:22:00	22	325.788	269.815	417.459	1900.27	1891.68	1797.44	-57.548	-95.651	-41.404	253.059	178.876	294.294	218.459	89.659	241.777			00:22:00	22	268.655	365.762	399.404	1781.63	1825.14	1871.75	-83.158	-46.838	-45.62	275.851	252.702	343.029		00:22:00	22	345.517	1661.36	-68.229	226.728
00:23:00	23	367.537	303.897	473.129	1898.52	1898.89	1838.05	-53.093	-96.763	-52.6	291.973	209.769	347.689	274.514	109.862	293.455			00:23:00	23	306.883	406.903	439.777	1760.69	1819.04	1850.61	-92.573	-51.531	-32.241	310.115	299.048	405.171		00:23:00	23	391.614	1655.04	-57.925	283.413
00:24:00	24	390.179	336.522	504.907	1907.98	1883.95	1804.69	-56.475	-102.597	-51.701	337.425	262.104	389.813	301.298	145.835	323.368			00:24:00	24	350.423	445.489	475.74	1769.61	1833.8	1878.9	-94.496	-48.371	-16.971	339.87	338.108	459.452		00:24:00	24	420.238	1676.49	-66.261	344.039
00:25:00	25	423.628	373.074	557.519	1871.99	1881.44	1837.6	-55.806	-83.909	-43.324	384.311	284.938	435.739	351.282	179.115	358.691			00:25:00	25	378.773	476.464	510.305	1796.36	1839.77	1838.04	-88.805	-41.496	-22.096	396.51	379.172	492.046		00:25:00	25	466.936	1656.19	-75.128	384.051
00:26:00	26	474.31	414.927	589.781	1888.62	1913.12	1813.15	-60.385	-98.809	-34.437	408.765	315.996	477.226	386.934	217.7	417.812			00:26:00	26	414.391	519.553	552.179	1787.2	1822.04	1855.33	-87.788	-31.767	-13.163	425.558	412.482	544.887		00:26:00	26	512.739	1677.73	-59.372	446.836
00:27:00	27	528.008	452.847	630.071	1896.3	1891.76	1851.58	-57.034	-96.847	-19.251	456.499	356.498	502.92	448.581	264.48	453.802			00:27:00	27	449.122	553.268	567.151	1814.05	1830.2	1862.74	-79.736	-32.873	-13.546	475.24	446.352	581.315		00:27:00	27	545.007	1664.74	-69.832	459.421
00:28:00	28	550.718	486.535	670.132	1907.93	1923.42	1831.83	-50.13	-92.453	-5.563	507.003	391.994	547.782	474.244	321.766	486.392			00:28:00	28	466.291	588.03	635.479	1732.05	1810.53	1865.79	-71.429	-20.318	-6.108	508.91	477.3	590.913		00:28:00	28	578.755	1667.12	-71.099	527.552
00:29:00	29	574.186	509.588	684.65	1869.2	1905.84	1816.93	-49.311	-96.185	-7.923	507.85	411.933	595.194	517.519	327.194	524.477			00:29:00	29	505.207	622.611	663.564	1778.88	1817.66	1873.11	-78.373	-12.141	7.224	526.436	536.38	649.175		00:29:00	29	617.488	1661.35	-64.464	555.366
00:30:00	30	608.48	561.943	747.643	1886.36	1895.53	1797.14	-48.899	-84.108	1.435	574.503	455.265	645.043	544.338	358.037	549.925			00:30:00	30	535.565	639.499	695.025	1774.38	1836.24	1870.8	-75.075	-14.242	19.95	601.108	570.318	678.731		00:30:00	30	656.329	1677.49	-68.026	588.855
00:31:00	31	651.828	568.105	756.953	1858.93	1923.69	1809.12	-44.82	-89.131	3.94	602.121	486.426	676.107	616.254	399.434	596.383			00:31:00	31	580.085	670.715	716.985	1779.28	1825.08	1829.55	-79.238	-19.61	17.172	594.44	589.966	711.541		00:31:00	31	665.754	1664.42	-66.08	640.741
00:32:00	32	676.246	614.363	778.265	1867.7	1894.11	1797.4	-48.928	-90.514	7.597	640.201	537.792	686.685	608.314	447.283	634.644			00:32:00	32	601.447	704.467	760.943	1794.85	1826.66	1861.52	-66.859	2.343	33.871	668.005	625.983	754.593		00:32:00	32	698.579	1680.72	-66.117	647.608
00:33:00	33	721.45	659.294	842.869	1858.49	1895.3	1791.33	-44.134	-71.503	18.54	697.243	553.711	758.099	685.516	473.255	655.86			00:33:00	33	634.143	755.378	805.511	1776.8	1803.85	1872.32	-65.268	3.964	49.838	674.409	664.195	792.382		00:33:00	33	738.65	1689.45	-63.398	701.081
00:34:00	34	768.436	676.104	863.807	1896.63	1883.22	1825.8	-36.327	-81.976	16.418	705.224	581.367	751.963	691.697	514.55	692.208			00:34:00	34	655.274	802.36	813.073	1787.05	1825.13	1851.48	-62.442	16.906	50.935	709.036	709.391	825.054		00:34:00	34	771.369	1663.35	-55.279	748.873
00:35:00	35	784.501	687.933	913.586	1883.46	1891.34	1811.36	-47.388	-77.179	24.92	743.711	614.336	803.832	741.805	522.981	719.386			00:35:00	35	696.611	801.187	836.379	1769.89	1790.74	1849.16	-62.109	6.999	49.08	747.189	725.75	867.388		00:35:00	35	822.407	1648.39	-57.61	761.632
00:36:00	36	817.847	729.132	912.582	1879.38	1880.08	1800.98	-25.422	-71.488	36.391	776.096	644.209	833.708	787.401	552.695	747.948			00:36:00	36	715.589	846.035	856.48	1751.77	1835.27	1852.2	-51.933	31.945	62.557	767.884	753.375	872.536		00:36:00	36	832.19	1664.65	-54.248	778.932
00:37:00	37	854.515	787.302	955.919	1899.07	1895.36	1799.61	-25.153	-74.502	35.196	796.384	681.028	850.262	791.621	568.017	808.176			00:37:00	37	741.903	861.15	898.471	1763.53	1819.99	1838.14	-57.759	32.68	76.759	781.845	782.99	904.915		00:37:00	37	858.411	1650.67	-47.977	812.991
00:38:00	38	889.448	799.262	979.501	1857.19	1891.28	1801.14	-25.671	-68.572	53.839	826.519	714.145	885.007	829.233	603.835	790.063			00:38:00	38	764.979	872.164	915.84	1767.3	1789.93	1838.88	-57.073	41.025	85.228	824.323	806.394	928.13		00:38:00	38	884.65	1687.89	-49.642	824.496
00:39:00	39	905.31	845.063	1013.52	1848.5	1848.66	1777.01	-24.136	-68.119	52.652	842.81	736.42	905.123	829.86	624.389	816.563			00:39:00	39	786.244	899.48	949.323	1770.98	1806.69	1840.82	-43.295	40.056	83.986	828.646	828.88	949.042		00:39:00	39	912.558	1650.41	-64.918	869.249
00:40:00	40	919.369	844.256	1022.21	1870.44	1873.75	1806.49	-13.183	-64.408	76.428	896.879	731.037	930.831	902.131	636.88	867.193			00:40:00	40	809.417	943.077	948.885	1732.01	1807.29	1830.18	-34.385	63.4	110.364	888.818	832.687	983.257		00:40:00	40	928.907	1651.34	-49.853	893.878
00:41:00	41	962.142	891.985	1030.88	1870.59	1865.91	1771.09	-15.278	-48.367	71.773	897.278	780.655	947.021	886.283	680.981	879.717			00:41:00	41	842.011	949.269	971.426	1755.12	1800.81	1844.54	-44.226	68.985	113.449	879.41	869.014	1012.99		00:41:00	41	974.369	1644.09	-57.759	917.656
00:42:00	42	976.062	901.488	1045.18	1856.81	1843.12	1778.16	-12.403	-45.947	72.771	947.567	815.476	975.387	941.847	711.215	882.434			00:42:00	42	860.324	966.222	1009.53	1729.48	1804.03	1812.92	-37.517	71.189	124.918	926.653	919.467	1036.82		00:42:00	42	982.743	1631.65	-52.302	935.236
00:43:00	43	989.752	918.683	1116.83	1840.03	1871.58	1798.43	-15.791	-58.581	95.989	933.097	835.468	1006.62	955.547	740.96	942.083			00:43:00	43	888.787	991.609	1019.79	1734.33	1796.55	1819.92	-41.968	74.566	139.899	924.654	930.476	1033.08		00:43:00	43	997.348	1642.84	-49.671	944.846
00:44:00	44	1018.17	951.565	1119.55	1836.71	1833.67	1742.76	-8.797	-41.751	96.83	963.835	846.023	1031.25	949.228	752.023	940.463			00:44:00	44	905.837	1003.64	1030.21	1748.2	1785.64	1817.39	-29.426	84.526	131.482	941.575	953.877	1088.49		00:44:00	44	1015.54	1623.13	-35.948	965.485
00:45:00	45	1034.5	968.573	1121.83	1820.12	1852.29	1761.4	-2.446	-52.053	120.904	978.921	872.459	1040.14	1004.88	785.629	967.361			00:45:00	45	926.987	1043.71	1072.12	1759.3	1801.08	1820.1	-21.349	91.345	151.665	978.619	968.119	1094.16		00:45:00	45	1036.3	1641.93	-45.573	983.933
00:46:00	46	1073.7	986.846	1132.62	1817.95	1834.97	1766.78	7.196	-42.984	111.572	1006.52	900.299	1067.46	1019.72	778.189	965.175			00:46:00	46	946.855	1069.74	1064.42	1730.52	1784.61	1813.34	-21.496	113.641	163.887	999.174	1000.7	1113.06		00:46:00	46	1068.68	1625.06	-47.945	986.128
00:47:00	47	1078.98	1008.99	1149.58	1822.25	1845.26	1759.77	8.639	-37.046	129.219	1033.32	910.906	1084.07	1032.87	817.699	983.263			00:47:00	47	956.71	1069.73	1084.8	1747.89	1791.01	1805.21	-10.486	111.706	171.297	1011.14	1010.75	1092.12		00:47:00	47	1056.12	1628.85	-44.332	1009.4
00:48:00	48	1113.2	1031.83	1171.96	1837.08	1843.36	1769.91	11.17	-38.41	134.311	1044.91	943.474	1089.25	1031.24	871.036	1021.16			00:48:00	48	981.872	1076.83	1105.33	1715.94	1798.69	1813.67	-3.688	105.427	183.971	1030.92	1027.22	1130.85		00:48:00	48	1100.07	1604.15	-44.678	1015.73
00:49:00	49	1110.18	1052.68	1210.41	1819.04	1858.76	1743.05	22.598	-16.368	142.525	1048.57	974.962	1100.49	1074.83	867.885	1029.15			00:49:00	49	974.04	1089.61	1100.18	1734.32	1756.56	1811.54	-6.944	126.051	182.178	1038.61	1032.05	1121.28		00:49:00	49	1118.26	1625.03	-24.446	1054.57
00:50:00	50	1150.97	1062.37	1206.56	1864.12	1829.38	1748.61	34.651	-31.352	157.766	1078.05	989.529	1128.77	1079.3	870.335	1028.14			00:50:00	50	1010.01	1131.29	1133.37	1692.25	1762.78	1803.21	0.442	141.211	199.79	1054.8	1054.96	1178.58		00:50:00	50	1135.78	1642.41	-32.133	1044.24
00:51:00	51	1122.4	1077.52	1200.38	1780.97	1810.47	1750.21	37.315	-20.259	162.3	1086.48	972.491	1149.77	1094.12	889.659	1055.62			00:51:00	51	1040.3	1094.82	1129.39	1715.66	1729.84	1790.22	0.463	135.594	190.313	1087.43	1072.95	1169.18		00:51:00	51	1113.54	1611.55	-31.873	1055.69
00:52:00	52	1139.69	1103.61	1209.6	1812.84	1854.79	1749.53	48.276	-11.244	167.371	1088.78	1027.44	1133.33	1122.33	918.118	1080.48			00:52:00	52	1019.91	1134.15	1161.47	1705.96	1738.21	1771.7	-11.807	166.565	222.846	1068.63	1101.64	1190.74		00:52:00	52	1147.28	1620.49	-25.413	1079.1
00:53:00	53	1185.57	1111.61	1220.98	1822.27	1815.62	1740.32	52.464	0.385	183.76	1143.9	1005.19	1164.6	1136.96	931.822	1097.98			00:53:00	53	1032.81	1149.2	1155.53	1680.3	1750.75	1797.18	10.741	156.659	214.586	1074.55	1066.4	1179.31		00:53:00	53	1152.43	1607.81	-32.196	1072.08
00:54:00	54	1186.91	1123.11	1241.49	1794.22	1844.36	1727.55	52.382	-15.152	186.109	1131.06	1020.69	1175.22	1147.18	949.579	1106.12			00:54:00	54	1055.3	1150.89	1182.87	1683.66	1748.79	1796.08	15.194	148.45	238.37	1099.75	1118.21	1217.36		00:54:00	54	1154.79	1600.29	-29.724	1073.49
00:55:00	55	1186.97	1142.86	1271.32	1795.52	1830.92	1763.04	48.995	-11.734	197.013	1167.46	1040.12	1192.78	1157.49	961.664	1110.41			00:55:00	55	1063.26	1162.36	1209.68	1695.91	1753.39	1785.43	40.043	184.455	252.951	1114.56	1124.64	1204.71		00:55:00	55	1182.05	1593.84	-18.495	1103.5
00:56:00	56	1199.86	1159.35	1251.18	1785.66	1797.06	1728.86	60.794	-11.137	188.927	1164.85	1042.16	1223.59	1172.77	970.026	1120.83			00:56:00	56	1075.82	1184.72	1201.08	1659.56	1768.82	1795.72	27.523	201.227	253.803	1133.11	1128.15	1227.27		00:56:00	56	1189.54	1587.46	-27.052	1102.55
00:57:00	57	1231	1178.14	1281.44	1793.04	1803.23	1718.51	70.742	8.223	216.463	1178.97	1079.12	1198.7	1180.04	972.669	1132.71			00:57:00	57	1081.44	1189.95	1192.48	1704.48	1737.17	1780.48	18.423	186.963	262.515	1139.06	1122.2	1224.15		00:57:00	57	1205.75	1585.63	-21.794	1107.54
00:58:00	58	1233.4	1195.58	1295.33	1781.38	1801.84	1731.97	65.582	12.229	224.638	1170.05	1093.56	1227.4	1175.93	1002.9	1147.45			00:58:00	58	1106.05	1191.44	1211.39	1679.29	1735.53	1790.83	35.484	205.178	277.251	1137.45	1147.62	1233.74		00:58:00	58	1205.52	1566.74	-27.225	1140.09
00:59:00	59	1249.16	1201.48	1286.03	1804.14	1818.47	1713.42	94.194	11.592	215.306	1213.43	1074.86	1225.54	1210.95	1005.5	1135.21			00:59:00	59	1116.45	1197.3	1224.69	1698.36	1738.14	1783.38	43.544	214.04	292.488	1167.07	1193.45	1247.51		00:59:00	59	1225.52	1588.03	-20.647	1134.1
01:00:00	60	1246.12	1207.07	1296.74	1769.97	1811.63	1699.04	79.535	14.235	230.687	1187.35	1116.75	1237.23	1184.19	1015.1	1140.14			01:00:00	60	1127.94	1214.67	1223.54	1688.58	1734.8	1786.36	47.946	224.839	285.436	1154.51	1196.72	1246.31		01:00:00	60	1226.89	1606.54	-9.266	1142.56
01:01:00	61	1271.67	1192.02	1315.84	1777.03	1777.12	1722.62	81.914	38.68	249.776	1226.47	1119.12	1235.3	1217.52	1014.82	1191.63			01:01:00	61	1121.66	1229.64	1233.02	1698.68	1718.91	1746.3	35.949	246.252	307.906	1155.81	1189.63	1266.65		01:01:00	61	1207.93	1603.85	-14.843	1154.07
01:02:00	62	1256.47	1187.54	1314.6	1773.73	1786.88	1699.51	94.33	12.741	236.21	1194.73	1085.55	1268.77	1211.76	1026.81	1165.46			01:02:00	62	1143.81	1233.16	1228.57	1681.48	1709.27	1751.46	39.088	258.658	303.185	1174.19	1157.43	1256.31		01:02:00	62	1230.42	1584.5	-11.659	1142.44
01:03:00	63	1277.47	1220.45	1300.71	1773.12	1810.26	1697.89	98.964	27.022	276.972	1212.51	1124.45	1252.45	1230.64	1040.72	1173.44			01:03:00	63	1125.51	1231.47	1213.1	1699.43	1689.76	1733.03	47.71	254.079	313.541	1177.27	1186.61	1270.67		01:03:00	63	1218.98	1595.93	-1.873	1158.51
01:04:00	64	1278.06	1245.62	1334.86	1750.25	1795.8	1715.57	115.876	47.006	256.09	1239.19	1132.46	1258.38	1245.77	1059.06	1179.6			01:04:00	64	1156.94	1242.97	1243.77	1663.88	1744.57	1768.72	62.715	273.659	336.033	1192.81	1193.88	1309.89		01:04:00	64	1262.65	1583.39	-9.093	1141.57
01:05:00	65	1316.74	1239.14	1330.17	1753.79	1780.54	1691.02	107.629	53.097	280.195	1260.88	1137.75	1289.74	1249.15	1053.26	1187.79			01:05:00	65	1133.21	1233.21	1250.69	1650.65	1730.21	1742.9	60.358	276.898	324.275	1194.41	1234.4	1280.26		01:05:00	65	1274.2	1584.38	-3.047	1184.06
01:06:00	66	1306.03	1240.7	1324.04	1757.34	1764.48	1670.2	124.812	36.75	272.514	1255.71	1155.33	1251.93	1238.47	1064.5	1164.55			01:06:00	66	1165	1255.09	1253.46	1654.39	1708.39	1744.56	73.625	276.901	338.473	1206.11	1208.35	1306.41		01:06:00	66	1271.35	1563.87	-10.137	1170.32
01:07:00	67	1312.38	1252.7	1339.23	1770.12	1760.39	1684.67	120.691	55.406	294.105	1253.62	1166.92	1274.97	1260.53	1089.92	1185.21			01:07:00	67	1162.02	1268.04	1275	1643.92	1711.88	1734.21	68.641	285.534	344.548	1202.73	1209.24	1284.72		01:07:00	67	1282.66	1570.6	1.775	1168.5
01:08:00	68	1313.58	1252.88	1348.12	1716.08	1724.19	1676.64	130.604	68.76	292.321	1249.8	1145.94	1265	1265.61	1083.71	1210.23			01:08:00	68	1162.84	1263.87	1278.55	1658.19	1710.97	1736.24	74.222	288.01	349.595	1184.21	1228.34	1288.03		01:08:00	68	1260.94	1548.46	-9.704	1166.26
01:09:00	69	1340.08	1251.19	1316.82	1738.85	1738.56	1662.21	148.159	64.533	299.326	1276.05	1156.33	1277.36	1269.11	1110.24	1199.35			01:09:00	69	1184.5	1265.47	1280.4	1655.47	1704.5	1732.61	84.496	281.944	352.976	1217.41	1234.09	1285.26		01:09:00	69	1259.94	1571.1	-5.495	1174.29
01:10:00	70	1340.26	1289.22	1346.09	1716.57	1777.08	1659.99	136.678	74.945	322.497	1278.44	1161.13	1284.75	1295.37	1097.95	1216.56			01:10:00	70	1201.81	1274.26	1277.85	1641.47	1691.08	1718.97	98.725	306.405	361.699	1243.87	1237.11	1317.45		01:10:00	70	1293.32	1553.31	4.794	1170.09
01:11:00	71	1330.63	1296.26	1363.42	1734.61	1736.54	1673.59	148.676	72.678	316.543	1265.67	1211.32	1295.94	1276.72	1131.52	1217.73			01:11:00	71	1188.73	1275.24	1281.27	1662.59	1694.2	1722.96	101.95	305.464	380.827	1233.81	1229.47	1308.37		01:11:00	71	1298.11	1568	3.225	1188.38
01:12:00	72	1332.99	1306.17	1348.64	1737.52	1756.65	1646.94	152.485	84.032	325.626	1278.07	1198.28	1301.48	1294.73	1127.82	1217.51			01:12:00	72	1204.92	1256.3	1298.62	1648.21	1668.05	1713.26	97.252	301.894	379.662	1210.57	1257.04	1323.95		01:12:00	72	1291.85	1553.77	6.707	1215.58
01:13:00	73	1330.9	1289.13	1363.67	1732.06	1750.26	1671.77	155.011	82.864	338.91	1307.6	1191.01	1312.01	1303.68	1131.3	1229.62			01:13:00	73	1199.69	1259.88	1289.55	1622.14	1673.22	1721.06	120.788	308.263	396.201	1234.5	1252.28	1307.45		01:13:00	73	1278.26	1558.89	-10.962	1182.72
01:14:00	74	1355.8	1308.41	1352.95	1729.11	1748.93	1655.26	153.617	88.246	346.328	1263.29	1204.74	1310.19	1290.37	1124.97	1216.18			01:14:00	74	1178.95	1298.74	1284.21	1640.84	1690.86	1721.33	129.881	318.058	410.688	1219.86	1281.48	1316.78		01:14:00	74	1303.9	1528.94	7.186	1198.07
01:15:00	75	1331.07	1289.69	1353.38	1724.33	1707.39	1637.05	166.564	79.585	340.448	1291.83	1190.83	1298.57	1326.61	1135.38	1236.79			01:15:00	75	1202.17	1287.7	1295.21	1622.93	1668.44	1708.85	116.08	325.703	419.622	1256.97	1268.35	1309.27		01:15:00	75	1303.13	1548.49	6.521	1213.68
01:16:00	76	1318.41	1313.07	1366.33	1708.17	1758.06	1644.26	162.338	100.542	345.84	1283	1226.38	1312.72	1303.72	1145.71	1217.37			01:16:00	76	1222.37	1313.65	1291.64	1632.32	1698.15	1701.26	120.186	333.184	437.924	1265.32	1262.49	1320.06		01:16:00	76	1303.88	1544.01	14.159	1203.6
01:17:00	77	1351.02	1312.73	1357.39	1701.71	1776.06	1634.85	168.07	110.047	353.62	1299.2	1214.59	1303.25	1312.05	1152.23	1231.18			01:17:00	77	1230.34	1305.17	1297.26	1610.19	1663.63	1707.35	142.423	333.979	422.516	1222.08	1266.63	1315.11		01:17:00	77	1297.28	1527.14	13.686	1180.9
01:18:00	78	1332.34	1323.41	1359.03	1698.62	1706.08	1636.19	188.356	112.881	363.416	1293.4	1222.12	1303.56	1292.26	1142.28	1238.42			01:18:00	78	1243.49	1297.52	1289.56	1611.87	1657.78	1719.53	132.708	342.38	426.965	1243.09	1282.49	1343.17		01:18:00	78	1324.59	1518.86	22.044	1199.71
01:19:00	79	1350.75	1306.07	1364.69	1672.43	1743.51	1640.37	179.352	115.077	367.886	1284.31	1207.04	1304.03	1295.99	1161.41	1260.61			01:19:00	79	1223.4	1304.38	1296.56	1602.94	1659.6	1678.71	153.58	359.627	431.678	1233.44	1271.23	1344.97		01:19:00	79	1308.54	1521.55	14.775	1176.78
01:20:00	80	1368.28	1316.53	1370.86	1673.29	1711.52	1625.23	199.124	109.864	394.077	1307.44	1224.14	1338.63	1304.5	1142.09	1256.73			01:20:00	80	1195.09	1313.54	1312.91	1599.73	1654.62	1688.48	148.591	359.217	433.92	1259.33	1266.45	1346.89		01:20:00	80	1313.61	1531.64	15.192	1184.58
01:21:00	81	1343.19	1298.82	1364.9	1701.36	1679.31	1631.14	206.78	107.573	392.674	1305.54	1246.34	1329.46	1312.56	1158.75	1279.56			01:21:00	81	1228.55	1326.57	1291.57	1610.47	1663.32	1685.58	150.458	370.478	436.527	1278.88	1287.24	1341.09		01:21:00	81	1314.54	1524.26	25.406	1200.05
01:22:00	82	1338.05	1329.12	1383.92	1684.11	1703.13	1621.94	187.485	135.922	400.465	1287.77	1231.85	1331.73	1334.21	1176.07	1241.72			01:22:00	82	1250.78	1294.55	1323.25	1590.67	1647.53	1675.18	166.138	340.496	457.8	1249.43	1276.85	1323.02		01:22:00	82	1306.67	1519.75	25.757	1195.57
01:23:00	83	1366.59	1324.65	1367.17	1669	1716.14	1608.22	196.864	131.892	412.068	1315.38	1235.75	1348.91	1332.04	1166.88	1260.18			01:23:00	83	1245.29	1306.52	1301.69	1598.1	1666.51	1675.69	170.953	385.296	462.062	1259.34	1291.93	1325.37		01:23:00	83	1314.49	1522.49	14.329	1228.59
01:24:00	84	1365.41	1337.54	1392.09	1686.38	1701.65	1655.9	223.428	140.223	419.833	1310.35	1234.12	1321.65	1334.37	1167.33	1257.3			01:24:00	84	1231.86	1319.88	1319.69	1615.48	1649.52	1647.5	172.181	379.36	450.525	1248.12	1304.46	1335.53		01:24:00	84	1333.93	1527.96	35.813	1199.06
01:25:00	85	1371.28	1328.53	1390.41	1640.69	1707.03	1594.72	232.83	136.026	415.28	1309.08	1216.06	1308.97	1310.27	1168.29	1250.09			01:25:00	85	1242.87	1306.22	1307.47	1617.87	1636.94	1666.93	185.209	370.066	477.312	1245.62	1275.49	1315.54		01:25:00	85	1295.5	1493.2	27.081	1187.95
01:26:00	86	1370.4	1365.45	1406.38	1671.98	1716.05	1609.98	225.466	131.959	425.473	1321.1	1243.66	1309.57	1330.95	1198.89	1258.91			01:26:00	86	1277.02	1311.54	1323.58	1596.91	1648.83	1662.37	186.963	388.423	467.563	1283.92	1283.74	1319.08		01:26:00	86	1325.85	1519.95	35.007	1186.08
01:27:00	87	1360.7	1337.35	1390.08	1659.07	1679.4	1592.91	239.813	142.827	438.669	1342.04	1268.2	1338.78	1333.66	1168.02	1257.58			01:27:00	87	1262.56	1329.09	1282.07	1576.66	1632.2	1657.13	194.372	403.594	455.396	1273.19	1298.22	1329.59		01:27:00	87	1319.1	1498.04	31.118	1176.63
01:28:00	88	1349.03	1327.77	1399.43	1632.9	1670.14	1609.76	239.952	152.869	438.917	1315.49	1271.87	1335.45	1310.78	1212.01	1274.69			01:28:00	88	1247.27	1321.85	1301.53	1570.31	1619.44	1639.95	195.413	408.775	463.8	1276.07	1279.04	1336.49		01:28:00	88	1313.5	1503.95	28.734	1209.83
01:29:00	89	1359.58	1339.11	1396.92	1642.35	1697.7	1609.87	242.78	157.453	437.774	1321.34	1235.66	1333.06	1314.32	1179.83	1270.93			01:29:00	89	1247.88	1325.64	1327.77	1588.61	1585.43	1638.72	215.248	417.818	465.264	1243.38	1290.91	1342.91		01:29:00	89	1321.17	1482.82	38.658	1204.72
01:30:00	90	1370.92	1354.68	1405.49	1646.58	1693.11	1615.85	254.963	151.489	449.02	1326.98	1243.82	1313.73	1320.82	1179.84	1276.71			01:30:00	90	1236.43	1340.83	1310.24	1562.32	1639.66	1635.06	208.872	425.123	475.142	1254	1296.33	1350.58		01:30:00	90	1320.97	1520.65	31.638	1211.29
GraphPad Prism AUC values (SE)	Mean AUC	76021	76021	76021	152390	152390	152390	9442	9442	9442	71262	71262	71262	67794	67794	67794			GraphPad Prism AUC values (SE)	Mean AUC	72817	72817	72817	149000	149000	149000	12731	12731	12731	73003	73003	73003		GraphPad Prism AUC values	AUC	74776	136765	3597	70516
	SE	398.9	398.9	398.9	343.4	343.4	343.4	604.4	604.4	604.4	441.1	441.1	441.1	597.3	597.3	597.3				SE	383.8	383.8	383.8	280.4	280.4	280.4	664.9	664.9	664.9	346	346	346

## Sheet: Extended_data_Fig.3d
HeLa, 96-hour Cell Growth Assay, Count POC data (2 independent experiments, two replicates)
	AM-0277, KIF18A				AM-1882, KIF18A				AM-9022, KIF18A
	Run 1 Count (POC)		Run 2 Count (POC)		Run 1 Count (POC)		Run 2 Count (POC)		Run 1 Count (POC)		Run 2 Count (POC)
Compound [µM]	Replicate 1	Replicate 2	Replicate 1	Replicate 2	Replicate 1	Replicate 2	Replicate 1	Replicate 2	Replicate 1	Replicate 2	Replicate 1	Replicate 2
6	10.46	21.65	13.58	20.77	11.63	21.1	17.56	27.75	15.19	37.48	21.16	35.15
3.33	12.29	29.55	15.8	26.12	13.46	27.27	18.73	30.71	15.1	38.28	19.33	37.69
2	12.61	27.82	17.04	28.48	13.81	29.43	20.57	30.77	16.32	35.19	18.42	33.06
1.11	10.12	27.4	16.58	27.37	12.55	27.68	18.87	33.31	15.25	33.97	15.1	29.99
0.67	10.54	31.18	16.26	26.26	10.48	28.82	19.49	34.2	12.57	30.75	17.27	32.55
0.37	13.06	32.65	15.37	28.74	11.82	29.46	18.37	29.49	13.25	32.27	17.14	25.26
0.22	12.35	34.8	17.11	32.72	11.42	26.49	17.09	30.42	14.9	34.69	16.19	25.7
0.123	16.24	44.88	20.44	39.5	12.74	30.46	19.39	29.84	18.31	39.28	15.37	34.63
0.074	21.09	46.3	24.31	43.56	11.22	28.29	18.7	32.44	22.5	44.57	21.1	42.65
0.041	57.96	67.14	51.41	62.45	15.6	22.75	26.14	26.79	62.2	64.74	47.15	59.46
0.025	82.59	104.75	69.33	91.53	27.26	32.19	34.28	31.73	93.55	104.2	68.19	82.39
0.0137	95.01	133.35	94.39	108.83	43.01	57.87	49.81	51.73	106.3	119.92	88.13	114.19
0.0082	92.23	135.03	97.04	109.26	69.77	92.54	71.77	92.83	99.85	140.54	85.38	121.36
0.0046	96.85	129.95	91.85	106.86	86.74	118.66	86.82	101	103.01	134.66	103.84	120.27
0.0027	105.82	128.09	97.2	105.96	97.99	128.8	98.6	117.08	100.32	128.05	107.1	121.66
0.0015	99.26	120.55	91.17	119.45	98.4	133.76	95.27	119.08	97.57	119.91	107.15	110
0.0009	95.46	125.43	92.2	111.37	101.08	135.05	104.34	116.51	100.16	132.47	99.02	117.03
Mean EC50, µM	0.03835				0.01016				0.03441

## Sheet: Extended_data_Fig.3e
HeLa Cell, DMSO (#1), Intensity measures, Nikon Elements Line Tool						HeLa Cell, DMSO (#2), Intensity measures, Nikon Elements Line Tool						HeLa Cell, DMSO (#3), Intensity measures, Nikon Elements Line Tool							HeLa Cell, AM-1882 (#1), Intensity measures, Nikon Elements Line Tool						HeLa Cell, AM-1882 (#2), Intensity measures, Nikon Elements Line Tool						HeLa Cell, AM-1882 (#3), Intensity measures, Nikon Elements Line Tool
(-) Background	Position	Distance [µm]	DAPI(1)	FITC(1)	TRITC(1)	(-) Background	Position	Distance [µm]	DAPI(1)	FITC(1)	TRITC(1)	(-) Background	Position	Distance [µm]	DAPI(1)	FITC(1)	TRITC(1)		(-) Background	Position	Distance [µm]	DAPI(1)	FITC(1)	TRITC(1)	(-) Background	Position	Distance [µm]	DAPI(1)	FITC(1)	TRITC(1)	(-) Background	Position	Distance [µm]	DAPI(1)	FITC(1)	TRITC(1)
DNA (DAPI)	1	0	417	1577	1837	DNA (DAPI)	1	0	233	1566	1860	DNA (DAPI)	1	0	1	1	52		DNA (DAPI)	1	0	363	1224	1375	DNA (DAPI)	1	0	206	662	1254	DNA (DAPI)	1	0	117	361	807
Anti-Centrin-3 (FITC)	2	0.108	397	1766	1400	Anti-Centrin-3 (FITC)	2	0.108	168	1387	1864	Anti-Centrin-3 (FITC)	2	0.108	1	1	1		Anti-Centrin-3 (FITC)	2	0.108	268	1082	1527	Anti-Centrin-3 (FITC)	2	0.108	127	767	1214	Anti-Centrin-3 (FITC)	2	0.108	220	399	844
Anti-KIF18A (TRITC)	3	0.217	603	1209	2021	Anti-KIF18A (TRITC)	3	0.217	209	1506	1945	Anti-KIF18A (TRITC)	3	0.217	1	1	1		Anti-KIF18A (TRITC)	3	0.217	271	1123	1421	Anti-KIF18A (TRITC)	3	0.217	310	987	1100	Anti-KIF18A (TRITC)	3	0.217	173	867	866
Mitotic Figure Source File	4	0.325	367	1733	2030	Mitotic Figure Source File	4	0.325	273	1703	2214	Mitotic Figure Source File	4	0.325	1	1	1		Mitotic Figure Source File	4	0.325	303	1376	1710	Mitotic Figure Source File	4	0.325	241	899	1155	Mitotic Figure Source File	4	0.325	404	596	1078
DMSO_3_2_crop.nd2	5	0.433	566	1918	2140	DMSO_2_crop.nd2	5	0.433	222	1990	2278	DMSO_1_crop.nd2	5	0.433	1	1	40		882_4_crop.nd2	5	0.433	338	1266	1858	882_1_crop.nd2	5	0.433	337	1063	1470	882_3_1_crop.nd2	5	0.433	407	677	1159
	6	0.542	535	2172	2246		6	0.542	348	1808	2467		6	0.542	1	1	405			6	0.542	226	1485	1820		6	0.542	290	934	1375		6	0.542	329	573	1274
	7	0.65	530	2392	2652		7	0.65	116	1918	2429		7	0.65	1	1	569			7	0.65	190	1194	2151		7	0.65	82	1288	1581		7	0.65	159	493	1347
	8	0.758	552	2908	2541		8	0.758	307	2060	2352		8	0.758	1	1	1508			8	0.758	298	1345	2008		8	0.758	145	1379	1268		8	0.758	195	784	1302
	9	0.867	476	2761	3020		9	0.867	344	2145	2505		9	0.867	1	1	1523			9	0.867	209	1564	1933		9	0.867	315	1326	1436		9	0.867	444	862	1306
	10	0.975	527	2465	3092		10	0.975	324	2543	2716		10	0.975	1	1	2039			10	0.975	253	1308	2263		10	0.975	272	1088	1750		10	0.975	515	935	1457
	11	1.083	602	2866	3198		11	1.083	489	2521	3174		11	1.083	1	1	2005			11	1.083	463	1491	2044		11	1.083	268	1152	1999		11	1.083	528	871	1537
	12	1.192	505	2575	3168		12	1.192	299	2117	2987		12	1.192	1	1	2026			12	1.192	256	1522	2368		12	1.192	393	1429	1872		12	1.192	365	930	1340
	13	1.3	553	2425	3493		13	1.3	497	2683	3041		13	1.3	1	1	1900			13	1.3	372	1303	2370		13	1.3	536	1122	2153		13	1.3	485	855	1559
	14	1.408	850	3093	3571		14	1.408	351	3000	3473		14	1.408	1	112	2367			14	1.408	441	1670	2628		14	1.408	375	1646	2272		14	1.408	479	673	1492
	15	1.517	610	3722	3393		15	1.517	351	3000	3473		15	1.517	1	260	2299			15	1.517	268	1641	2417		15	1.517	432	1690	2719		15	1.517	258	1034	1484
	16	1.625	786	3565	3420		16	1.625	593	2752	4264		16	1.625	1	325	2502			16	1.625	211	1933	2633		16	1.625	351	1871	3197		16	1.625	521	787	1677
	17	1.733	659	3389	4055		17	1.733	471	3755	4118		17	1.733	1	595	2696			17	1.733	396	1853	2812		17	1.733	351	1871	3197		17	1.733	340	887	1739
	18	1.842	525	3464	3724		18	1.842	733	3946	4934		18	1.842	1	664	2873			18	1.842	305	2081	3110		18	1.842	442	1849	3466		18	1.842	600	1099	2024
	19	1.95	648	3938	4310		19	1.95	476	4289	5204		19	1.95	1	727	3298			19	1.95	431	1707	3216		19	1.95	698	2331	4095		19	1.95	473	1280	2172
	20	2.058	906	5266	4345		20	2.058	444	4363	5241		20	2.058	1	740	4055			20	2.058	511	2336	3732		20	2.058	365	2698	4279		20	2.058	451	1077	1823
	21	2.167	1006	4970	4419		21	2.167	603	4857	5446		21	2.167	1	1408	4536			21	2.167	331	2294	3546		21	2.167	674	3080	4584		21	2.167	436	1459	1829
	22	2.275	594	5342	4239		22	2.275	458	5402	5914		22	2.275	1	1950	3830			22	2.275	578	2406	3509		22	2.275	499	4008	6106		22	2.275	582	1235	2269
	23	2.383	801	5239	4022		23	2.383	659	5368	6508		23	2.383	1	1415	3923			23	2.383	380	2332	4281		23	2.383	553	4429	6408		23	2.383	626	1469	2286
	24	2.492	726	6454	4393		24	2.492	577	5648	6383		24	2.492	1	2268	3263			24	2.492	393	2593	4470		24	2.492	590	4926	7243		24	2.492	760	1617	2768
	25	2.6	833	5829	5055		25	2.6	487	5420	7105		25	2.6	1	1798	3200			25	2.6	534	3246	5085		25	2.6	447	4967	7879		25	2.6	645	1618	2658
	26	2.708	962	5824	4757		26	2.708	756	6372	9506		26	2.708	1	2042	2851			26	2.708	554	3466	5965		26	2.708	612	6004	8457		26	2.708	775	1368	3230
	27	2.817	917	5751	4865		27	2.817	647	7486	10993		27	2.817	1	2590	3103			27	2.817	683	3939	6695		27	2.817	642	6691	9341		27	2.817	814	1594	3192
	28	2.925	1194	6418	5127		28	2.925	681	8777	11396		28	2.925	1	2841	3211			28	2.925	775	4467	7812		28	2.925	663	7746	9435		28	2.925	578	2036	3672
	29	3.033	996	6087	5349		29	3.033	847	9190	11765		29	3.033	1	3646	2960			29	3.033	559	4797	8216		29	3.033	746	8544	10343		29	3.033	939	2289	3845
	30	3.142	961	6671	5934		30	3.142	906	9846	11799		30	3.142	1	4097	3690			30	3.142	574	5458	8474		30	3.142	780	8606	10741		30	3.142	698	2491	4872
	31	3.25	1133	6407	6183		31	3.25	945	10528	11895		31	3.25	1	4254	3667			31	3.25	536	6665	8505		31	3.25	737	8911	12592		31	3.25	803	2699	5293
	32	3.358	1198	6255	6399		32	3.358	845	11671	12259		32	3.358	1	3718	3829			32	3.358	791	6739	8725		32	3.358	684	8947	13347		32	3.358	802	3625	5890
	33	3.467	1313	6957	6805		33	3.467	927	11674	12340		33	3.467	1	3910	4180			33	3.467	796	7548	9168		33	3.467	684	8947	13347		33	3.467	782	3623	6414
	34	3.575	1456	7846	7215		34	3.575	868	13401	13476		34	3.575	1	4008	4593			34	3.575	751	7624	9388		34	3.575	789	9420	13790		34	3.575	941	4216	7253
	35	3.683	1443	8984	7397		35	3.683	1018	13818	13524		35	3.683	1	4303	5331			35	3.683	983	8022	10264		35	3.683	825	10470	14447		35	3.683	909	4193	8020
	36	3.792	1444	10167	8096		36	3.792	1150	14085	14678		36	3.792	1	4403	5546			36	3.792	919	9097	11156		36	3.792	920	11819	15281		36	3.792	978	3863	9130
	37	3.9	1490	12152	8204		37	3.9	992	15150	16103		37	3.9	1	4281	6122			37	3.9	749	9905	12403		37	3.9	1009	12514	15156		37	3.9	1120	4805	9466
	38	4.008	1553	13706	8723		38	4.008	1220	15187	16039		38	4.008	1	4418	6554			38	4.008	1122	10491	13762		38	4.008	1112	12890	15570		38	4.008	1063	5295	9965
	39	4.117	1625	18716	9200		39	4.117	1143	16427	17464		39	4.117	1	4401	6467			39	4.117	1010	11295	15522		39	4.117	963	13258	16181		39	4.117	1211	5747	9989
	40	4.225	1700	26656	8765		40	4.225	1201	17018	19201		40	4.225	1	4902	6931			40	4.225	1074	11488	17222		40	4.225	1031	12944	17424		40	4.225	1211	5735	10842
	41	4.333	1824	31593	9351		41	4.333	1158	17499	18941		41	4.333	1	4468	7345			41	4.333	1134	12287	19121		41	4.333	1291	13074	18414		41	4.333	1440	5922	10743
	42	4.442	1673	29679	10203		42	4.442	1338	17588	19987		42	4.442	1	4736	7647			42	4.442	1290	13904	22320		42	4.442	1290	12935	18720		42	4.442	1316	6248	11462
	43	4.55	1668	22970	10941		43	4.55	1423	17334	19990		43	4.55	1	5312	7379			43	4.55	1369	14529	25036		43	4.55	1317	12850	18954		43	4.55	1585	6840	12086
	44	4.658	1964	17762	12116		44	4.658	1517	18477	20323		44	4.658	1	5829	7048			44	4.658	1106	16338	27693		44	4.658	1450	13595	19241		44	4.658	1602	6545	12608
	45	4.767	2167	14847	12339		45	4.767	1719	19102	21354		45	4.767	1	6009	6860			45	4.767	1287	17693	30117		45	4.767	1312	13801	19506		45	4.767	1541	7858	12962
	46	4.875	2389	13851	12082		46	4.875	1782	20136	21577		46	4.875	1	5994	5669			46	4.875	1209	18280	32472		46	4.875	1246	14625	20454		46	4.875	1665	7991	14095
	47	4.983	2463	13957	12002		47	4.983	1683	20466	22385		47	4.983	1	6648	6398			47	4.983	1434	19091	34129		47	4.983	1460	14694	21369		47	4.983	1762	7877	14388
	48	5.092	2386	14701	12671		48	5.092	1950	22384	21932		48	5.092	1	7608	7460			48	5.092	1239	19085	33386		48	5.092	1475	13858	22411		48	5.092	2063	8221	15248
	49	5.2	2733	15802	12447		49	5.2	1892	23688	22764		49	5.2	1	8491	7493			49	5.2	1448	21376	34753		49	5.2	1688	14702	22376		49	5.2	2070	8605	16679
	50	5.308	2837	16211	12266		50	5.308	2338	25767	23592		50	5.308	1	9265	8084			50	5.308	1711	25441	34236		50	5.308	1461	14455	23026		50	5.308	2088	8679	18988
	51	5.417	3006	15655	13000		51	5.417	2321	26659	23705		51	5.417	1	10767	9074			51	5.417	1816	27730	33568		51	5.417	1728	14689	25639		51	5.417	2029	9788	22365
	52	5.525	3134	14918	12850		52	5.525	2531	30701	24022		52	5.525	1	14541	9122			52	5.525	1830	26510	32461		52	5.525	1835	15496	27625		52	5.525	2281	9610	25239
	53	5.633	3209	13413	13747		53	5.633	2764	32421	23945		53	5.633	1	20745	9950			53	5.633	1541	22189	31869		53	5.633	2070	15903	29736		53	5.633	2207	10484	27747
	54	5.742	3290	13437	14322		54	5.742	2598	30206	24727		54	5.742	1	23915	9566			54	5.742	2059	20050	31763		54	5.742	2255	16769	31628		54	5.742	2610	10925	30321
	55	5.85	3374	14247	15723		55	5.85	2753	33237	26893		55	5.85	1	24079	10067			55	5.85	1864	19427	30808		55	5.85	2587	18125	32213		55	5.85	2745	11509	34840
	56	5.958	3528	14658	15359		56	5.958	2699	33076	26989		56	5.958	1	20619	11326			56	5.958	2052	19677	29320		56	5.958	2730	18996	35114		56	5.958	2823	12529	37783
	57	6.067	4222	14953	16835		57	6.067	3096	31888	28343		57	6.067	1	19684	11279			57	6.067	2165	17941	27951		57	6.067	3050	19430	36644		57	6.067	2763	13107	38360
	58	6.175	4274	14478	17504		58	6.175	3351	25062	29059		58	6.175	1	19946	12095			58	6.175	2459	17465	26588		58	6.175	3800	20506	37903		58	6.175	3271	14966	35869
	59	6.283	4408	13958	17574		59	6.283	3244	24672	28848		59	6.283	70	18550	13462			59	6.283	2417	17354	26036		59	6.283	4255	21555	38317		59	6.283	3157	17375	34843
	60	6.392	4473	14633	17771		60	6.392	3909	25213	29569		60	6.392	94	14825	13752			60	6.392	2563	17646	25587		60	6.392	5620	18056	37911		60	6.392	3612	17532	33439
	61	6.5	4812	14836	18008		61	6.5	4241	23950	30290		61	6.5	1	12819	14742			61	6.5	2751	17608	24737		61	6.5	6545	16985	37266		61	6.5	3860	15438	31943
	62	6.608	5220	14285	18822		62	6.608	4351	23989	31041		62	6.608	583	11764	15229			62	6.608	2966	17904	24589		62	6.608	7227	17129	37109		62	6.608	3968	13004	30189
	63	6.717	5084	14852	20015		63	6.717	4908	23457	32714		63	6.717	659	11641	14960			63	6.717	3068	17839	23418		63	6.717	8252	16648	34903		63	6.717	4190	12394	29981
	64	6.825	5507	14995	20379		64	6.825	5051	24364	32989		64	6.825	638	12134	15753			64	6.825	3637	18504	22864		64	6.825	8695	16931	34804		64	6.825	4285	11319	29060
	65	6.933	5922	15216	20896		65	6.933	5121	23751	34009		65	6.933	1173	12704	16321			65	6.933	4045	18009	21335		65	6.933	8695	16931	34804		65	6.933	5112	10300	29157
	66	7.042	6416	15507	20412		66	7.042	5509	24669	34337		66	7.042	1308	12718	16070			66	7.042	4672	17644	21229		66	7.042	9516	15686	33248		66	7.042	5870	10736	27783
	67	7.15	6657	15729	20299		67	7.15	5872	24627	36838		67	7.15	1537	13626	17472			67	7.15	4863	18199	20156		67	7.15	9365	15179	32850		67	7.15	6436	10376	26494
	68	7.258	6673	15430	21029		68	7.258	6572	24342	38380		68	7.258	1818	13471	17818			68	7.258	5513	17461	19233		68	7.258	10307	14433	31297		68	7.258	7117	10153	26093
	69	7.367	6997	15209	21693		69	7.367	7487	25378	40528		69	7.367	2315	13533	18175			69	7.367	6450	17716	18749		69	7.367	10861	14836	29873		69	7.367	7751	10181	25720
	70	7.475	7542	15278	22536		70	7.475	7417	25067	40368		70	7.475	2498	13547	18190			70	7.475	6777	16428	18087		70	7.475	11589	14605	28442		70	7.475	8356	9681	24107
	71	7.583	8589	15284	23134		71	7.583	7854	25947	40798		71	7.583	3171	14336	18549			71	7.583	7347	16616	18758		71	7.583	11727	14567	26879		71	7.583	8053	9413	24752
	72	7.692	9161	15728	23800		72	7.692	8424	25100	41872		72	7.692	3788	14085	18907			72	7.692	8071	15467	18459		72	7.692	12225	14274	26943		72	7.692	8376	9419	23810
	73	7.8	9932	15315	23127		73	7.8	9574	22714	42704		73	7.8	4088	14732	19823			73	7.8	8524	15841	17430		73	7.8	12794	13909	25894		73	7.8	8551	8980	22942
	74	7.908	11270	14063	22208		74	7.908	10562	23203	43742		74	7.908	4331	14319	19159			74	7.908	9478	14539	16201		74	7.908	13234	13834	25116		74	7.908	8915	9233	23525
	75	8.017	12103	13473	22873		75	8.017	10575	23093	43816		75	8.017	5478	14121	19703			75	8.017	10261	14991	15656		75	8.017	13512	14002	24201		75	8.017	9565	9166	23001
	76	8.125	13146	12918	23128		76	8.125	11978	23048	44171		76	8.125	6500	14007	19894			76	8.125	11300	14574	15276		76	8.125	14660	13637	23157		76	8.125	9996	9124	22717
	77	8.233	13763	13106	22099		77	8.233	12261	21982	43330		77	8.233	7100	14282	21323			77	8.233	11933	14330	14736		77	8.233	14932	13952	22976		77	8.233	10677	9374	21439
	78	8.342	14541	12810	21363		78	8.342	13477	22116	43089		78	8.342	7649	15235	22243			78	8.342	12939	13766	14395		78	8.342	15424	13770	22283		78	8.342	11140	9137	22134
	79	8.45	14765	12548	20322		79	8.45	13648	23067	42741		79	8.45	8478	14774	22248			79	8.45	13641	13328	13697		79	8.45	16116	13949	21781		79	8.45	11619	8563	20881
	80	8.558	15836	12370	19442		80	8.558	14612	22021	41507		80	8.558	9104	14056	23322			80	8.558	13846	12616	12727		80	8.558	16350	13743	21207		80	8.558	12438	8886	20486
	81	8.667	15923	12368	18558		81	8.667	15499	21601	41811		81	8.667	9949	13909	24005			81	8.667	14421	12409	12816		81	8.667	16308	13306	21211		81	8.667	13171	8428	19690
	82	8.775	16356	12221	17784		82	8.775	16689	20697	42579		82	8.775	10955	13229	24702			82	8.775	14820	12226	12409		82	8.775	16930	13522	20303		82	8.775	13718	8343	19204
	83	8.883	16978	12327	17447		83	8.883	17489	20843	40650		83	8.883	11089	13212	23370			83	8.883	15164	12290	12362		83	8.883	17267	12761	19457		83	8.883	14420	8375	18863
	84	8.992	16985	12515	17195		84	8.992	17767	19638	40842		84	8.992	12301	13177	22635			84	8.992	15871	11814	12405		84	8.992	17343	12538	19173		84	8.992	14906	8057	18072
	85	9.1	17141	12400	17225		85	9.1	18593	19240	40003		85	9.1	12277	12547	22592			85	9.1	15599	12040	11893		85	9.1	17380	12327	17976		85	9.1	15219	7677	17871
	86	9.208	17076	12962	15943		86	9.208	19616	18034	39001		86	9.208	12599	13244	22964			86	9.208	16077	11293	11773		86	9.208	17381	12257	18287		86	9.208	15465	7866	17884
	87	9.317	17260	13395	15972		87	9.317	19997	17083	36912		87	9.317	13047	13105	23672			87	9.317	16104	11407	11852		87	9.317	16814	12563	18808		87	9.317	15719	7877	18172
	88	9.425	16924	12658	16413		88	9.425	19877	17052	36697		88	9.425	13074	12474	23640			88	9.425	15671	11615	11321		88	9.425	16376	12307	18067		88	9.425	15708	7756	17049
	89	9.533	16667	11976	16919		89	9.533	20894	17240	36085		89	9.533	13365	12853	25229			89	9.533	15956	11697	11219		89	9.533	16078	11914	18421		89	9.533	16361	7826	17035
	90	9.642	16557	12857	17688		90	9.642	21141	16849	34799		90	9.642	14209	12407	26754			90	9.642	16490	11699	11182		90	9.642	15158	12530	18886		90	9.642	15908	8077	17160
	91	9.75	16298	13152	17433		91	9.75	21777	16691	34716		91	9.75	14571	12396	27616			91	9.75	16723	12283	10661		91	9.75	15043	12433	19964		91	9.75	16081	7751	17870
	92	9.858	15487	13442	17425		92	9.858	21491	16372	35026		92	9.858	14895	12284	26980			92	9.858	16549	12179	10406		92	9.858	14824	12275	20016		92	9.858	16102	7861	17678
	93	9.967	15392	13527	19095		93	9.967	21567	16645	34892		93	9.967	14653	12291	27806			93	9.967	17071	12125	10139		93	9.967	14534	12158	20745		93	9.967	16121	8145	17033
	94	10.075	14316	14332	20416		94	10.075	22220	16645	33872		94	10.075	15014	11733	26449			94	10.075	16857	11567	9805		94	10.075	13752	12397	21549		94	10.075	16506	7816	16737
	95	10.183	13752	14547	20930		95	10.183	22066	16967	33945		95	10.183	15133	12315	25595			95	10.183	16664	11678	10687		95	10.183	13143	13165	22036		95	10.183	16151	7844	15632
	96	10.292	13094	14109	20678		96	10.292	21902	17031	33452		96	10.292	14989	12568	25928			96	10.292	16768	11753	10394		96	10.292	13210	13312	21670		96	10.292	16382	7903	15279
	97	10.4	12636	14852	20903		97	10.4	21641	17527	32698		97	10.4	15060	12465	25516			97	10.4	16450	12014	10840		97	10.4	12557	13969	22396		97	10.4	16879	8135	15088
	98	10.508	11627	15324	21445		98	10.508	21026	17264	34024		98	10.508	15053	12268	25628			98	10.508	16352	11831	11281		98	10.508	11816	13891	24299		98	10.508	16587	8122	15144
	99	10.617	10784	15621	22703		99	10.617	19746	18363	34448		99	10.617	15058	12079	24487			99	10.617	16056	12084	11168		99	10.617	10849	13866	24489		99	10.617	16427	8704	15052
	100	10.725	9885	16948	22851		100	10.725	18722	19760	35440		100	10.725	14953	12203	25119			100	10.725	16029	12526	11791		100	10.725	10445	14059	25826		100	10.725	16407	8543	14804
	101	10.833	9034	16800	21707		101	10.833	18146	20329	35200		101	10.833	15074	12807	24718			101	10.833	14866	12126	12237		101	10.833	9883	14305	26304		101	10.833	15355	8603	14338
	102	10.942	8015	16440	21203		102	10.942	17807	19943	35023		102	10.942	14550	12891	25211			102	10.942	14534	12493	12789		102	10.942	9513	14612	27752		102	10.942	15571	8346	14668
	103	11.05	6981	16655	19607		103	11.05	15577	21833	36880		103	11.05	14261	12307	24393			103	11.05	14773	12379	13189		103	11.05	8966	14943	27924		103	11.05	15081	8527	15074
	104	11.158	6296	17102	19205		104	11.158	14545	21634	37747		104	11.158	13206	12821	24275			104	11.158	13776	12162	13967		104	11.158	8547	15414	28972		104	11.158	15073	8536	15648
	105	11.267	5748	16432	17911		105	11.267	12610	22556	39128		105	11.267	13444	12706	24341			105	11.267	13824	12420	14408		105	11.267	8069	14929	30727		105	11.267	14285	8090	15017
	106	11.375	5330	16278	18276		106	11.375	12816	22998	38982		106	11.375	12402	13087	25092			106	11.375	12582	13119	15220		106	11.375	7658	15407	31600		106	11.375	14248	8670	15854
	107	11.483	4733	15625	16775		107	11.483	11115	23544	39566		107	11.483	11579	14226	26134			107	11.483	12128	13300	15583		107	11.483	7086	15483	31553		107	11.483	13553	8939	16374
	108	11.592	4633	16068	16293		108	11.592	9135	25095	39443		108	11.592	10998	13329	25896			108	11.592	10987	13745	16913		108	11.592	6747	15377	31945		108	11.592	12597	8618	16789
	109	11.7	3733	17171	15699		109	11.7	8649	26438	38395		109	11.7	10171	12410	24879			109	11.7	10722	13639	17027		109	11.7	6003	15668	32855		109	11.7	12621	9139	17113
	110	11.808	3780	16320	14629		110	11.808	7500	27378	36467		110	11.808	9508	13206	25255			110	11.808	9911	14296	18311		110	11.808	5533	15809	33636		110	11.808	11815	8867	17182
	111	11.917	3209	15965	13687		111	11.917	7518	27457	36324		111	11.917	8786	12677	25768			111	11.917	9041	14593	19010		111	11.917	5477	15679	34441		111	11.917	10860	9175	18256
	112	12.025	2820	15963	12913		112	12.025	6837	28180	33928		112	12.025	8271	12678	24929			112	12.025	8176	14773	19962		112	12.025	5477	15679	34441		112	12.025	10531	9462	18529
	113	12.133	2881	16509	12394		113	12.133	6186	27094	32528		113	12.133	7527	12444	25043			113	12.133	7881	14630	20851		113	12.133	5077	15985	35913		113	12.133	9872	9348	18878
	114	12.242	2618	16478	12249		114	12.242	5919	27013	31739		114	12.242	7076	12972	24978			114	12.242	7499	15030	20515		114	12.242	4556	16299	35537		114	12.242	8531	10264	20475
	115	12.35	2293	17803	11912		115	12.35	5250	28310	31759		115	12.35	6289	13372	26708			115	12.35	6791	15806	21513		115	12.35	4235	16161	36950		115	12.35	7872	10274	21823
	116	12.458	1963	16329	10551		116	12.458	4929	28686	30534		116	12.458	5925	13730	26912			116	12.458	6602	16250	21845		116	12.458	4217	15818	38150		116	12.458	7392	10605	22663
	117	12.567	2086	16029	10440		117	12.567	4653	30650	29577		117	12.567	5262	13336	26853			117	12.567	5637	15434	22613		117	12.567	3445	15505	40455		117	12.567	6585	10986	23164
	118	12.675	1784	17329	10408		118	12.675	4335	32809	28770		118	12.675	4599	13595	25875			118	12.675	5294	15771	22249		118	12.675	3363	16103	39690		118	12.675	5609	11241	23212
	119	12.783	1768	16493	10087		119	12.783	3832	32910	27505		119	12.783	4094	12715	24052			119	12.783	4646	15729	21914		119	12.783	3040	15710	39593		119	12.783	5228	10958	24211
	120	12.892	1629	17335	10595		120	12.892	3845	35451	27183		120	12.892	3593	12724	22992			120	12.892	4364	14740	22507		120	12.892	2991	16726	37960		120	12.892	4871	11097	25091
	121	13	1607	17265	9749		121	13	3348	34218	26250		121	13	3501	12374	22249			121	13	3724	15288	22946		121	13	2675	18355	36747		121	13	4555	10920	25750
	122	13.108	1516	19677	10014		122	13.108	3240	34072	26138		122	13.108	3047	12251	20935			122	13.108	3767	15703	23690		122	13.108	2497	23021	34077		122	13.108	4201	11200	26653
	123	13.217	1420	20592	9522		123	13.217	3068	33667	25542		123	13.217	2551	12684	20392			123	13.217	3177	14896	23400		123	13.217	2395	26320	32402		123	13.217	3798	11576	27715
	124	13.325	1408	19820	9415		124	13.325	2824	30414	23302		124	13.325	2436	12748	18869			124	13.325	2966	14371	23098		124	13.325	2209	25426	29395		124	13.325	3249	11307	28867
	125	13.433	1335	18375	9415		125	13.433	2879	30561	23192		125	13.433	2437	11968	18895			125	13.433	2757	14187	22618		125	13.433	1806	21388	27032		125	13.433	2951	11811	29462
	126	13.542	1436	14748	8751		126	13.542	2440	27955	22600		126	13.542	2532	12449	18633			126	13.542	2201	14221	22539		126	13.542	1873	17590	26060		126	13.542	2658	12458	28880
	127	13.65	1339	13633	8709		127	13.65	2329	26589	22971		127	13.65	1589	12387	17336			127	13.65	2382	15107	22692		127	13.65	1714	14140	24249		127	13.65	2268	13138	27982
	128	13.758	1117	12526	7788		128	13.758	2185	25717	22084		128	13.758	1828	13071	16720			128	13.758	2072	18016	22581		128	13.758	1617	14289	24913		128	13.758	2147	13288	28196
	129	13.867	1267	12345	8347		129	13.867	1905	26378	22466		129	13.867	1566	12679	16961			129	13.867	1915	21076	24059		129	13.867	1518	13641	22466		129	13.867	2153	11974	28036
	130	13.975	1059	10595	8448		130	13.975	1924	25976	21545		130	13.975	1409	12010	16803			130	13.975	2112	24898	24715		130	13.975	1427	13053	21908		130	13.975	1609	11344	27428
	131	14.083	795	10526	8045		131	14.083	1841	24073	21263		131	14.083	1359	12093	17175			131	14.083	1776	25672	24974		131	14.083	1426	12889	20294		131	14.083	1768	9916	24550
	132	14.192	1028	9493	7052		132	14.192	1690	23076	20968		132	14.192	1089	12288	17262			132	14.192	1703	23647	23428		132	14.192	1281	12807	19263		132	14.192	1589	9172	23782
	133	14.3	834	9086	6668		133	14.3	1571	22235	20022		133	14.3	1163	11572	16075			133	14.3	1550	20992	22724		133	14.3	1081	12675	19256		133	14.3	1662	8350	22152
	134	14.408	841	8645	6668		134	14.408	1299	22121	19720		134	14.408	954	12559	15722			134	14.408	1612	18825	21881		134	14.408	1153	12627	17995		134	14.408	1506	7653	19696
	135	14.517	732	8757	6965		135	14.517	1365	22074	19747		135	14.517	801	12272	14711			135	14.517	1529	17279	20629		135	14.517	990	12071	17879		135	14.517	1454	6901	17728
	136	14.625	777	8053	6850		136	14.625	1156	22017	19034		136	14.625	924	11411	14655			136	14.625	1273	15070	19562		136	14.625	1015	11798	17847		136	14.625	1128	6699	15534
	137	14.733	866	8014	6521		137	14.733	1206	20876	18250		137	14.733	759	12749	13782			137	14.733	1231	13156	18310		137	14.733	903	12176	17503		137	14.733	1227	6633	14104
	138	14.842	717	7313	6480		138	14.842	1236	20765	18323		138	14.842	565	15427	13784			138	14.842	1237	11867	17467		138	14.842	877	11563	17284		138	14.842	1130	6277	13221
	139	14.95	767	6529	5960		139	14.95	1194	20236	18105		139	14.95	512	20477	12798			139	14.95	1226	11393	15639		139	14.95	878	10726	17622		139	14.95	1188	5626	11980
	140	15.058	725	6534	5777		140	15.058	1014	19872	17596		140	15.058	448	22584	12277			140	15.058	1009	10777	14688		140	15.058	931	9635	16508		140	15.058	1230	5130	11860
	141	15.167	635	6163	5223		141	15.167	1053	18966	17161		141	15.167	569	19563	12054			141	15.167	1105	9252	12979		141	15.167	929	9883	16821		141	15.167	1115	5019	10595
	142	15.275	562	6126	4704		142	15.275	900	17283	16396		142	15.275	770	13832	10687			142	15.275	1193	8702	12541		142	15.275	689	9110	16279		142	15.275	937	4242	9871
	143	15.383	600	6013	4411		143	15.383	873	16988	16359		143	15.383	641	10563	10995			143	15.383	1141	8000	11582		143	15.383	735	9503	16573		143	15.383	930	3901	9111
	144	15.492	595	5829	4150		144	15.492	990	16031	15114		144	15.492	348	9727	10068			144	15.492	1106	7299	10695		144	15.492	735	9503	16573		144	15.492	976	3725	8225
	145	15.6	645	5649	4079		145	15.6	903	15817	14974		145	15.6	255	9221	10149			145	15.6	1012	7406	10395		145	15.6	802	9349	15957		145	15.6	893	3209	7543
	146	15.708	419	6385	4185		146	15.708	835	15107	14553		146	15.708	591	8139	9609			146	15.708	1132	6999	9472		146	15.708	766	8378	14848		146	15.708	707	2716	6535
	147	15.817	667	6053	3669		147	15.817	931	13922	13438		147	15.817	606	7426	9645			147	15.817	903	6371	8548		147	15.817	714	8183	13801		147	15.817	518	2558	5646
	148	15.925	574	6025	3438		148	15.925	966	13922	13327		148	15.925	572	7516	9628			148	15.925	1008	5931	7741		148	15.925	638	8160	12389		148	15.925	891	2245	4804
	149	16.033	395	5545	3437		149	16.033	655	14038	13706		149	16.033	375	7271	9158			149	16.033	930	4889	7177		149	16.033	561	7353	10948		149	16.033	424	2157	4265
	150	16.142	523	4730	3394		150	16.142	638	12564	13521		150	16.142	170	6999	9220			150	16.142	1091	4451	6149		150	16.142	750	6517	10001		150	16.142	709	1869	3646
	151	16.25	279	3991	2989		151	16.25	652	12051	12561		151	16.25	250	6790	9113			151	16.25	885	4123	5968		151	16.25	686	6517	9025		151	16.25	666	1378	3418
	152	16.358	401	3703	3104		152	16.358	692	12305	12378		152	16.358	213	7330	8706			152	16.358	922	3721	5566		152	16.358	355	5411	8314		152	16.358	418	1515	2925
	153	16.467	394	2854	2735		153	16.467	659	11962	11700		153	16.467	195	7553	8808			153	16.467	979	3792	5267		153	16.467	593	4581	6895		153	16.467	534	1417	2893
	154	16.575	399	3217	2289		154	16.575	739	9939	9454		154	16.575	314	7321	8390			154	16.575	784	3565	4671		154	16.575	501	4265	6176		154	16.575	570	1658	3178
	155	16.683	206	3240	2543		155	16.683	733	6804	7691		155	16.683	110	6268	7749			155	16.683	799	3163	4676		155	16.683	679	3463	5707		155	16.683	462	1205	2575
	156	16.792	146	3755	2137		156	16.792	399	5809	6325		156	16.792	1	5778	7186			156	16.792	729	2974	4376		156	16.792	543	2991	5085		156	16.792	582	1232	2335
	157	16.9	320	4309	2247		157	16.9	533	5580	5839		157	16.9	244	5866	7229			157	16.9	735	3052	3974		157	16.9	485	3222	4548		157	16.9	465	1472	2135
	158	17.008	309	4978	2069		158	17.008	474	4494	5198		158	17.008	198	5409	5917			158	17.008	682	3006	3964		158	17.008	561	2958	4093		158	17.008	428	820	1707
	159	17.117	292	4267	1949		159	17.117	436	4500	4871		159	17.117	23	5615	5538			159	17.117	620	2973	3748		159	17.117	408	2553	3733		159	17.117	370	1082	2009
	160	17.225	379	3673	1981		160	17.225	501	4142	4257		160	17.225	101	4550	4975			160	17.225	790	2715	3600		160	17.225	408	2553	3733		160	17.225	475	997	1698
	161	17.333	291	3493	1543		161	17.333	623	4170	4322		161	17.333	13	2937	4530			161	17.333	661	2613	3314		161	17.333	459	2474	3539		161	17.333	373	874	1833
	162	17.442	251	2462	1543		162	17.442	394	3538	4054		162	17.442	155	2564	4142			162	17.442	827	2310	3194		162	17.442	479	2239	3305		162	17.442	329	1026	1841
	163	17.55	241	1987	1509		163	17.55	289	3007	3595		163	17.55	1	2834	3205			163	17.55	879	2059	3056		163	17.55	345	1897	3039		163	17.55	287	760	1719
	164	17.658	257	1613	1174		164	17.658	345	3005	3113		164	17.658	1	2185	3357			164	17.658	678	2276	3051		164	17.658	323	1980	2937		164	17.658	323	943	1719
	165	17.767	102	1175	1253		165	17.767	367	2913	3281		165	17.767	1	1881	3131			165	17.767	675	2308	2751		165	17.767	265	1825	2415		165	17.767	474	754	1345
	166	17.875	174	881	1178		166	17.875	429	3002	3406		166	17.875	1	1351	3347			166	17.875	743	1788	2672		166	17.875	451	1457	2709		166	17.875	361	918	1510
	167	17.983	321	1056	689		167	17.983	328	2962	2959		167	17.983	1	1074	3294			167	17.983	645	2281	2464		167	17.983	470	1423	2528		167	17.983	328	360	1212
	168	18.092	128	361	658		168	18.092	435	2259	2738		168	18.092	1	895	3625			168	18.092	603	2087	2751		168	18.092	376	1536	2350		168	18.092	270	863	1305
	169	18.2	252	438	699		169	18.2	358	2609	2934		169	18.2	1	1148	3216			169	18.2	420	1348	2307		169	18.2	328	1357	2464		169	18.2	416	871	1499
	170	18.308	128	618	731		170	18.308	383	2265	2810		170	18.308	1	908	2832			170	18.308	654	1815	2516		170	18.308	435	1642	2008		170	18.308	214	623	1178
	171	18.417	162	70	552		171	18.417	299	2347	2389		171	18.417	1	174	1493			171	18.417	479	1611	2349		171	18.417	240	1439	2028		171	18.417	296	601	1343
	172	18.525	323	144	514		172	18.525	277	2053	2682		172	18.525	1	1	817			172	18.525	686	1768	2616		172	18.525	285	1307	2188		172	18.525	165	647	720
	173	18.633	226	1	367		173	18.633	297	1	2199		173	18.633	1	1	453			173	18.633	659	1496	2048		173	18.633	383	1148	1884		173	18.633	241	707	742
	174	18.742	176	1	657		174	18.742	279	1	2153		174	18.742	1	1	518			174	18.742	504	1611	2202		174	18.742	204	1317	1688
	175	18.85	251	97	799		175	18.85	307	1906	2310		175	18.85	1	1	183			175	18.85	715	1491	1933

## Sheet: Extended_data_Fig.3f
Time-lapse mitotic cell fate analysis with HeLa Kyoto Cells
ID			Time to Complete Cell Division (CCD)	Time to Cell Death in Mitosis (DiM)		ID			Complete Cell Division (CCD)	Time to Cell Death in Mitosis (DiM)
(n = 40)	Treament	Cell Fate	hours	hours		(n = 40)	Treament	Cell Fate	hours	hours
1	DMSO	2 daughter cells*	1			1	AM-1882	4 daughter cells*	6.5
2	DMSO	2 daughter cells*	2.75			2	AM-1882	2 daughter cells*	9.75
3	DMSO	2 daughter cells*	1.5			3	AM-1882	4 daughter cells*	8.5
4	DMSO	2 daughter cells*	2.25			4	AM-1882	2 daughter cells*	8.5
5	DMSO	2 daughter cells*	1.25			5	AM-1882	3 daughter cells*	8
6	DMSO	2 daughter cells*	1.75			6	AM-1882	2 daughter cells*	3
7	DMSO	2 daughter cells*	2.25			7	AM-1882	2 daughter cells*	9.75
8	DMSO	2 daughter cells*	3			8	AM-1882	3 daughter cells*	6
9	DMSO	2 daughter cells*	2.25			9	AM-1882	2 daughter cells*	8
10	DMSO	2 daughter cells*	3			10	AM-1882	3 daughter cells*	8
11	DMSO	2 daughter cells*	1.75			11	AM-1882	3 daughter cells*	6
12	DMSO	2 daughter cells*	2.25			12	AM-1882	3 daughter cells*	4.75
13	DMSO	2 daughter cells*	3.5			13	AM-1882	3 daughter cells*	9.75
14	DMSO	2 daughter cells*	2.25			14	AM-1882	4 daughter cells*	4.75
15	DMSO	2 daughter cells*	1.5			15	AM-1882	3 daughter cells, death in interphase*	8.5
16	DMSO	2 daughter cells*	5.5			16	AM-1882	3 daughter cells, death in interphase*	8.5
17	DMSO	2 daughter cells*	2.25			17	AM-1882	Mitotic cell death*		6
18	DMSO	2 daughter cells*	2.75			18	AM-1882	Mitotic cell death*		4.75
19	DMSO	2 daughter cells*	2.75			19	AM-1882	Mitotic cell death*		4
20	DMSO	2 daughter cells*	3.5			20	AM-1882	Mitotic cell death*		9.75
21	DMSO	2 daughter cells*	1.75			21	AM-1882	Mitotic cell death*		6.75
22	DMSO	2 daughter cells*	2.25			22	AM-1882	Mitotic cell death*		9.25
23	DMSO	2 daughter cells*	1.5			23	AM-1882	Mitotic cell death*		6
24	DMSO	2 daughter cells*	3.5			24	AM-1882	Mitotic cell death*		5.5
25	DMSO	2 daughter cells*	2.25			25	AM-1882	Mitotic cell death*		5.5
26	DMSO	2 daughter cells*	1.75			26	AM-1882	Mitotic cell death*		7.25
27	DMSO	2 daughter cells*	7.25			27	AM-1882	Mitotic cell death*		9
28	DMSO	2 daughter cells*	2.5			28	AM-1882	Mitotic cell death*		4
29	DMSO	2 daughter cells*	3			29	AM-1882	Mitotic cell death*		2.75
30	DMSO	2 daughter cells*	1.75			30	AM-1882	Mitotic cell death*		13
31	DMSO	2 daughter cells*	2.25			31	AM-1882	Mitotic cell death*		5.5
32	DMSO	2 daughter cells*	3			32	AM-1882	Mitotic cell death*		5.25
33	DMSO	2 daughter cells*	5.25			33	AM-1882	Mitotic cell death*		2.75
34	DMSO	Mitotic cell death*		4.25		34	AM-1882	Mitotic cell death*		4
35	DMSO	Mitotic cell death*		3.5		35	AM-1882	Mitotic cell death*		8
36	DMSO	Mitotic cell death*		2.25		36	AM-1882	Mitotic cell death*		7.25
37	DMSO	Mitotic cell death*		2.25		37	AM-1882	Mitotic cell death*		6
38	DMSO	Mitotic cell death*		2.25		38	AM-1882	Mitotic cell death*		7.25
39	DMSO	Mitotic cell death*		1.25		39	AM-1882	Mitotic cell death*		1
40	DMSO	Mitotic cell death*		4		40	AM-1882	Mitotic cell death*		4.25
