# Supplementary material for: Small-molecule inhibition of kinesin KIF18A reveals a mitotic vulnerability enriched in chromosomally unstable cancers
Source: Nat Cancer. 2023 Dec 27;5(1):66–84. doi: 10.1038/s43018-023-00699-5 (PMC10824666; doi:10.1038/s43018-023-00699-5)
Supplement: Supplementary file 15 — Source data Excel file with worksheet tabs for Extended Data Fig. 4a,c,f,g. [file 43018_2023_699_MOESM15_ESM.xls]

## Sheet: Extended_data_Fig.4a
6-day Cell Growth Assay, Total Count (2 replicates: count and crystal violet stain)
Cell Line ID	Treatment	Compound Concentration	Day 6 Cell Count per 100 mm dish
BT-549	DMSO		10200000
BT-549	AM-0277	0.5 µM	550000
HCC-1937	DMSO		9400000
HCC-1937	AM-0277	0.5 µM	1900000
HCC-1806	DMSO		37000000
HCC-1806	AM-0277	0.5 µM	2100000
MDA-MB-157	DMSO		8500000
MDA-MB-157	AM-0277	0.5 µM	460000
OVCAR-3	DMSO		14700000
OVCAR-3	AM-0277	0.5 µM	560000
MCF-7	DMSO		30080000
MCF-7	Palbociclib	1.0 µM	4400000

## Sheet: Extended_data_Fig.4c
Live-cell imaging of BT-549 cells. Cell treated for 2 days (1 experiment, 3 replicates)
	DMSO			AM-0277, 0.5 µM			AM-1882, 0.1 µM			Ispinesib, 0.05 µM
Elapsed Time	% Confluency			% Confluency			% Confluency			% Confluency
Hours	Rep1	Rep2	Rep3	Rep1	Rep2	Rep3	Rep1	Rep2	Rep3	Rep1	Rep2	Rep3
0	7.87188	8.69424	8.50536	8.19794	8.59198	8.26201	8.39203	8.54166	7.77876	7.88912	9.15688	8.26917
4	8.89219	9.83984	9.82961	9.44122	9.87966	9.34452	9.55465	9.74282	8.96603	8.89205	10.2673	9.34351
8	9.62072	10.6326	10.4649	10.2019	10.491	10.428	10.3971	10.882	9.59191	9.61692	10.9723	10.203
12	10.6682	11.4703	11.5551	11.0079	11.7798	11.0868	11.3391	11.9085	10.628	10.6948	11.7187	11.1102
16	12.384	13.2259	13.5508	12.4822	13.3195	12.9284	13.0377	13.5614	12.1122	12.2941	13.9265	12.6487
20	14.5389	15.6555	15.8334	15.1702	15.7161	15.0079	15.3581	15.5777	14.3779	14.6379	16.3931	14.8702
24	12.8545	14.3312	14.2979	13.3843	14.0401	13.2213	13.9148	14.1897	13.361	13.1236	14.7312	13.5739
25.083	15.6065	17.2217	17.4483	16.2713	17.558	16.2779	16.8383	17.215	16.061	15.7042	18.2071	16.6457	On Treatment
27.1	17.0172	18.5782	19.0105	17.2642	18.6992	17.1822	17.9926	18.1003	16.8542	16.6411	19.3692	17.4797
28	17.0807	18.8898	18.9198	16.81	18.2438	17.0061	17.5624	17.797	16.5728	16.2437	19.187	17.1858
32	17.8211	19.936	20.028	14.5212	15.9193	15.0203	15.1975	15.4277	14.3551	14.5809	16.8267	15.2089
36	20.6016	22.4054	22.4521	12.5839	13.9726	12.6429	12.8596	12.9401	12.4021	12.4556	13.8162	12.8422
40	23.7036	25.9552	25.9949	10.8064	11.8644	10.9979	10.8659	11.0644	10.2461	10.102	11.3537	10.7346
44	27.3072	29.6518	29.5598	10.4048	10.8121	10.2272	9.70601	10.1201	9.39136	8.37547	9.55625	9.0727
48	29.5197	32.823	32.9006	10.3826	10.7414	10.6623	9.93545	10.4653	9.8067	7.5245	8.57661	8.34042
52	32.855	36.7115	36.5847	11.2516	11.6877	11.4583	10.8166	11.2807	10.6951	7.26262	8.14259	7.86304
56	37.9293	41.5693	40.9381	12.2883	12.6679	12.5452	11.8438	12.3398	11.5953	7.47714	8.14885	7.96495
60	42.321	46.6763	45.9428	13.0255	13.8683	13.2751	12.7232	13.3104	12.5535	7.44286	8.27123	8.0092
64	47.0575	50.9306	51.0631	13.3633	14.207	13.5527	13.1587	13.8787	12.6211	7.501	8.27415	7.95653
68	51.419	56.0822	55.8655	12.965	13.8093	13.3174	12.6301	13.4749	12.578	7.333	8.09274	7.59544

## Sheet: Extended_data_Fig.4f&g
	Flow Cytometry Gating Scheme									OVCAR-8 Parental cells ± P-gp inhibitor, 96-hour Cell Growth Assay, Count POC data (2 independent experiments)												Summary: Count EC50 values
										- P-gp inhibitor	AM-1882, KIF18A		AM-9022, KIF18A			- P-gp inhibitor	Paclitaxel		Doxorubicin
										Compound [µM]	Run 1 Count (POC)	Run 2 Count (POC)	Run 1 Count (POC)	Run 2 Count (POC)		Compound [µM]	Run 1 Count (POC)	Run 2 Count (POC)	Run 1 Count (POC)	Run 2 Count (POC)
										6	27.4441	26.8148	23.5473	32.0384		1	0.980392	0.719554	2.97312	1.36049
										3.33	24.274	25.331	23.0297	21.6613		0.6	0.779682	0.728548	4.35776	3.81088
										2	28.4183	23.4287	20.5176	28.0478		0.33	0.154392	0.647598	4.41399	3.92363
										1.11	30.3594	24.8212	21.1525	27.9495		0.2	1.2583	1.24123	3.59866	4.44227		OVCAR-8 Parental, -Pgp inhibitor	96-hour Cell Growth Assay
										0.67	34.5037	29.5845	22.4983	24.3292		0.11	0.918635	1.24123	3.54946	3.96873		Compound ID	Mean Count EC50 (µM)
										0.37	28.9055	31.5477	24.1063	20.9584		0.07	1.59024	1.31319	4.63187	4.78052		AM-1882	0.02402
										0.22	28.5682	27.2942	30.7798	27.3827		0.04	1.68288	1.52905	14.8585	14.4994		AM-9022	0.05434
										0.123	29.52	29.5008	32.3671	34.918		0.02	2.78678	2.61738	34.5598	35.2901		Paclitaxel	0.002307
										0.074	32.2404	26.9365	51.8357	46.2172		0.012	2.82538	3.49883	52.5813	57.5541		Doxorubicin	0.01428
										0.041	45.9999	46.8726	71.0007	69.118		0.007	5.78972	5.88235	80.731	97.5045
										0.025	71.5929	46.8954	78.1573	89.0862		0.004	19.9398	20.7861	97.5575	96.6251
										0.0137	87.3609	84.5914	93.7819	84.7102		0.002	54.3153	66.4418	90.8101	105.615
										0.0082	94.7128	92.4593	87.9089	96.0698		0.0014	87.4479	95.8626	99.0265	112.598
										0.0046	114.588	94.2322	94.6446	89.0862		0.0008	92.1955	106.116	90.9014	106.291
										0.0027	105.947	93.9887	96.4527	105.495		0.0005	103.945	108.886	94.4087	103.683
										0.0015	104.178	93.4713	101.442	93.4548		0.0003	105.427	113.842	85.2363	107.411
										0.0009	104.305	94.7877	86.1353	85.7834		0.00015	112.189	106.368	90.789	95.6554
										0.0005	105.415	96.5987	103.437	99.8791		9e-05	108.939	93.623	95.3787	104.803
										0.0003	96.429	87.0187	96.5217	92.117		5e-05	96.7578	104.353	91.8925	89.4242
										+ P-gp inhibitor, GF120918 at 1 µM	AM-1882, KIF18A		AM-9022, KIF18A			+ P-gp inhibitor, GF120918 at 1 µM	Paclitaxel		Doxorubicin
										Compound [µM]	Run 1 Count (POC)	Run 2 Count (POC)	Run 1 Count (POC)	Run 2 Count (POC)		Compound [µM]	Run 1 Count (POC)	Run 2 Count (POC)	Run 1 Count (POC)	Run 2 Count (POC)
										6	16.7528	19.8684	16.0494	23.326		1	1.30025	0.986476	2.01433	2.04336
										3.33	22.9542	22.022	23.9687	25.3002		0.6	0.895901	1.15354	4.913	4.3129
										2	25.8839	25.9141	19.4143	21.8279		0.33	0.975184	1.03421	6.8782	5.55296
										1.11	24.7983	24.7458	18.9702	21.2678		0.2	1.22096	1.50358	6.87001	5.50616		OVCAR-8 Parental, +Pgp inhibitor	96-hour Cell Growth Assay
										0.67	24.4191	25.9	24.3225	23.886		0.11	1.18925	1.15354	5.63357	4.98362		Compound ID	Mean Count EC50 (µM)
										0.37	25.5939	22.9299	22.5083	21.5968		0.07	1.39539	1.33652	4.38895	4.10232		AM-1882	0.01884
										0.22	23.3111	24.5416	21.9663	23.711		0.04	1.41124	1.52745	7.63153	10.7082		AM-9022	0.04573
										0.123	26.2037	24.429	24.3451	24.7541		0.02	1.94244	2.4821	14.4606	20.5584		Paclitaxel	0.001528
										0.074	23.6606	26.0196	33.6269	39.0213		0.012	2.06929	2.60939	44.6837	54.7263		Doxorubicin	0.0115
										0.041	31.4756	26.8924	55.2469	68.6968		0.007	2.41021	3.46858	68.0123	82.7718
										0.025	40.6365	45.4165	91.7269	84.2522		0.004	3.66289	4.63803	99.9632	97.5277
										0.0137	73.049	76.1516	96.4694	86.4924		0.002	5.57361	6.65076	105.367	84.4876
										0.0082	94.8284	88.616	95.4005	99.5625		0.0014	64.9806	74.0095	91.1443	98.8535
										0.0046	91.0064	87.0817	95.009	89.4256		0.0008	74.6056	94.0334	105.908	99.805
										0.0027	94.3451	86.5468	84.3195	97.2243		0.0005	97.1379	106.261	109.167	94.1585
										0.0015	85.7345	98.8774	98.1858	92.7789		0.0003	89.2413	107.478	112.59	102.784
										0.0009	88.8649	87.7151	103.433	89.2786		0.00015	104.511	101.177	101.339	80.7752
										0.0005	97.4607	113.608	92.713	88.7535		9e-05	98.9772	91.7184	97.7605	72.9527
										0.0003	89.207	89.9954	85.8702	101.803		5e-05	81.9868	94.5982	80.1064	90.2511
										OVCAR-8 ADRRES cells ± P-gp inhibitor, 96-hour Cell Growth Assay, Count POC data (2 independent experiments)
										- P-gp inhibitor	AM-1882, KIF18A		AM-9022, KIF18A			- P-gp inhibitor	Paclitaxel		Doxorubicin
										Compound [µM]	Run 1 Count (POC)	Run 2 Count (POC)	Run 1 Count (POC)	Run 2 Count (POC)		Compound [µM]	Run 1 Count (POC)	Run 2 Count (POC)	Run 1 Count (POC)	Run 2 Count (POC)
										6	6.80659	13.5506	8.38907	14.1304		1	87.0899	89.476	87.5815	87.398
										3.33	8.05502	16.3991	8.44708	17.4753		0.6	95.7844	88.2941	88.7175	94.1527
										2	9.10909	16.8589	11.7171	19.1032		0.33	103.715	99.0618	93.0685	93.0944
										1.11	9.23244	17.4794	13.6676	22.4407		0.2	92.9023	94.1	96.2275	100.999		OVCAR-8 ADRRES, -Pgp inhibitor	96-hour Cell Growth Assay
										0.67	10.7986	20.4288	20.3963	33.5198		0.11	105.544	102.604	94.0046	98.8061		Compound ID	Mean Count EC50 (µM)
										0.37	12.2526	22.3875	31.2143	43.2572		0.07	107.491	95.0786	94.6287	95.3485		AM-1882	0.08393
										0.22	24.18	35.0971	50.9725	60.7883		0.04	103.986	101.932	99.7966	99.2493		AM-9022	0.2265
										0.123	39.094	49.2197	67.8739	77.6095		0.02	108.693	101.579	102.938	103.207		Paclitaxel	> 1
										0.074	62.3769	63.9291	84.0793	83.9314		0.012	106.226	95.493	94.6673	99.0009		Doxorubicin	> 1
										0.041	75.4593	75.7042	82.7995	89.484		0.007	100.258	100.186	99.0253	100.713
										0.025	85.4879	84.0028	94.6907	92.4015		0.004	105.766	105.263	94.9688	98.4202
										0.0137	96.1706	85.8195	93.4182	94.152		0.002	100.147	102.32	97.8508	99.8644
										0.0082	94.825	96.2638	95.0387	95.5866		0.0014	105.284	102.592	92.3007	99.8644
										0.0046	102.977	96.7796	97.8375	93.6874		0.0008	101.419	100.393	95.8032	98.34
										0.0027	98.7983	95.7255	100.658	102.213		0.0005	105.058	99.8523	93.2333	106.447
										0.0015	108.053	101.381	100.103	96.735		0.0003	103.789	101.333	95.3615	96.5596
										0.0009	102.017	99.8785	102.521	94.8693		0.00015	103.296	99.2037	100.291	98.489
										0.0005	103.657	98.1515	99.1245	95.3599		9e-05	107.417	100.608	102.843	98.8137
										0.0003	106.618	97.8786	96.0284	94.0033		5e-05	103.032	101.502	93.4962	97.1289
										+ P-gp inhibitor, GF120918 at 1 µM	AM-1882, KIF18A		AM-9022, KIF18A			+ P-gp inhibitor, GF120918 at 1 µM	Paclitaxel		Doxorubicin
										Compound [µM]	Run 1 Count (POC)	Run 2 Count (POC)	Run 1 Count (POC)	Run 2 Count (POC)		Compound [µM]	Run 1 Count (POC)	Run 2 Count (POC)	Run 1 Count (POC)	Run 2 Count (POC)
										6	7.55788	12.8834	9.04118	18.1132		1	1.58419	2.54042	9.72225	11.95
										3.33	10.6946	14.852	10.9216	16.554		0.6	1.93073	2.84183	13.4861	13.5886
										2	11.6093	18.3351	10.5227	18.1416		0.33	1.84822	2.68682	10.8195	11.7062
										1.11	10.0581	16.3589	10.31	19.0876		0.2	1.92248	3.59104	16.9232	19.2998		OVCAR-8 ADRRES, +Pgp inhibitor	96-hour Cell Growth Assay
										0.67	11.4531	18.3122	10.5037	20.119		0.11	1.97199	3.7116	25.9273	46.0973		Compound ID	Mean Count EC50 (µM)
										0.37	10.8242	19.0867	11.7193	17.09		0.07	2.19064	3.69437	62.4685	74.945		AM-1882	0.011
										0.22	12.7451	18.2741	12.5779	20.5169		0.04	2.27315	4.27135	93.3215	88.2379		AM-9022	0.0235
										0.123	13.0195	17.0952	13.6985	18.5557		0.02	2.21539	4.62873	103.423	92.2065		Paclitaxel	0.001726
										0.074	11.373	15.7638	18.4205	25.8562		0.012	2.69808	4.58137	96.7263	102.178		Doxorubicin	0.08439
										0.041	14.1706	19.5025	29.2205	38.5367		0.007	3.46129	5.39516	102.447	90.6638
										0.025	21.191	27.6858	54.5054	57.2507		0.004	11.5143	17.826	97.1257	92.7741
										0.0137	41.6656	43.7433	73.7198	79.6476		0.002	21.3288	27.682	94.6205	99.6363
										0.0082	71.1272	67.1639	86.5636	94.0212		0.0014	89.218	96.8804	92.0629	97.1744
										0.0046	91.4226	85.6974	93.9067	100.351		0.0008	99.4699	104.157	99.6793	95.3599
										0.0027	98.7365	89.6917	100.27	99.0235		0.0005	108.311	108.622	96.9361	102.618
										0.0015	99.2282	93.5144	96.9192	97.5415		0.0003	109.482	98.4133	100.413	97.562
										0.0009	97.7456	97.7682	95.9353	100.164		0.00015	108.884	106.986	93.9912	95.0042
										0.0005	90.7899	94.5941	99.2174	101.711		9e-05	99.2141	113.97	105.012	101.403
										0.0003	94.0333	93.1596	100.137	99.4701		5e-05	109.94	99.1367	96.9038	102.562
