# Supplementary material for: Small-molecule inhibition of kinesin KIF18A reveals a mitotic vulnerability enriched in chromosomally unstable cancers
Source: Nat Cancer. 2023 Dec 27;5(1):66–84. doi: 10.1038/s43018-023-00699-5 (PMC10824666; doi:10.1038/s43018-023-00699-5)
Supplement: Supplementary file 16 — Source data Excel file with worksheet tabs for Extended Data Fig. 5a–c. [file 43018_2023_699_MOESM16_ESM.xls]

## Sheet: Extended_data_Fig.5a
See Fig.3b Human Bone moarrow mononuclear cells (BrdU+, SubG1, Count), Graphpad PRISM STATs
One-way ANOVA with Dunnett’s multiple comparisons test: Endpoint BrdU
Dunnett's multiple comparisons test	Mean Diff.	95.00% CI of diff.	Below threshold?	Summary	Adjusted P Value
DMSO vs. AM-0277	1.673	-5.874 to 9.219	No	ns	0.9833	AM-0277
DMSO vs. AM-1882	0.1975	-7.349 to 7.744	No	ns	>0.9999	AM-1882
DMSO vs. AM-5308	-3.478	-12.72 to 5.765	No	ns	0.821	AM-5308
DMSO vs. AM-9022	-3.178	-12.42 to 6.065	No	ns	0.8719	AM-9022
DMSO vs. Ispinesib	29.85	22.31 to 37.40	Yes	****	<0.0001	Ispinesib
DMSO vs. Paclitaxel	31.5	23.95 to 39.04	Yes	****	<0.0001	Paclitaxel
DMSO vs. Palbociclib	28.38	20.83 to 35.92	Yes	****	<0.0001	Palbociclib
Test details	Mean 1	Mean 2	Mean Diff.	SE of diff.	n1	n2
DMSO vs. AM-0277	34.52	32.85	1.673	2.623	4	4
DMSO vs. AM-1882	34.52	34.33	0.1975	2.623	4	4
DMSO vs. AM-5308	34.52	38	-3.478	3.212	4	2
DMSO vs. AM-9022	34.52	37.7	-3.178	3.212	4	2
DMSO vs. Ispinesib	34.52	4.67	29.85	2.623	4	4
DMSO vs. Paclitaxel	34.52	3.025	31.5	2.623	4	4
DMSO vs. Palbociclib	34.52	6.145	28.38	2.623	4	4
One-way ANOVA with Dunnett’s multiple comparisons test: Endpoint SubG1
Dunnett's multiple comparisons test	Mean Diff.	95.00% CI of diff.	Below threshold?	Summary	Adjusted P Value
DMSO vs. AM-0277	-0.0975	-2.066 to 1.871	No	ns	0.9998	AM-0277
DMSO vs. AM-1882	0.0925	-1.876 to 2.061	No	ns	0.9998	AM-1882
DMSO vs. AM-5308	-0.075	-2.486 to 2.336	No	ns	0.9999	AM-5308
DMSO vs. AM-9022	-0.095	-2.506 to 2.316	No	ns	0.9999	AM-9022
DMSO vs. Ispinesib	-15.05	-17.02 to -13.08	Yes	****	<0.0001	Ispinesib
DMSO vs. Paclitaxel	-15.18	-17.15 to -13.21	Yes	****	<0.0001	Paclitaxel
DMSO vs. Palbociclib	-3.88	-5.849 to -1.911	Yes	***	0.0001	Palbociclib
Test details	Mean 1	Mean 2	Mean Diff.	SE of diff.	n1	n2
DMSO vs. AM-0277	1.505	1.603	-0.0975	0.6842	4	4
DMSO vs. AM-1882	1.505	1.413	0.0925	0.6842	4	4
DMSO vs. AM-5308	1.505	1.58	-0.075	0.8379	4	2
DMSO vs. AM-9022	1.505	1.6	-0.095	0.8379	4	2
DMSO vs. Ispinesib	1.505	16.55	-15.05	0.6842	4	4
DMSO vs. Paclitaxel	1.505	16.68	-15.18	0.6842	4	4
DMSO vs. Palbociclib	1.505	5.385	-3.88	0.6842	4	4
One-way ANOVA with Dunnett’s multiple comparisons test: Endpoint Count
Dunnett's multiple comparisons test	Mean Diff.	95.00% CI of diff.	Below threshold?	Summary	Adjusted P Value
DMSO vs. AM-0277	0.3625	-0.3380 to 1.063	No	ns	0.5525	AM-0277
DMSO vs. AM-1882	0.2425	-0.4580 to 0.9430	No	ns	0.8683	AM-1882
DMSO vs. AM-5308	0.5975	-0.2604 to 1.455	No	ns	0.2614	AM-5308
DMSO vs. AM-9022	0.6975	-0.1604 to 1.555	No	ns	0.1448	AM-9022
DMSO vs. Ispinesib	2.996	2.295 to 3.697	Yes	****	<0.0001	Ispinesib
DMSO vs. Paclitaxel	2.994	2.294 to 3.695	Yes	****	<0.0001	Paclitaxel
DMSO vs. Palbociclib	2.339	1.638 to 3.040	Yes	****	<0.0001	Palbociclib
Test details	Mean 1	Mean 2	Mean Diff.	SE of diff.	n1	n2
DMSO vs. AM-0277	3.348	2.985	0.3625	0.2434	4	4
DMSO vs. AM-1882	3.348	3.105	0.2425	0.2434	4	4
DMSO vs. AM-5308	3.348	2.75	0.5975	0.2982	4	2
DMSO vs. AM-9022	3.348	2.65	0.6975	0.2982	4	2
DMSO vs. Ispinesib	3.348	0.3515	2.996	0.2434	4	4
DMSO vs. Paclitaxel	3.348	0.3533	2.994	0.2434	4	4
DMSO vs. Palbociclib	3.348	1.009	2.339	0.2434	4	4

## Sheet: Extended_data_Fig.5b
Human Mammary Epithelial Cells (HMEC) , 48-hour BrdU Incorporation by Flow Cytometry (2 independent Runs)					Flow Cytometry Gating Scheme
		Run1	Run2
Compound ID	Concentration (µM)	BrdU+ Incorporation (%)	BrdU+ Incorporation (%)
AM-0277	0.0098	9.74	17.29
AM-0277	0.0391	7.21	17.61
AM-0277	0.1563	5.01	17.84
AM-0277	0.625	6.81	17.27
AM-0277	2.5	11.03	16.21
AM-0277	10	0.14	0.56
Palbociclib	0.0098	13.73	20.45
Palbociclib	0.0391	15.23	21.33
Palbociclib	0.1563	11.27	22.25
Palbociclib	0.625	12.24	15.19
Palbociclib	2.5	4.03	5.28
Palbociclib	10	0.13	0.52
Ispinesib	0.00098	10.56	21.83
Ispinesib	0.0039	1.9	10.42
Ispinesib	0.01563	0.97	2.31
Ispinesib	0.0625	0.73	1.02
Ispinesib	0.25	0.74	1.47
Ispinesib	1	0.86	1.3
Vehicle	DMSO	10.2	18.56
Vehicle	DMSO	10.97	18.96
	DMSO Mean	10.585	18.76

## Sheet: Extended_data_Fig.5c
Activated Human T lymphocytes, 48-hour 3H Incorporation (2 Donors, 3 replicates per donor)																Summary: 3H Incorporation EC50 values
	3H Incorporation (POC)			3H Incorporation (POC)					3H Incorporation (POC)			3H Incorporation (POC)					AM-0277	AM-1882	Palbociclib	Ispinesib
AM-0277	Donor 1			Donor 2				AM-1882	Donor 1			Donor 2					EC50 (µM)	EC50 (µM)	EC50 (µM)	EC50 (µM)
Concentration, µM	R1	R2	R3	R1	R2	R3		Concentration, µM	R1	R2	R3	R1	R2	R3		Donor 1	0.6563	0.7676	6.388	0.003274
10	162494	121762	117746	52800	86001.5	87901.5		10	12573.5	13187.5	12845.5	18663	20640.5	19325.5		Donor 2	1.432	1.062	1.691	0.003097
3.33333	68701*	58483.5*	52922*	90105.5	78053	100338		3.33333	15751	15737	17418	27279	29974	26433		Mean EC50 (µM)	1.04415	0.9148	4.0395	0.0031855
1.11111	170447	150053	155160	280650	245690	264186		1.11111	70569.5	91673.5	94516.5	168297	162728	187404
0.37037	238067	208102	201858	348394	314467	335410		0.37037	176390	208623	216198	289866	298578	299560
0.123457	212520	201921	207889	338090	338632	342560		0.123457	220224	219474	238002	315014	320664	347608
0.0411523	231299	215148	248756	355298	340714	365554		0.0411523	230230	236198	248731	338989	339790	382290
0.0137174	225912	239968	279950	337669	352640	368263		0.0137174	237928	239023	281770	357126	351035	385818
0.00457247	221818	218766	268742	362516	356212	378582		0.00457247	237350	236280	246664	355072	352076	378664
0.00152416	217490	240598	255188	358524	367850	362922		0.00152416	240738	244682	253564	333750	328652	323624
0.000508053	232566	224054	254816	344012	318534	383296		0.000508053	230548	254220	266656	283108	303444	312586
	3H Incorporation (POC)			3H Incorporation (POC)					3H Incorporation (POC)			3H Incorporation (POC)
Ispinesib	Donor 1			Donor 2				Palbociclib	Donor 1			Donor 2
Concentration, µM	R1	R2	R3	R1	R2	R3		Concentration, µM	R1	R2	R3	R1	R2	R3
1	43536.5	40170.5	40804	31420	31883.5	32307.5		10	78836	68981	63694.5	44473	54877	59721
0.333333	38174	39289	37884.5	26802	24559	27510.5		3.33333	125740	104264	128432	129764	120636	143344
0.111111	32258.5	35109	43217.5	26893.5	25118	30426		1.11111	152752	153624	162240	192143	181088	195476
0.037037	31298.5	30802	41717	26347.5	24522.5	28260		0.37037	187598	177614	203100	267167	255574	257740
0.012346	30591.5	35723.5	42510.5	25967.5	24567.5	26903.5		0.123457	229644	208438	236224	311508	308535	321158
0.004115	38710.5	113298	141478	32850	109818	75493.5		0.0411523	230510	217078	247540	362535	345418	357660
0.001372	196150	253898	255220	301752	339300	353602		0.0137174	250358	238898	245382	367626	366958	387272
0.000457	231872	239346	236022	316014	337262	367494		0.00457247	243820	225025	272552	377560	343370	372514
0.000152	219964	249886	259316	309934	316342	362724		0.00152416	243760	242955	259778	383086	366361	398158
5.08e-05	235190	240568	266976	324966	316804	349980		0.000508053	267291	250316	271113	402986	372154	388396
*blue (removed data point from curve fitting)
