# Supplementary material for: Small-molecule inhibition of kinesin KIF18A reveals a mitotic vulnerability enriched in chromosomally unstable cancers
Source: Nat Cancer. 2023 Dec 27;5(1):66–84. doi: 10.1038/s43018-023-00699-5 (PMC10824666; doi:10.1038/s43018-023-00699-5)
Supplement: Supplementary file 17 — Source data Excel file with worksheet tabs for Extended Data Fig. 6a–d. [file 43018_2023_699_MOESM17_ESM.xls]

## Sheet: Extended_data_Fig.6a
DepMap Consortium, AM-1882 AUC scores for PRISM Barcoded Pan Cancer Cell line Panel versus KIF18A KD or KO Gene Effect Dependency Scores
DepMap Cell line ID	KIF18A KD Gene Effect Dependency Score (DEMETER2)	AM-1882 (AUC), PRISM screen		DepMap Cell line ID	KIF18A KO Gene Effect Dependency Score (CERES)	AM-1882 (AUC), PRISM screen		DepMap Cell line ID	KIF18A KO Gene Effect Dependency Score (Chronos)	KIF18A KD Gene Effect Dependency Score (DEMETER2)
ACH-001001	-0.419593	0.715067		ACH-001001	-1.52054	0.715067		ACH-000004	-0.32324	-0.486353
ACH-000948	-0.431613	0.819956		ACH-000948	-0.969084	0.819956		ACH-000005	-0.25178	-0.185798
ACH-000070	-0.319315	0.735426		ACH-000011	-1.43543	0.883488		ACH-000007	-1.1113	-0.412189
ACH-000411	-0.635773	0.584067		ACH-000905	-1.42963	0.341868		ACH-000012	-1.70741	-0.548461
ACH-000649	-0.525405	0.943815		ACH-000973	-1.05108	0.743168		ACH-000014	-0.78555	-0.355688
ACH-001306	-0.187879	0.751666		ACH-000896	-1.78022	0.789563		ACH-000015	-1.46723	-0.360205
ACH-001307	-0.349842	0.838422		ACH-000070	-1.30611	0.735426		ACH-000017	-1.80184	0.0997054
ACH-000558	-0.762902	0.861624		ACH-000411	-1.67249	0.584067		ACH-000018	-0.52096	-0.20819
ACH-000201	-0.39798	0.70515		ACH-000649	-1.1205	0.943815		ACH-000019	-1.08322	-0.784848
ACH-000788	-0.634124	0.842926		ACH-001306	-0.800514	0.751666		ACH-000021	0.001421	-0.0260228
ACH-000657	-0.239045	0.835877		ACH-000137	-1.12863	0.895495		ACH-000023	-1.59025	-0.710986
ACH-000219	-0.833253	0.62564		ACH-000788	-1.27249	0.842926		ACH-000028	-0.87953	-0.586835
ACH-000697	-0.515015	0.602534		ACH-000657	-1.08026	0.835877		ACH-000030	-1.66968	-0.359899
ACH-000757	-0.395839	0.866117		ACH-000219	-1.68027	0.62564		ACH-000039	-1.49549	-1.00954
ACH-000681	-0.128706	0.953165		ACH-000697	-1.3359	0.602534		ACH-000040	-1.4142	-0.497513
ACH-000052	-0.167458	0.620791		ACH-000757	-1.21236	0.866117		ACH-000041	-0.41857	-1.12082
ACH-000429	-0.741142	0.958096		ACH-000681	-0.9006	0.953165		ACH-000042	-1.88927	-0.439648
ACH-000528	-0.218085	0.910625		ACH-000052	-1.31938	0.620791		ACH-000052	-1.24458	-0.167458
ACH-000086	-0.476596	0.814521		ACH-000528	-1.37593	0.910625		ACH-000054	-1.73548	-0.541761
ACH-000046	-0.0203988	1		ACH-000086	-1.00815	0.814521		ACH-000055	-0.33285	-0.780102
ACH-000880	-0.417047	0.87732		ACH-000880	-1.42912	0.87732		ACH-000060	-1.38352	-0.996349
ACH-000838	-0.379738	0.591805		ACH-000838	-1.09157	0.591805		ACH-000070	-0.64322	-0.319315
ACH-000940	-0.543836	0.777707		ACH-000222	-1.08567	0.855806		ACH-000075	-0.6787	0.257314
ACH-000248	-0.5959	0.810441		ACH-000248	-1.67608	0.810441		ACH-000086	-0.6686	-0.476596
ACH-000593	-0.177212	0.901947		ACH-000593	-0.806971	0.901947		ACH-000087	-0.127	-0.154444
ACH-000456	-0.219372	0.864605		ACH-000802	-1.52962	0.98572		ACH-000090	-0.76592	-0.383119
ACH-000792	-0.56552	0.639327		ACH-000792	-1.46814	0.639327		ACH-000093	-0.4413	0.0479627
ACH-000191	-0.743308	0.681113		ACH-000548	-1.69515	0.660664		ACH-000095	-0.49424	-0.223438
ACH-000548	-0.616845	0.660664		ACH-000503	-1.02871	1		ACH-000097	-0.85611	-0.125948
ACH-000794	-0.433023	0.505262		ACH-000794	-1.43887	0.505262		ACH-000098	-1.71956	-0.431966
ACH-000771	-0.701145	0.913893		ACH-000228	-0.592502	1		ACH-000108	-0.52074	0.0847945
ACH-000415	-1.27488	0.90451		ACH-000771	-1.54957	0.913893		ACH-000111	-1.69883	-1.10114
ACH-000160	-0.505584	1		ACH-000415	-1.71732	0.90451		ACH-000114	-1.28228	-0.265622
ACH-001020	-0.243713	0.676072		ACH-000160	-1.81902	1		ACH-000118	-1.09973	-0.706398
ACH-000927	-0.86099	0.930368		ACH-001020	-1.57603	0.676072		ACH-000132	-0.57872	0.00356371
ACH-000288	-0.803616	0.628066		ACH-000288	-1.64917	0.628066		ACH-000133	-1.80294	-1.08452
ACH-000535	-0.586557	1		ACH-000535	-1.28108	1		ACH-000138	-1.87666	-0.49882
ACH-000580	0.0652847	0.794556		ACH-000580	-0.831728	0.794556		ACH-000142	-1.20112	-0.657819
ACH-000206	-0.867162	0.722042		ACH-000206	-1.45572	0.722042		ACH-000143	-1.0758	-0.333644
ACH-000433	-0.305115	0.92533		ACH-000433	-1.1107	0.92533		ACH-000146	-0.71556	-0.396763
ACH-000212	-0.948797	0.555678		ACH-000212	-1.57004	0.555678		ACH-000147	-2.15482	-0.545196
ACH-000902	-0.74638	0.859875		ACH-000832	-1.26053	0.705951		ACH-000148	-1.63032	-0.737249
ACH-000832	-0.422197	0.705951		ACH-000518	-1.85311	0.508463		ACH-000149	-1.0539	-1.03404
ACH-000518	-0.731512	0.508463		ACH-000856	-1.09834	0.846592		ACH-000152	-1.62449	-0.57345
ACH-000856	-0.23787	0.846592		ACH-000174	-1.59612	0.372455		ACH-000153	-2.25317	-0.461024
ACH-000264	-0.862262	0.243504		ACH-000516	-0.854962	0.932792		ACH-000155	-1.0541	-0.339445
ACH-000783	0.0562517	1		ACH-000511	-1.23555	0.771426		ACH-000159	-0.96446	-0.332626
ACH-000713	-0.121408	0.991915		ACH-000264	-1.84487	0.243504		ACH-000160	-0.14561	-0.505584
ACH-000464	-0.977627	0.612701		ACH-000783	-0.146872	1		ACH-000161	-0.70761	-0.187497
ACH-000963	-0.499957	0.995702		ACH-000713	-0.579213	0.991915		ACH-000163	-0.24666	-0.230297
ACH-000138	-0.49882	0.651926		ACH-000464	-1.5387	0.612701		ACH-000164	-0.88091	-0.83815
ACH-000867	-1.06099	0.9321		ACH-000329	-1.94117	0.741673		ACH-000169	-0.428	-0.21737
ACH-000458	-0.589174	0.484602		ACH-000963	-1.05677	0.995702		ACH-000176	-0.6383	-0.823381
ACH-000249	-0.214142	0.785372		ACH-000138	-1.76036	0.651926		ACH-000188	-1.5991	-0.643833
ACH-000895	-0.0158636	0.971958		ACH-000025	-1.10707	0.833935		ACH-000191	-1.88259	-0.743308
ACH-000202	-0.298849	0.996591		ACH-000867	-1.05915	0.9321		ACH-000192	-1.0651	-0.613048
ACH-000350	-0.00439048	0.932476		ACH-001028	-0.501957	0.854936		ACH-000202	-1.20734	-0.298849
ACH-000805	-0.0670183	0.909865		ACH-001033	-1.1218	0.934243		ACH-000206	-0.97932	-0.867162
ACH-000582	-1.01359	0.451476		ACH-000120	-1.5163	0.820464		ACH-000207	-1.22262	-0.184237
ACH-000401	-0.611461	0.784855		ACH-000458	-1.45761	0.484602		ACH-000209	-0.7423	-0.733864
ACH-000161	-0.187497	1		ACH-000249	-1.74802	0.785372		ACH-000211	-1.97146	-0.778127
ACH-000662	-0.556765	0.595795		ACH-001038	-0.397879	0.882974		ACH-000212	-2.14941	-0.948797
ACH-000257	-0.69789	0.479611		ACH-001301	-1.45244	0.96748		ACH-000213	-0.5151	-0.868289
ACH-000508	-0.279217	0.902698		ACH-000202	-1.48484	0.996591		ACH-000217	-1.56943	-0.357149
ACH-000256	-1.44491	0.73086		ACH-000350	-0.693522	0.932476		ACH-000219	-1.58697	-0.833253
ACH-000278	-1.26753	0.527932		ACH-000805	-1.43727	0.909865		ACH-000223	-2.28573	-0.731235
ACH-000998	0.168555	1		ACH-000968	-1.31694	0.966674		ACH-000227	-0.38338	-0.483536
ACH-001050	-0.679921	0.770953		ACH-000401	-1.64887	0.784855		ACH-000232	-1.16283	-0.223947
ACH-000243	-0.604317	0.570252		ACH-000161	-1.01299	1		ACH-000234	-2.00167	-0.636644
ACH-000211	-0.778127	0.433507		ACH-000662	-1.9501	0.595795		ACH-000235	-1.5155	-0.437666
ACH-000207	-0.184237	0.828504		ACH-000257	-1.01563	0.479611		ACH-000238	-2.14875	-0.722923
ACH-000749	-0.241305	0.955066		ACH-000256	-1.72677	0.73086		ACH-000243	-1.94028	-0.604317
ACH-000698	-0.470187	0.837342		ACH-000278	-1.59802	0.527932		ACH-000247	-0.13923	-0.206991
ACH-000981	-0.528776	0.875946		ACH-000123	-0.641659	0.854842		ACH-000248	-1.62926	-0.5959
ACH-000979	-0.713886	0.570253		ACH-001050	-1.50454	0.770953		ACH-000249	-0.80109	-0.214142
ACH-000258	-0.652521	1		ACH-000243	-1.50824	0.570252		ACH-000250	-2.37695	-1.35774
ACH-000563	-0.676768	0.480342		ACH-000211	-1.64199	0.433507		ACH-000251	-1.10378	-0.463532
ACH-000560	-0.139547	0.859776		ACH-000233	-1.48395	0.304267		ACH-000253	-0.11524	0.16643
ACH-000305	-0.820481	0.875892		ACH-000207	-1.5522	0.828504		ACH-000255	-0.72883	-0.311239
ACH-000117	-1.60358	0.68525		ACH-000244	-2.0366	0.572871		ACH-000256	-1.42576	-1.44491
ACH-000706	-0.716403	0.984087		ACH-000698	-0.661961	0.837342		ACH-000257	-0.51798	-0.69789
ACH-000978	-0.518378	1		ACH-000258	-0.657649	1		ACH-000258	-0.5564	-0.652521
ACH-000906	-0.336218	0.520121		ACH-000563	-1.26188	0.480342		ACH-000259	-0.88887	-0.584918
ACH-000913	-0.670545	0.919399		ACH-000305	-0.575138	0.875892		ACH-000260	-0.87646	-0.749348
ACH-000846	-0.797727	0.695001		ACH-000435	-1.03129	0.670131		ACH-000261	-1.50961	-0.412637
ACH-000572	-0.547687	0.974329		ACH-000936	-0.993064	0.999687		ACH-000263	-1.04436	-0.914919
ACH-000096	-0.240283	0.919267		ACH-000706	-0.242907	0.984087		ACH-000264	-2.72031	-0.862262
ACH-000375	-0.00679429	0.818417		ACH-000978	-0.616819	1		ACH-000265	-0.95177	-0.224645
ACH-000098	-0.431966	0.448513		ACH-000198	-0.824798	0.895046		ACH-000271	-0.37204	-0.548172
ACH-000738	-0.367375	0.700937		ACH-000906	-1.35766	0.520121		ACH-000274	-0.52732	0.275987
ACH-000756	-0.364572	0.604136		ACH-000913	-0.252343	0.919399		ACH-000276	-0.77387	-0.938108
ACH-000746	-0.689684	1		ACH-000499	-1.05413	0.721793		ACH-000277	-1.061	-1.03127
ACH-000374	-0.575241	0.871843		ACH-000279	-1.38627	0.943312		ACH-000278	-1.55512	-1.26753
ACH-000901	-0.259778	0.333611		ACH-000846	-1.85992	0.695001		ACH-000288	-2.04689	-0.803616
ACH-000699	-0.204257	0.918218		ACH-000082	-1.40217	0.522199		ACH-000290	-0.76873	-0.580774
ACH-000277	-1.03127	0.958291		ACH-000096	-1.54939	0.919267		ACH-000291	0.13214	0.717821
ACH-000352	-0.243731	1		ACH-000375	-1.36912	0.818417		ACH-000292	-1.37408	-0.726958
ACH-000878	-1.17356	0.508946		ACH-000098	-1.23837	0.448513		ACH-000296	-0.93987	-0.392442
ACH-000624	-0.948058	0.410522		ACH-000738	-1.60155	0.700937		ACH-000303	-1.11439	-0.539487
ACH-000859	-0.925287	0.449809		ACH-000047	-1.54699	0.695947		ACH-000304	-0.06149	-0.128415
ACH-000515	-0.416746	0.80943		ACH-000756	-1.64778	0.604136		ACH-000305	-0.65089	-0.820481
ACH-000276	-0.938108	0.791103		ACH-000746	-0.2887	1		ACH-000307	-0.51402	0.0126084
ACH-000066	-0.0988625	0.928369		ACH-000389	-1.58959	0.861816		ACH-000311	-0.61839	-0.0300462
ACH-000667	-0.331416	0.573394		ACH-000843	-0.554575	1		ACH-000312	-0.2388	-0.341932
ACH-000012	-0.548461	0.847291		ACH-000374	-1.49782	0.871844		ACH-000315	-0.66346	-0.478912
ACH-000454	-1.06773	0.620831		ACH-000901	-1.58386	0.333611		ACH-000316	-2.37667	-1.27384
ACH-000971	-0.153306	0.984737		ACH-000699	-0.859536	0.918217		ACH-000317	-2.03692	-0.747157
ACH-000997	-0.620905	0.947877		ACH-000277	-1.2488	0.958291		ACH-000318	-1.35128	-1.12178
ACH-000643	-0.995184	0.656644		ACH-000352	-1.51475	1		ACH-000319	-0.7313	-0.566953
ACH-000954	-0.367947	0.966401		ACH-000878	-1.81208	0.508946		ACH-000322	-1.38393	-0.531745
ACH-000996	-0.453258	0.699654		ACH-000624	-1.39983	0.410522		ACH-000330	-0.82373	-0.343929
ACH-000831	-0.344314	0.721228		ACH-000859	-1.62739	0.449809		ACH-000334	-1.16052	-0.632552
ACH-000994	-0.639418	0.703941		ACH-000276	-0.743619	0.791103		ACH-000337	-1.20725	-0.464038
ACH-000984	-0.257624	0.744761		ACH-000667	-1.58768	0.573394		ACH-000339	-2.33317	-0.360757
ACH-000004	-0.486353	0.531113		ACH-000467	-1.54299	0.676119		ACH-000341	-0.45178	-0.694721
ACH-000005	-0.185798	0.861954		ACH-000012	-1.58895	0.847291		ACH-000343	-0.68479	-0.211992
ACH-000625	-0.0929425	0.743514		ACH-000454	-1.69525	0.620831		ACH-000348	-2.12257	-0.773236
ACH-000739	-0.953712	1		ACH-000190	-1.1848	0.622484		ACH-000350	-0.65557	-0.00439048
ACH-000542	-0.572784	0.781103		ACH-000941	-2.01854	0.679432		ACH-000352	-1.31483	-0.243731
ACH-000847	-0.160839	1		ACH-000996	-1.65184	0.699654		ACH-000356	0.006088	-0.100598
ACH-000393	-0.681748	0.73292		ACH-000831	-0.977868	0.721228		ACH-000361	-0.6183	-0.214177
ACH-000721	-0.0682863	0.699638		ACH-000994	-1.39118	0.703941		ACH-000362	-0.40972	-0.130402
ACH-000014	-0.355688	0.93834		ACH-000984	-1.33568	0.744761		ACH-000364	-1.22846	-0.36832
ACH-000133	-1.08452	0.892026		ACH-000004	-0.597201	0.531113		ACH-000365	-0.62536	-0.290234
ACH-000814	0.0346636	0.975927		ACH-000005	-0.59321	0.861954		ACH-000366	-1.28124	-0.522243
ACH-000632	-0.5648	0.896731		ACH-000739	-1.79594	1		ACH-000368	-1.22459	-0.868194
ACH-000472	-0.68762	0.78605		ACH-000542	-1.68104	0.781103		ACH-000371	-1.27631	-0.319519
ACH-000778	-0.323102	0.715744		ACH-000847	-1.16694	1		ACH-000374	-1.45214	-0.575241
ACH-000054	-0.541761	0.810008		ACH-000393	-1.86288	0.73292		ACH-000375	-0.90002	-0.00679429
ACH-000986	-0.691879	0.594245		ACH-000721	-1.48357	0.699638		ACH-000376	-0.70119	-0.402951
ACH-000547	-0.557378	0.792133		ACH-000014	-1.05818	0.93834		ACH-000378	-0.80894	0.0832359
ACH-000322	-0.531745	0.901942		ACH-000067	-0.831773	0.914689		ACH-000390	-2.19319	-1.19088
ACH-000552	-0.807268	0.426584		ACH-000133	-1.61941	0.892026		ACH-000391	-0.41368	-0.508574
ACH-000926	-0.124243	0.871961		ACH-000178	-1.05185	0.920533		ACH-000393	-2.44748	-0.681748
ACH-000239	-1.07332	0.691163		ACH-000814	-1.13538	0.975927		ACH-000395	-0.45537	-0.619042
ACH-000475	-0.946581	0.424621		ACH-000632	-1.27229	0.896731		ACH-000397	-2.49505	-1.25342
ACH-000118	-0.706398	0.540704		ACH-000472	-1.91292	0.78605		ACH-000401	-1.69	-0.611461
ACH-000213	-0.868289	0.637666		ACH-000778	-2.15318	0.715744		ACH-000403	-2.17523	-0.374739
ACH-000672	-0.281931	0.642526		ACH-000914	-1.81077	0.520447		ACH-000404	-1.05307	-0.433612
ACH-000882	-0.049313	0.795267		ACH-000054	-1.61606	0.810008		ACH-000406	-1.5974	-0.762501
ACH-000550	-1.03837	0.674658		ACH-000986	-1.61384	0.594245		ACH-000407	-1.77406	-0.708679
ACH-000966	-0.134645	0.877141		ACH-000547	-1.34326	0.792133		ACH-000410	-1.98528	-1.02008
ACH-000919	-0.435639	0.535677		ACH-000322	-1.37371	0.901942		ACH-000411	-1.6724	-0.635773
ACH-000915	-0.302325	0.85393		ACH-000552	-1.5697	0.426584		ACH-000414	-1.63192	-1.10679
ACH-000961	-0.664199	0.703784		ACH-000926	-0.550998	0.871961		ACH-000415	-2.45747	-1.27488
ACH-000620	-0.662331	0.764481		ACH-000976	-1.68723	0.72061		ACH-000416	-1.05755	-0.655063
ACH-000734	-0.725946	0.471658		ACH-000475	-1.66504	0.424621		ACH-000420	-0.59046	-0.427357
ACH-000217	-0.357149	0.854214		ACH-000118	-1.30975	0.540704		ACH-000421	-0.3515	-0.512334
ACH-000848	-0.26085	0.826597		ACH-000882	-0.551912	0.795267		ACH-000424	-0.20148	-0.0625319
ACH-000132	0.00356371	0.871933		ACH-000550	-1.59594	0.674658		ACH-000425	-0.75829	-0.342836
ACH-000711	-1.43973	0.465671		ACH-000915	-1.0698	0.85393		ACH-000427	-0.77173	-0.336453
ACH-000645	-0.322909	0.945681		ACH-000961	-1.27939	0.703784		ACH-000430	-0.90607	-0.343142
ACH-000753	-0.764287	0.407966		ACH-000331	-1.27032	0.855331		ACH-000431	0.098758	-0.46925
ACH-000404	-0.433612	0.884165		ACH-000620	-1.54341	0.764481		ACH-000433	-0.67831	-0.305115
ACH-000728	0.00721598	0.888191		ACH-000476	-1.63089	0.708843		ACH-000434	-0.45233	-0.528539
ACH-000793	-0.644253	0.769396		ACH-000734	-1.71562	0.471658		ACH-000436	-0.32338	-0.744308
ACH-001099	-0.578464	0.886736		ACH-000217	-1.37518	0.854214		ACH-000437	-1.27169	-0.663015
ACH-000507	-0.751465	0.659451		ACH-000848	-1.28306	0.826597		ACH-000438	-1.08953	-1.08127
ACH-000259	-0.584918	0.924053		ACH-000324	-1.31194	0.984821		ACH-000441	-1.27763	-0.226366
ACH-000684	-0.577484	0.751918		ACH-000237	-1.80145	0.401165		ACH-000444	-2.18106	-0.930875
ACH-000250	-1.35774	0.627531		ACH-000132	-0.9418	0.871933		ACH-000448	-1.65869	-0.573178
ACH-000658	-0.542486	0.781679		ACH-000993	-0.640326	0.740123		ACH-000450	-0.68425	-0.153434
ACH-000576	-0.112697	0.798977		ACH-000711	-1.60143	0.465671		ACH-000452	-1.35852	-0.206633
ACH-000419	-0.633445	0.530887		ACH-000653	-1.09054	0.573417		ACH-000454	-1.59278	-1.06773
ACH-000541	-0.217053	0.787686		ACH-000645	-0.819673	0.945681		ACH-000456	-1.17501	-0.219372
ACH-000622	-1.35676	0.781914		ACH-000151	-1.15015	0.842267		ACH-000458	-1.26864	-0.589174
ACH-000858	-0.556649	0.979416		ACH-000753	-1.66218	0.407966		ACH-000459	-1.24005	-0.578697
ACH-000479	-0.510271	0.861109		ACH-000995	-0.811412	0.778889		ACH-000460	-1.17606	-0.581185
ACH-000108	0.0847945	0.95781		ACH-000326	-0.55895	0.798509		ACH-000463	-0.25077	-0.449467
ACH-000265	-0.224645	0.881249		ACH-000404	-1.01976	0.884165		ACH-000464	-1.82744	-0.977627
ACH-000631	-0.545894	0.975986		ACH-000551	-0.493947	0.750783		ACH-000466	-2.18442	-0.233306
ACH-000486	-0.355451	0.746502		ACH-000231	-1.27912	0.706123		ACH-000470	-1.97987	-0.356002
ACH-000823	-0.2937	0.971562		ACH-000053	-1.59364	0.626166		ACH-000471	-2.22531	-1.38237
ACH-000855	-0.287073	0.81901		ACH-000793	-1.43928	0.769396		ACH-000472	-2.59612	-0.68762
ACH-000693	-0.691816	0.660353		ACH-000983	-0.974454	0.855639		ACH-000473	-1.35083	-0.636433
ACH-000777	-0.230266	0.70306		ACH-001099	-0.833031	0.886736		ACH-000475	-2.01512	-0.946581
ACH-000809	-0.331919	0.581215		ACH-000507	-1.71095	0.659451		ACH-000479	-1.26872	-0.510271
ACH-000865	0.0365989	0.762976		ACH-000259	-1.27138	0.924053		ACH-000480	-0.95707	-0.391383
ACH-000824	-0.219256	0.876695		ACH-000293	-1.39414	0.766764		ACH-000481	-1.58062	-1.04994
ACH-000637	-0.410553	0.974712		ACH-000684	-1.22764	0.751918		ACH-000484	-0.46373	-0.220575
ACH-000784	-0.0718179	0.947918		ACH-000250	-1.84531	0.627531		ACH-000485	-0.61225	-0.237975
ACH-000685	-0.120445	0.928461		ACH-000714	-1.55526	0.785714		ACH-000486	-1.24766	-0.355451
ACH-001113	-0.476068	0.536587		ACH-000658	-1.20827	0.781679		ACH-000488	-1.0278	-0.547785
ACH-000627	-0.52397	0.517543		ACH-000426	-0.4665	1		ACH-000491	-0.68462	-0.140151
ACH-000471	-1.38237	0.473215		ACH-000576	-0.538235	0.798977		ACH-000493	-1.30069	-0.236416
ACH-000769	-0.220162	0.767828		ACH-000541	-1.34475	0.787686		ACH-000495	-1.95369	-0.751355
ACH-000255	-0.311239	0.751625		ACH-000622	-2.12917	0.781914		ACH-000496	-0.91553	-0.243731
ACH-000819	-0.86944	0.72334		ACH-000445	-1.34149	0.521978		ACH-000502	-1.29541	-0.940661
ACH-000595	-0.834007	1		ACH-000858	-1.36653	0.979416		ACH-000507	-1.66972	-0.751465
ACH-000977	-0.416486	0.77173		ACH-000281	-1.83149	0.596535		ACH-000510	-1.17905	-0.361149
ACH-000176	-0.823381	0.770887		ACH-000108	-0.588544	0.95781		ACH-000512	-0.28478	-0.670507
ACH-000950	-0.992784	0.72319		ACH-000265	-1.42544	0.881249		ACH-000518	-1.40082	-0.731512
ACH-000985	-0.813105	0.697414		ACH-000486	-1.37506	0.746502		ACH-000521	-0.36736	0.00312389
ACH-000444	-0.930875	0.852361		ACH-000524	-1.60745	0.80139		ACH-000522	-1.19831	-0.196694
ACH-000390	-1.19088	0.474682		ACH-000604	-1.4987	0.659316		ACH-000528	-1.50324	-0.218085
ACH-000787	-0.0828071	0.981771		ACH-000823	-0.817555	0.971562		ACH-000532	-0.90966	-0.146684
ACH-000152	-0.57345	0.647562		ACH-000855	-0.312413	0.81901		ACH-000533	-1.06855	-0.634966
ACH-000019	-0.784848	0.929744		ACH-000693	-1.45247	0.660353		ACH-000535	-1.20612	-0.586557
ACH-000759	-0.355701	0.988525		ACH-000873	-1.29842	0.868665		ACH-000537	-1.21298	-0.5308
ACH-000768	-0.415246	0.714139		ACH-000777	-1.30323	0.70306		ACH-000541	-0.73714	-0.217053
ACH-000934	-0.400737	0.899799		ACH-000809	-1.09561	0.581215		ACH-000542	-1.91353	-0.572784
ACH-000884	-0.377326	0.814959		ACH-000865	-0.95604	0.762976		ACH-000544	-0.55952	-0.412346
ACH-000573	-0.537783	0.596005		ACH-000824	-0.861663	0.876695		ACH-000547	-1.26047	-0.557378
ACH-000849	-0.487377	0.587192		ACH-000637	0.130518	0.974712		ACH-000548	-2.00192	-0.616845
ACH-000935	-0.411699	0.574211		ACH-000784	-0.8039	0.947918		ACH-000549	-0.8523	-0.468488
ACH-000450	-0.153434	0.989888		ACH-000685	-0.728888	0.928461		ACH-000550	-1.98971	-1.03837
ACH-000881	-0.311548	0.994969		ACH-000183	-0.636003	0.728003		ACH-000552	-1.97871	-0.807268
ACH-000987	-0.418703	0.951393		ACH-000627	-1.51145	0.517543		ACH-000554	-0.18743	-0.155338
ACH-000192	-0.613048	0.75219		ACH-000471	-1.61169	0.473215		ACH-000556	-0.55871	-0.872745
ACH-000879	-0.198296	0.723576		ACH-000769	-1.40235	0.767828		ACH-000558	-1.40652	-0.762902
ACH-000988	-0.541546	0.88293		ACH-000255	-0.998468	0.751625		ACH-000559	-0.1104	-0.495291
ACH-000391	-0.508574	0.811888		ACH-000819	-1.44015	0.72334		ACH-000563	-0.81522	-0.676768
ACH-000351	-0.501489	0.987506		ACH-000215	-1.51245	0.793776		ACH-000573	-0.63017	-0.537783
ACH-000362	-0.130402	0.817653		ACH-000676	-0.685226	0.843486		ACH-000576	-0.17567	-0.112697
ACH-000369	-0.130544	0.957492		ACH-000760	-1.25362	0.600237		ACH-000579	-1.11063	-0.486075
ACH-001129	-0.221227	0.900397		ACH-000950	-1.6476	0.72319		ACH-000580	-0.5192	0.0652847
ACH-000006	0.0639792	0.956387		ACH-000204	-1.06871	0.733588		ACH-000585	-1.12828	-0.616516
ACH-000319	-0.566953	1		ACH-000444	-1.75444	0.852361		ACH-000587	-0.52142	-0.0574522
ACH-000804	-0.564534	0.757697		ACH-000390	-2.03007	0.474682		ACH-000589	-0.73695	-0.347179
ACH-000866	-0.818472	0.513445		ACH-000787	-0.923104	0.981771		ACH-000593	-0.63031	-0.177212
ACH-000780	-0.129662	0.909145		ACH-000152	-1.4708	0.647562		ACH-000595	-1.59143	-0.834007
ACH-000510	-0.361149	0.852852		ACH-000583	-1.07543	0.832227		ACH-000596	-0.96449	-0.696793
ACH-000666	-0.349023	0.824547		ACH-000796	-1.56988	0.756274		ACH-000597	-0.84188	-0.712714
ACH-000845	-0.201212	0.919393		ACH-000019	-1.07737	0.929744		ACH-000599	-1.75708	-0.841286
ACH-000589	-0.347179	0.826301		ACH-000768	-1.46933	0.714139		ACH-000601	-1.17235	-0.51259
ACH-000869	-0.481888	0.698027		ACH-000884	-1.18335	0.814959		ACH-000605	-0.59355	-0.36676
ACH-000916	-0.568988	0.819517		ACH-000573	-0.817423	0.596005		ACH-000606	-0.98169	-0.582367
ACH-000015	-0.360205	0.889827		ACH-000849	-1.54722	0.587192		ACH-000607	-1.10213	-0.492203
ACH-000766	-0.235005	0.816205		ACH-000935	-1.34249	0.574211		ACH-000614	-1.80985	-0.279342
ACH-000021	-0.0260228	0.877997		ACH-000450	-1.13034	0.989888		ACH-000620	-1.45349	-0.662331
ACH-000747	-0.563195	0.774888		ACH-000881	-1.15199	0.994969		ACH-000621	-1.51568	-1.39459
ACH-000888	-1.25645	0.553599		ACH-000988	-0.699987	0.88293		ACH-000622	-2.13068	-1.35676
ACH-000586	-0.570876	0.848884		ACH-000391	-1.02722	0.811888		ACH-000624	-2.12325	-0.948058
ACH-000434	-0.528539	0.94487		ACH-000078	-1.72576	0.9282		ACH-000627	-1.67788	-0.52397
ACH-000414	-1.10679	0.65329		ACH-000763	-1.31015	0.89043		ACH-000630	-0.92083	-0.373232
ACH-000752	-1.33791	0.71021		ACH-000362	-1.00903	0.817653		ACH-000632	-0.98491	-0.5648
ACH-000587	-0.0574522	0.848229		ACH-001129	-1.07561	0.900397		ACH-000633	-1.42056	-0.549391
ACH-000533	-0.634966	0.950523		ACH-000319	-0.916282	1		ACH-000637	-0.03191	-0.410553
ACH-000886	-0.334172	0.855556		ACH-000335	-1.98151	0.610399		ACH-000638	-1.24879	-0.998365
ACH-000781	-0.331119	0.781533		ACH-000938	-0.682933	0.810256		ACH-000639	-0.25153	-0.183681
ACH-000521	0.00312389	0.985991		ACH-000804	-1.20898	0.757697		ACH-000645	-0.57019	-0.322909
ACH-000153	-0.461024	0.715541		ACH-000294	-1.43063	0.65785		ACH-000647	-0.68769	-0.34146
ACH-000841	-0.433698	0.417555		ACH-000866	-1.19391	0.513445		ACH-000648	-2.08994	-1.72402
ACH-000639	-0.183681	0.933639		ACH-000514	-0.300959	0.793441		ACH-000649	-0.75927	-0.525405
ACH-000929	-0.392801	0.617254		ACH-000510	-1.21368	0.852852		ACH-000651	-0.43757	-0.491907
ACH-000311	-0.0300462	0.923095		ACH-000921	-1.2673	0.384849		ACH-000652	-1.58965	-0.348771
ACH-000785	-0.230036	0.745484		ACH-000845	-1.21934	0.919393		ACH-000655	-0.36447	-0.156026
ACH-000481	-1.04994	0.397533		ACH-000589	-1.12039	0.826301		ACH-000657	-0.64816	-0.239045
ACH-000924	-0.016361	0.805527		ACH-000869	-0.877892	0.698027		ACH-000658	-0.88828	-0.542486
ACH-000447	-2.09425	0.439188		ACH-000916	-0.688073	0.819517		ACH-000661	-0.75892	-0.140935
ACH-000900	-0.766883	0.684683		ACH-000015	-1.61304	0.889827		ACH-000662	-1.43745	-0.556765
ACH-000648	-1.72402	0.445807		ACH-000766	-1.40746	0.816205		ACH-000663	-0.52796	-0.208222
ACH-001075	-0.359557	0.793636		ACH-000035	-0.569439	0.876653		ACH-000665	-0.36774	-0.423705
ACH-000837	-0.318176	0.836437		ACH-000021	-0.00161532	0.877997		ACH-000666	-1.42616	-0.349023
ACH-000860	-0.520453	1		ACH-000747	-1.39785	0.774888		ACH-000667	-1.89938	-0.331416
ACH-000638	-0.998365	0.698005		ACH-000888	-1.57485	0.553599		ACH-000668	-0.37534	-0.519242
ACH-000800	-0.617915	0.944998		ACH-000434	-0.370173	0.94487		ACH-000671	-0.89765	-0.388892
ACH-000360	-0.8555	0.446346		ACH-000414	-1.62077	0.65329		ACH-000677	-1.15371	-0.498299
ACH-000395	-0.619042	0.923212		ACH-000587	-0.784457	0.848229		ACH-000680	-0.49349	-0.485567
ACH-000343	-0.211992	0.827339		ACH-000533	-1.61446	0.950523		ACH-000681	-0.45985	-0.128706
ACH-000378	0.0832359	0.735644		ACH-000886	-1.09817	0.855556		ACH-000684	-0.82179	-0.577484
ACH-000945	-0.722911	0.818183		ACH-000781	-0.948748	0.781533		ACH-000685	-0.68304	-0.120445
ACH-000853	-0.593241	0.853568		ACH-000521	-0.707256	0.985991		ACH-000693	-1.34636	-0.691816
ACH-000775	-0.505977	1		ACH-000153	-1.99892	0.715541		ACH-000694	-1.44337	-0.489655
ACH-000403	-0.374739	0.665733		ACH-000841	-1.49643	0.417555		ACH-000696	-1.44133	-0.84417
ACH-000416	-0.655063	0.692951		ACH-000639	-0.652911	0.933639		ACH-000697	-0.77556	-0.515015
ACH-000962	-0.280735	0.451952		ACH-000929	-1.38005	0.617254		ACH-000698	-0.09482	-0.470187
ACH-000544	-0.412346	0.644687		ACH-000311	-1.07927	0.923095		ACH-000699	-1.0363	-0.204257
ACH-000296	-0.392442	0.792771		ACH-000785	-0.628483	0.745484		ACH-000700	-0.4563	0.0257319
ACH-000696	-0.84417	0.548207		ACH-000481	-1.56624	0.397533		ACH-000701	-0.99801	-0.440252
ACH-000663	-0.208222	0.952921		ACH-000924	-0.369675	0.805527		ACH-000706	-0.1022	-0.716403
ACH-000042	-0.439648	0.516097		ACH-000900	-1.48384	0.684683		ACH-000709	-1.05281	-0.664596
ACH-000235	-0.437666	0.996237		ACH-000648	-1.78036	0.445807		ACH-000711	-2.75776	-1.43973
ACH-000093	0.0479627	1		ACH-001075	-1.19577	0.793637		ACH-000713	-0.14171	-0.121408
ACH-000164	-0.83815	0.731526		ACH-000837	-1.20215	0.836438		ACH-000717	-0.72638	-0.23512
ACH-000060	-0.996349	0.527524		ACH-000638	-1.62485	0.698005		ACH-000718	-1.31105	-0.808442
ACH-000599	-0.841286	0.807741		ACH-000800	-1.2343	0.944998		ACH-000719	-1.45817	-0.527583
ACH-000023	-0.710986	0.533498		ACH-000395	-1.07242	0.923212		ACH-000720	-1.94507	-0.604224
ACH-000030	-0.359899	0.393787		ACH-000343	-0.854095	0.827339		ACH-000721	-1.56201	-0.0682863
ACH-000090	-0.383119	0.895846		ACH-000378	-1.10573	0.735644		ACH-000724	-0.6149	-0.265265
ACH-000732	-0.613943	0.556968		ACH-000853	-1.4724	0.853568		ACH-000725	-0.30958	-0.389201
ACH-000735	-0.564005	0.420682		ACH-000775	-0.489791	1		ACH-000732	-1.08892	-0.613943
ACH-000307	0.0126084	0.887935		ACH-000403	-1.89242	0.665733		ACH-000734	-2.15199	-0.725946
ACH-001318	-0.665478	0.85662		ACH-000355	-0.750292	0.866844		ACH-000735	-1.99941	-0.564005
ACH-000922	-0.184317	0.853165		ACH-000416	-1.12542	0.692951		ACH-000736	-1.24178	-0.588891
ACH-000169	-0.21737	0.645065		ACH-000076	-0.776623	0.928521		ACH-000738	-1.77082	-0.367375
ACH-000041	-1.12082	0.833408		ACH-001145	-1.43382	0.311159		ACH-000739	-1.71891	-0.953712
ACH-000774	-0.5655	0.811851		ACH-000113	-0.938384	0.769038		ACH-000740	-0.15543	-0.101987
ACH-000261	-0.412637	0.856381		ACH-000336	-0.81285	0.812352		ACH-000741	-1.21892	-0.872012
ACH-000833	-0.218829	0.916081		ACH-000544	-0.737404	0.644687		ACH-000746	-0.19031	-0.689684
ACH-000100	-0.114576	0.906582		ACH-000383	-1.88625	0.663024		ACH-000747	-1.05309	-0.563195
ACH-000943	-0.777904	0.72469		ACH-000013	-1.57638	0.272971		ACH-000748	-0.32856	-0.221827
ACH-000371	-0.319519	0.461487		ACH-000776	-1.46002	0.620411		ACH-000753	-2.22728	-0.764287
ACH-000965	-0.630928	0.879084		ACH-000296	-1.14358	0.792771		ACH-000756	-1.81517	-0.364572
ACH-000719	-0.527583	0.821152		ACH-000688	-1.96335	0.798281		ACH-000757	-1.04066	-0.395839
ACH-000348	-0.773236	0.465528		ACH-000696	-1.4625	0.548207		ACH-000762	-1.09442	-0.549063
ACH-000473	-0.636433	0.4154		ACH-000527	-1.28634	0.899324		ACH-000765	-0.65724	-0.357974
ACH-000614	-0.279342	0.473701		ACH-000947	-0.819033	0.994045		ACH-000766	-1.19265	-0.235005
ACH-000410	-1.02008	0.592162		ACH-000663	-0.678302	0.952921		ACH-000767	-1.09964	0.113069
ACH-000670	-0.989546	0.606699		ACH-000042	-1.67353	0.516097		ACH-000768	-1.11771	-0.415246
ACH-000188	-0.643833	0.979583		ACH-000235	-1.21778	0.996237		ACH-000769	-1.20895	-0.220162
ACH-000782	-0.155697	0.834514		ACH-000164	-1.09623	0.731526		ACH-000771	-1.6151	-0.701145
ACH-000376	-0.402951	0.987668		ACH-000060	-1.72912	0.527524		ACH-000774	-1.73853	-0.5655
ACH-000441	-0.226366	0.988305		ACH-000599	-1.63337	0.807741		ACH-000775	-0.33951	-0.505977
ACH-000748	-0.221827	1		ACH-000022	-1.87128	0.661007		ACH-000777	-0.99844	-0.230266
ACH-000087	-0.154444	0.86254		ACH-000030	-1.49635	0.393787		ACH-000778	-1.62716	-0.323102
ACH-000361	-0.214177	0.775357		ACH-000619	-1.41085	0.713692		ACH-000781	-0.52416	-0.331119
ACH-001190	-0.514825	0.682995		ACH-000732	-1.30564	0.556968		ACH-000782	-0.47371	-0.155697
ACH-000423	-0.471274	0.877081		ACH-000735	-1.56068	0.420682		ACH-000783	0.088353	0.0562517
ACH-000810	-0.294983	1		ACH-000937	-0.775604	0.707337		ACH-000784	-0.47263	-0.0718179
ACH-000730	0.261466	0.936888		ACH-000307	-0.627795	0.887935		ACH-000785	-0.4051	-0.230036
ACH-000665	-0.423705	1		ACH-000468	-1.39317	0.888075		ACH-000787	-0.46014	-0.0828071
ACH-000260	-0.749348	0.710058		ACH-001318	-0.835598	0.85662		ACH-000788	-1.10241	-0.634124
ACH-000312	-0.341932	0.752742		ACH-000320	-1.67188	0.631436		ACH-000790	-0.68802	-0.511462
ACH-000366	-0.522243	0.609364		ACH-000189	-1.09027	0.74658		ACH-000792	-1.63391	-0.56552
ACH-001192	-0.816148	0.886288		ACH-000169	-0.872591	0.645065		ACH-000793	-1.24807	-0.644253
ACH-000341	-0.694721	0.912028		ACH-000041	-0.941032	0.833408		ACH-000794	-1.29968	-0.433023
ACH-000039	-1.00954	0.774664		ACH-000791	-0.696105	0.999943		ACH-000799	-1.14523	-0.364218
ACH-000149	-1.03404	0.971355		ACH-000774	-1.38319	0.811851		ACH-000800	-1.21722	-0.617915
ACH-001196	-0.327814	0.781704		ACH-000261	-1.50667	0.856381		ACH-000804	-0.3274	-0.564534
ACH-000974	0.07083	0.891503		ACH-001740	-1.0663	1		ACH-000805	-1.09251	-0.0670183
ACH-000932	0.0488965	0.785052		ACH-000833	-1.20953	0.916081		ACH-000807	-1.23657	-0.703528
ACH-000549	-0.468488	0.486288		ACH-001765	-0.781797	0.917618		ACH-000809	-0.90389	-0.331919
ACH-000209	-0.733864	0.858343		ACH-000505	-1.61812	0.621348		ACH-000810	-0.52743	-0.294983
ACH-000368	-0.868194	0.709366		ACH-000943	-1.59073	0.72469		ACH-000817	-0.25132	-0.124168
ACH-000466	-0.233306	0.684368		ACH-000965	-0.990888	0.879084		ACH-000819	-1.39057	-0.86944
ACH-000493	-0.236416	0.693224		ACH-000348	-1.68915	0.465528		ACH-000820	-0.45983	-0.727779
ACH-000420	-0.427357	0.87706		ACH-000473	-1.62409	0.4154		ACH-000823	-0.49084	-0.2937
ACH-000736	-0.588891	0.592423		ACH-000614	-1.5451	0.473701		ACH-000824	-0.45641	-0.219256
ACH-000532	-0.146684	0.602226		ACH-000037	-1.48748	0.567765		ACH-000826	-0.64217	-0.669583
ACH-000407	-0.708679	0.545451		ACH-000410	-1.68295	0.592162		ACH-000827	-1.27052	-0.579639
ACH-000898	-0.353683	0.816587		ACH-000839	-1.24575	0.296825		ACH-000831	-0.49031	-0.344314
ACH-000537	-0.5308	0.80542		ACH-000188	-1.54128	0.979583		ACH-000832	-0.89466	-0.422197
ACH-000991	0.0310994	1		ACH-000782	-1.36196	0.834514		ACH-000833	-1.14895	-0.218829
ACH-000316	-1.27384	0.381421		ACH-000376	-0.935011	0.987668		ACH-000837	-0.99812	-0.318176
ACH-000959	-0.330308	0.546794		ACH-000273	-1.58579	0.523421		ACH-000838	-0.80444	-0.379738
ACH-000553	-0.0971457	0.846321		ACH-000764	-1.05238	0.523897		ACH-000840	-1.4796	-0.455576
ACH-000652	-0.348771	0.756669		ACH-000099	-1.01708	0.982354		ACH-000841	-1.68536	-0.433698
ACH-000437	-0.663015	0.600502		ACH-000748	-0.433428	1		ACH-000845	-0.91252	-0.201212
ACH-000890	-0.877847	0.582156		ACH-000087	-0.929164	0.86254		ACH-000846	-1.20299	-0.797727
ACH-000418	-0.348923	0.943157		ACH-000361	-1.06212	0.775357		ACH-000847	-0.71302	-0.160839
ACH-000470	-0.356002	0.956316		ACH-001190	-1.30694	0.682995		ACH-000848	-0.97131	-0.26085
ACH-000677	-0.498299	0.764201		ACH-000810	-1.03389	1		ACH-000849	-1.78134	-0.487377
ACH-000155	-0.339445	0.921172		ACH-000665	-0.52488	1		ACH-000851	-0.39339	-0.419818
ACH-000163	-0.230297	0.892862		ACH-000363	-0.455212	0.808073		ACH-000853	-1.29301	-0.593241
ACH-000651	-0.491907	0.911165		ACH-000260	-1.33609	0.710058		ACH-000855	-0.45892	-0.287073
ACH-000680	-0.485567	0.874091		ACH-000312	-0.773056	0.752742		ACH-000856	-0.89159	-0.23787
ACH-000018	-0.20819	0.889464		ACH-000366	-1.57486	0.609364		ACH-000858	-1.08606	-0.556649
ACH-000147	-0.545196	0.889247		ACH-001192	-1.39307	0.886288		ACH-000859	-1.57401	-0.925287
ACH-000424	-0.0625319	0.71454		ACH-000341	-1.15993	0.912028		ACH-000860	-0.06146	-0.520453
ACH-000502	-0.940661	0.47343		ACH-000039	-1.57749	0.774664		ACH-000861	-1.25782	-0.589227
ACH-000720	-0.604224	0.692313		ACH-000811	-2.05225	0.813986		ACH-000864	-0.85508	-0.483829
ACH-000647	-0.34146	0.86451		ACH-000939	-1.169	0.735586		ACH-000865	-0.57164	0.0365989
ACH-000318	-1.12178	0.655449		ACH-001196	-1.48216	0.781704		ACH-000866	-0.90412	-0.818472
ACH-000488	-0.547785	0.692861		ACH-000504	-1.49106	0.811479		ACH-000867	-0.6439	-1.06099
ACH-000726	-0.56298	0.775258		ACH-000974	-1.16711	0.891503		ACH-000869	-1.03774	-0.481888
ACH-000917	-0.478553	0.761835		ACH-000932	-0.7981	0.785052		ACH-000872	-0.28981	-0.185944
ACH-000605	-0.36676	0.968452		ACH-000618	-1.37019	0.873327		ACH-000876	-0.46005	-0.216892
ACH-000452	-0.206633	1		ACH-000682	-1.5016	0.812623		ACH-000878	-1.7641	-1.17356
ACH-000694	-0.489655	0.542545		ACH-000549	-1.24234	0.486288		ACH-000879	-1.23851	-0.198296
ACH-000397	-1.25342	0.613097		ACH-000302	-1.60221	0.523918		ACH-000880	-1.00006	-0.417047
ACH-000146	-0.396763	0.813196		ACH-000209	-1.70836	0.858343		ACH-000881	-0.54869	-0.311548
ACH-000172	-0.335571	0.799232		ACH-000368	-1.2957	0.709366		ACH-000882	-0.23802	-0.049313
ACH-001211	-0.431513	0.610345		ACH-000461	-1.46785	0.609197		ACH-000884	-0.95201	-0.377326
ACH-000597	-0.712714	0.635361		ACH-000483	-0.916865	0.827069		ACH-000886	-0.92542	-0.334172
ACH-000495	-0.751355	0.63992		ACH-000623	-1.75949	0.878173		ACH-000888	-1.6797	-1.25645
ACH-000430	-0.343142	0.561944		ACH-000266	-1.11601	0.776027		ACH-000889	-2.11649	-0.373301
ACH-000040	-0.497513	0.592364		ACH-000466	-1.78414	0.684367		ACH-000890	-1.78491	-0.877847
ACH-000232	-0.223947	0.797244		ACH-000141	-1.84666	0.682833		ACH-000898	-0.58702	-0.353683
ACH-000364	-0.36832	0.919622		ACH-000221	-1.46642	0.872593		ACH-000899	-1.56981	-0.315328
ACH-000075	0.257314	0.687956		ACH-000493	-1.35156	0.693224		ACH-000900	-0.96427	-0.766883
ACH-000406	-0.762501	0.610355		ACH-000420	-0.952289	0.87706		ACH-000901	-1.91085	-0.259778
ACH-000579	-0.486075	0.955492		ACH-000500	-1.89543	0.88895		ACH-000906	-1.48764	-0.336218
ACH-000425	-0.342836	0.75722		ACH-000377	-1.68161	0.513309		ACH-000907	-0.24221	-0.0248996
ACH-000741	-0.872012	0.728187		ACH-000736	-1.62587	0.592423		ACH-000910	-0.98043	-0.0439008
ACH-000484	-0.220575	0.745389		ACH-000407	-1.55814	0.545451		ACH-000911	-0.97209	-0.453513
ACH-000661	-0.140935	0.921789		ACH-000898	-1.02012	0.816587		ACH-000912	-0.64262	0.101037
ACH-000827	-0.579639	0.668126		ACH-000537	-1.2491	0.80542		ACH-000913	-0.65733	-0.670545
ACH-000899	-0.315328	0.986996		ACH-000280	-1.81126	0.979206		ACH-000915	-0.84016	-0.302325
ACH-000765	-0.357974	0.773781		ACH-000182	-0.795091	1		ACH-000916	-0.38479	-0.568988
ACH-000534	-0.565826	0.593577		ACH-000316	-1.8536	0.381421		ACH-000917	-1.43849	-0.478553
ACH-000762	-0.549063	0.696565		ACH-000959	-1.41342	0.546794		ACH-000919	-0.88015	-0.435639
ACH-000097	-0.125948	0.893008		ACH-000652	-1.72458	0.756669		ACH-000921	-0.95269	-0.462399
				ACH-000437	-1.5347	0.600502		ACH-000922	-0.02611	-0.184317
				ACH-000890	-1.59512	0.582156		ACH-000924	-0.1162	-0.016361
				ACH-000470	-1.72429	0.956316		ACH-000926	-0.21398	-0.124243
				ACH-000677	-1.09039	0.764201		ACH-000929	-1.07989	-0.392801
				ACH-000163	-0.239786	0.892862		ACH-000932	-0.29294	0.0488965
				ACH-000651	-0.783481	0.911165		ACH-000934	-1.03294	-0.400737
				ACH-000680	-0.832768	0.874091		ACH-000935	-1.27195	-0.411699
				ACH-000018	-0.87277	0.889464		ACH-000943	-1.25685	-0.777904
				ACH-000381	-1.34202	0.80894		ACH-000945	-1.50411	-0.722911
				ACH-000571	-1.9855	0.552526		ACH-000946	-0.15291	-0.123225
				ACH-001283	-0.561272	0.959918		ACH-000948	-0.74387	-0.431613
				ACH-001431	-1.46584	0.726451		ACH-000950	-1.44428	-0.992784
				ACH-001205	-1.51742	0.773351		ACH-000953	-0.03053	-0.466435
				ACH-000424	-0.722676	0.71454		ACH-000957	-0.47932	-0.0699359
				ACH-000502	-1.58596	0.47343		ACH-000958	-0.54058	-0.596555
				ACH-000720	-1.75308	0.692313		ACH-000959	-1.28531	-0.330308
				ACH-000647	-0.793971	0.86451		ACH-000960	-0.13052	-0.218789
				ACH-000318	-1.40233	0.655449		ACH-000961	-1.18508	-0.664199
				ACH-000488	-1.33242	0.692861		ACH-000962	-1.01918	-0.280735
				ACH-000917	-1.44343	0.761835		ACH-000963	-0.58999	-0.499957
				ACH-000408	-1.84485	0.687167		ACH-000965	-0.33403	-0.630928
				ACH-000605	-0.810268	0.968452		ACH-000966	-0.67654	-0.134645
				ACH-000452	-0.906237	1		ACH-000969	-1.04405	-0.559651
				ACH-000694	-1.37837	0.542545		ACH-000971	-0.45228	-0.153306
				ACH-000397	-1.99453	0.613097		ACH-000974	-0.71604	0.07083
				ACH-000387	-0.697768	0.977193		ACH-000975	-1.34776	0.0362259
				ACH-000146	-0.883011	0.813196		ACH-000977	-0.98345	-0.416486
				ACH-000592	-1.66651	0.699171		ACH-000978	-0.44291	-0.518378
				ACH-000172	-1.20223	0.799232		ACH-000979	-2.31465	-0.713886
				ACH-000048	-0.719117	0.937597		ACH-000980	-0.51052	-0.468288
				ACH-000885	-1.53534	0.485491		ACH-000984	-1.36268	-0.257624
				ACH-001750	-1.34093	0.571541		ACH-000985	-1.03203	-0.813105
				ACH-001211	-1.37915	0.610345		ACH-000986	-1.58891	-0.691879
				ACH-001212	-1.39524	0.653478		ACH-000988	-0.66285	-0.541546
				ACH-000495	-1.78218	0.63992		ACH-000991	-0.29235	0.0310994
				ACH-000040	-1.37355	0.592364		ACH-000994	-1.18727	-0.639418
				ACH-000232	-1.62795	0.797244		ACH-000996	-1.71046	-0.453258
				ACH-000364	-1.38232	0.919622		ACH-000997	-0.71477	-0.620905
				ACH-000036	-1.66937	0.701644		ACH-001001	-1.41652	-0.419593
				ACH-000075	-1.41304	0.687955		ACH-001020	-1.08408	-0.243713
				ACH-000406	-1.56828	0.610355		ACH-001036	-0.482	-0.0997648
				ACH-000579	-1.31261	0.955492		ACH-001039	-0.95017	-0.200085
				ACH-000425	-0.915307	0.75722		ACH-001041	-1.33687	-0.617322
				ACH-000834	-1.41778	0.573572		ACH-001050	-1.60498	-0.679921
				ACH-001232	-1.34995	0.620911		ACH-001053	-0.6237	-0.167953
				ACH-000545	-1.34409	0.825056		ACH-001054	-0.52825	-0.366102
				ACH-000484	-0.564073	0.745389		ACH-001061	-0.39801	-0.141013
				ACH-000661	-1.00431	0.921789		ACH-001065	-1.28807	-0.38248
				ACH-000827	-1.45672	0.668126		ACH-001075	-1.11094	-0.359557
				ACH-000899	-1.53572	0.986996		ACH-001096	-0.07669	-0.325497
				ACH-000765	-0.705589	0.773781		ACH-001099	-0.53953	-0.578464
				ACH-000836	-1.89604	0.396332		ACH-001107	-0.42657	-0.26355
				ACH-000762	-1.41588	0.696565		ACH-001129	-0.60031	-0.221227
				ACH-000469	-1.54133	0.497522		ACH-001190	-1.3362	-0.514825
				ACH-000570	-1.28658	0.574936		ACH-001192	-1.26277	-0.816148
				ACH-000097	-0.708431	0.893008		ACH-001196	-1.50482	-0.327814
								ACH-001211	-0.6252	-0.431513
								ACH-001239	-0.91943	-0.289447
								ACH-001270	-0.31709	-0.460285
								ACH-001275	-0.27043	-0.0498083
								ACH-001306	-0.74973	-0.187879
								ACH-001307	-0.92582	-0.349842
								ACH-001318	-0.64729	-0.665478
								ACH-001388	-1.93202	-0.724266
								ACH-001389	-1.68074	-0.477255
								ACH-001390	-0.82633	0.0148773
								ACH-001391	-1.68176	-0.529624
								ACH-001392	-0.48081	-0.728471
								ACH-001393	-0.03057	-0.167495
								ACH-001394	-0.458	-0.189295
								ACH-001396	-0.35064	-0.135791
								ACH-001819	-1.93606	-0.857388
								ACH-002015	-1.57342	-0.355812
								ACH-002017	-0.91544	0.0600269
								ACH-002179	-1.44142	-0.646617

## Sheet: Extended_data_Fig.6b
DepMap Consortium, AM-1882 PRISM Barcoded Breast and Ovarian Cancer Cell lines (n = 58)
DepMap Consortium, TP53 Wild-type (Other) Group (n = 17): please note TP53 null cell lines are classified as "Other"				DepMap Consortium, TP53 mutant (Hotspot) Group (n = 41)			STATS by GRAPHPAD Prism	TP53 Wildtype vs Mutant, AM-1882 AUC
Cell Line ID	Primary Disease	AM-1882 (AUC)		Cell Line ID	Primary Disease	AM-1882 (AUC)	Unpaired t test with Welch's correction
A2780	Ovarian Cancer	0.835877		BT549	Breast Cancer	0.628066	P value	0.0008
CAL51	Breast Cancer	0.846592		CAL148	Breast Cancer	0.859875	P value summary	***
COV434	Ovarian Cancer	0.854842		CAMA1	Breast Cancer	1	Significantly different (P < 0.05)?	Yes
DU4475	Breast Cancer	1		CAOV3	Ovarian Cancer	0.991915	One- or two-tailed P value?	Two-tailed
HCC1428	Breast Cancer	1		COV362	Ovarian Cancer	0.527932	F test, equal variance run Welch's correction
HEYA8	Ovarian Cancer	0.781103		EFM192A	Breast Cancer	0.68525
MCAS	Ovarian Cancer	0.756274		EFO27	Ovarian Cancer	0.999687
MCF7	Breast Cancer	0.929744		HCC1395	Breast Cancer	0.918217
MDAMB175VII	Breast Cancer	0.988525		HCC1419	Breast Cancer	0.958291
RMGI	Ovarian Cancer	0.821152		HCC38	Breast Cancer	0.791103
TOV21G	Ovarian Cancer	0.485491		IGROV1	Ovarian Cancer	0.877141
JHOC5	Ovarian Cancer	0.984821		JHOS2	Ovarian Cancer	0.871933
OAW42	Ovarian Cancer	0.785335		MDAMB436	Breast Cancer	0.596005
OVISE	Ovarian Cancer	0.899324		MDAMB468	Breast Cancer	0.587192
OVTOKO	Ovarian Cancer	0.952921		OV7	Ovarian Cancer	0.798281
SNU840	Ovarian Cancer	0.979206		OVK18	Ovarian Cancer	0.994045
ZR751	Breast Cancer	0.893008		OVKATE	Ovarian Cancer	0.842828
				SKOV3	Ovarian Cancer	0.813986
				TOV112D	Ovarian Cancer	0.937597
				AU565	Breast Cancer	0.810441
				BT474	Breast Cancer	0.930368
				ES2	Ovarian Cancer	0.520121
				HCC1806	Breast Cancer	0.410522
				JHOM1	Ovarian Cancer	0.401165
				JIMT1	Breast Cancer	0.465671
				MDAMB231	Breast Cancer	0.714139
				MDAMB361	Breast Cancer	0.899799
				OC314	Ovarian Cancer	0.451952
				OC316	Ovarian Cancer	0.311159
				ONCODG1	Ovarian Cancer	0.272971
				NIHOVCAR3	Ovarian Cancer	0.383539
				OVCAR8	Ovarian Cancer	0.548207
				SNU119	Ovarian Cancer	0.800363
				T47D	Breast Cancer	0.889247
				TYKNU	Ovarian Cancer	0.561944
				CAL120	Breast Cancer	0.555678
				COV318	Ovarian Cancer	0.73086
				HCC1143	Breast Cancer	0.871844
				HCC1954	Breast Cancer	0.449809
				HDQP1	Breast Cancer	0.656644
				HMC18	Breast Cancer	0.699638

## Sheet: Extended_data_Fig.6c
DepMap Consortium, AM-1882 PRISM Barcoded Breast and Ovarian Cancer Cell lines (n = 58)
Cell Line ID	PRISM Screen AM-1882 (AUC)	CCNE1 Copy Number log2(relative to ploidy + 1)	RB1 Copy Number log2(relative to ploidy + 1)	RB1 Mutation (Hotspot = mutant; Other = wild-type)
ONCODG1	0.272971	2.29272	0.762896	Other
OC316	0.311159	1.00498	1.03378	Other
OVCAR3	0.383539	3.02833	0.631266	Other
JHOM1	0.401165	1.07884	0.882374	Other
HCC1806	0.410522	2.26992	0.931839	Other
HCC1954	0.449809	1.38339	0.960461	Other
OC314	0.451952	0.993403	1.19917	Other
JIMT1	0.465671	1.13043	0.865793	Other
TOV21G	0.485491	0.984206	0.993596	Other
ES2	0.520121	0.902053	0.763917	Other
COV362	0.527932	1.02182	0.680039	Other
OVCAR8	0.548207	1.49292	1.15909	Other
CAL120	0.555678	1.71362	0.722351	Other
TYKNU	0.561944	0.905897	0.885408	Other
MDAMB468	0.587192	1.31106	0.475774	Other
MDAMB436	0.596005	0.726023	0.77399	Other
BT549	0.628066	0.981149	1.00742	Other
HDQP1	0.656644	1.12052	1.84e-08	Other
EFM192A	0.68525	1.36218	1.04988	Other
HMC18	0.699638	0.909029	1.09011	Other
MDAMB231	0.714139	1.04617	0.819611	Other
COV318	0.73086	2.13945	0.863001	Other
MCAS	0.756274	0.918996	1.07832	Other
HEYA8	0.781103	1.12433	1.05385	Other
OAW42	0.785335	1.03929	0.83733	Other
HCC38	0.791103	1.1196	1.11664	Other
OV7	0.798281	1.02249	0.608672	Hotspot
SNU119	0.800363	1.05413	1.03676	Other
AU565	0.810441	0.892266	0.876475	Other
SKOV3	0.813986	1.01975	0.959461	Other
RMGI	0.821152	1.56571	1.28883	Other
A2780	0.835877	1.0085	0.985256	Other
OVKATE	0.842828	1.04843	0.99686	Other
CAL51	0.846592	1.00334	0.987357	Other
COV434	0.854842	1.02344	1.01941	Other
CAL148	0.859875	0.99784	0.556798	Other
HCC1143	0.871844	1.06243	0.673825	Other
JHOS2	0.871933	1.09615	1.08357	Other
IGROV1	0.877141	1.00359	0.934444	Hotspot
T47D	0.889247	0.803556	0.811373	Other
ZR751	0.893008	1.11547	0.985692	Other
OVISE	0.899324	1.45552	0.786973	Other
MDAMB361	0.899799	0.821484	1.06557	Other
HCC1395	0.918217	1.1745	1.30881	Other
MCF7	0.929744	1.03963	0.831353	Other
BT474	0.930368	1.02068	0.906099	Other
TOV112D	0.937597	0.884436	0.889887	Other
OVTOKO	0.952921	0.912614	0.91939	Other
HCC1419	0.958291	1.05427	0.823232	Hotspot
SNU840	0.979206	1.18605	0.978855	Other
JHOC5	0.984821	1.25121	0.799926	Other
MDAMB175VII	0.988525	1.00343	0.994844	Other
CAOV3	0.991915	0.933067	0.683616	Other
OVK18	0.994045	0.997531	0.968583	Other
EFO27	0.999687	0.903559	1.01941	Other
CAMA1	1	1.05227	1.06316	Other
DU4475	1	1.01341	0.141581	Other
HCC1428	1	1.42943	0.630575	Other

## Sheet: Extended_data_Fig.6d
DepMap Consortium, AM-1882 PRISM Barcoded Breast and Ovarian Cancer Cell lines (n = 58)
BRCA1 gene, unaltered (n = 50), (wild-type)			BRCA1 gene, altered (n = 8), (mutation or promoter methylation)			STATS by GRAPHPAD Prism	BRCA1 Wildtype vs Altered, AM-1882 AUC
Cell Line ID	PRISM Screen AM-1882 (AUC)		Cell Line ID	PRISM Screen AM-1882 (AUC)	BRCA1 gene, alteration type	Unpaired t test
COV318	0.731		OVCAR8	0.548	BRCA1_promoter_methylation	P value	0.4009
RMGI	0.821		SNU119	0.8	BRCA1_promoter_methylation	P value summary	ns
OVKATE	0.843		HCC1395	0.918	BRCA1 mutation	Significantly different (P < 0.05)?	No
AU565	0.81		IGROV1	0.877	BRCA1 mutation	One- or two-tailed P value?	Two-tailed
HCC38	0.791		MDAMB436	0.596	BRCA1 mutation
JIMT1	0.466		COV362	0.528	BRCA1 mutation
OVTOKO	0.953		JHOS2	0.872	BRCA1 mutation
HCC1419	0.958		HCC1954	0.45	BRCA1 mutation
HCC1806	0.411
CAL120	0.556
OVK18	0.994
JHOM1	0.401
OV7	0.798
EFM192A	0.685
HDQP1	0.657
OAW42	0.785
MCF7	0.93
COV434	0.855
MDAMB175VII	0.989
CAOV3	0.992
ES2	0.52
BT474	0.93
EFO27	1
TOV21G	0.485
HEYA8	0.781
MDAMB468	0.587
ZR751	0.893
SNU840	0.979
MDAMB231	0.714
TYKNU	0.562
OVCAR3	0.384
CAL148	0.86
HCC1143	0.872
OC314	0.452
OVISE	0.899
MDAMB361	0.9
DU4475	1
MCAS	0.756
HMC18	0.7
HCC1428	1
BT549	0.628
CAMA1	1
JHOC5	0.985
TOV112D	0.938
OC316	0.311
SKOV3	0.814
T47D	0.889
CAL51	0.847
A2780	0.836
ONCODG1	0.273
