# Supplementary material for: Small-molecule inhibition of kinesin KIF18A reveals a mitotic vulnerability enriched in chromosomally unstable cancers
Source: Nat Cancer. 2023 Dec 27;5(1):66–84. doi: 10.1038/s43018-023-00699-5 (PMC10824666; doi:10.1038/s43018-023-00699-5)
Supplement: Supplementary file 18 — Source data Excel file with worksheet tabs for Extended Data Fig. 7a,c–e. [file 43018_2023_699_MOESM18_ESM.xls]

## Sheet: Extended_data_Fig.7a
OVCAR-3, 24-hour Mitotic pH3 Assay, (3 independent experiments, 3 replicates)
											Summary: OVCAR-3, pH3 Assay
	AM-5308, Run 1			AM-5308, Run 2			AM-5308, Run 3					Time Point	Cellular Endpoint	AM-5308	AM-1882
Compound, µM	pH3+ (%)	pH3+ (%)	pH3+ (%)	pH3+ (%)	pH3+ (%)	pH3+ (%)	pH3+ (%)	pH3+ (%)	pH3+ (%)		Run 1	24 hours	pH3 EC50, µM	0.02652	0.01353
5	47.19	44.64	44.66	45.61	46.26	46.47	47.82	51.13	42.5		Run 2	24 hours	pH3 EC50, µM	0.02784	0.01364
3	47.56	46.49	46.59	45.75	45.92	49.59	50.19	51.25	42.96		Run 3	24 hours	pH3 EC50, µM	0.02484	0.01246
1.66667	50.76	49.44	48.91	48.51	50.33	50.76	49.31	49.56	47.28		Mean		pH3 EC50, µM	0.0264	0.01321
1	49.64	48.17	46.81	49.31	52.18	50.78	52.63	51.76	47.33		SD		pH3 EC50, µM	0.0015036	0.000651844
0.55556	49.94	44.73	51.15	50.71	50.34	51.81	49.32	50.45	47.52
0.33333	51.61	46.94	48.89	49.74	51.93	50.85	49.85	48.62	47.77
0.18519	50.63	47.7	48.59	50.07	50.79	50.19	49.04	50.13	48.75
0.11111	52.81	48.29	46.51	49.44	52.44	49.19	48.92	49.74	50.59
0.06173	49.56	44.04	47.37	46.96	47.86	48.85	45.38	47.52	44.42
0.03704	35.4	30.47	34.73	35.05	35.66	32.84	36.56	36.05	37.23
0.02058	18.76	18.81	19.26	17.71	15.66	14.81	22.54	18.01	20.72
0.01235	5.77	6.35	5.8	5.67	6.03	5.79	6.92	6.9	6.6
0.00686	3.91	3.69	3.94	3.82	3.63	3.49	4	4.35	4.26
0.00412	2.67	2.74	2.95	3.04	2.97	3.09	3.43	3.21	3.39
0.00229	2.78	2.73	2.87	2.84	2.97	2.92	2.88	2.97	3.31
0.00137	3.11	2.64	2.8	2.91	2.96	2.78	2.79	3.35	2.84
0.00076	3.02	2.85	3.08	3.25	3.16	2.9	3.13	2.86	3.22
0.00046	3.13	3.06	3.02	2.73	2.84	2.9	2.96	2.71	3.25
0.00025	2.96	2.86	2.86	3.16	2.76	2.98	3.1	3.18	2.94
0.00015	3.12	2.94	2.99	2.95	3.15	2.87	3.15	3.06	3.09
DMSO	3.16	2.81	3.01	3.03	3.05	3.16	2.93	2.99	2.89
DMSO	3.05	2.83	2.77	3.18	3.29	2.68	3.04	3.23	3.01
	AM-1882, Run 1			AM-1882, Run 2			AM-1882, Run 3
Compound, µM	pH3+ (%)	pH3+ (%)	pH3+ (%)	pH3+ (%)	pH3+ (%)	pH3+ (%)	pH3+ (%)	pH3+ (%)	pH3+ (%)
5	44.74	39.97	41.66	43.12	44.28	42.35	42	43.78	41.83
3	46.59	44.99	43.01	48.61	44.81	48.23	51.3	46.83	45.2
1.66667	48.43	48.21	46.85	45.66	49.05	46.51	48.11	49.28	44.71
1	47.33	48.28	46.68	49.2	49.37	49.66	48.26	50.08	48.72
0.55556	49.28	48.56	49.93	50.37	51.65	49.1	48.87	49.78	42.64
0.33333	46.81	49.69	50.07	50.65	49.48	49.29	48.27	48.78	47.51
0.18519	49.03	48.37	51.14	49.61	51.07	48.52	47.63	51.53	43.92
0.11111	47.8	49.34	50.14	48.51	51.45	48.03	48.16	51.75	50.21
0.06173	49.67	47.96	50.49	52.35	51.8	50.59	47.37	50.03	44.78
0.03704	45.47	46.93	46.85	46.4	48.82	47.69	51.36	47.89	44.33
0.02058	42.11	39.86	41.3	40.92	43.75	41.02	41.49	42.12	38.6
0.01235	20.5	18.75	19.1	20.28	17.1	20.81	24.26	21.94	21.81
0.00686	10.29	10.57	10.28	11.02	9.54	9.34	12.26	12.01	10.66
0.00412	4.51	4.21	4.99	4.75	4.46	4.25	5.25	4.99	4.9
0.00229	3.41	3.22	3.76	3.12	3.24	3.5	4.03	3.93	3.56
0.00137	3.24	2.68	3.08	3.22	3.12	2.5	3.29	3.49	3.2
0.00076	2.98	2.84	2.91	2.92	2.93	2.79	2.91	3.26	3.04
0.00046	3.03	2.73	3.02	3.11	3.01	2.95	3.32	3.29	3.22
0.00025	2.87	3.26	2.89	3.01	3.06	3.2	2.81	3.38	3.03
0.00015	2.99	2.75	3.16	3.22	3.12	3.07	3.03	3.4	3
DMSO	3.05	3.35	3.17	2.9	2.96	2.81	3.08	3.31	3.24
DMSO	3.01	2.97	3.18	3.27	3.34	3.26	3.52	3.21	3.4

## Sheet: Extended_data_Fig.7c
Human vs Mouse KIF18A Motor: MT-ATPase Assay by ADP-GLO, POC data
KIF18A Motor MT-ATPase Assay ADP-GLO, POC data (2 independent experiments)
	AM-1882		AM-1882		AM-5308		AM-5308
Mean IC50 (µM)	0.1236		0.2315		0.03769		0.03919
	Human motor		Mouse motor		Human motor		Mouse motor
Compound (µM)	Run 1	Run 2	Run 1	Run 2	Run 1	Run 2	Run 1	Run 2
100	2.66697	4.05717	0.34915	0.62363	1.76019	0.30642	0.05513	0.43297
50	2.49	4.86	0.77	0.56	3.66	1.31	0.35	-0.01
25	2.58	2.86	0.9	0.75	2.16	1.4	1.78	1.2
12.5	2.49	4.56	1.95	2.09	0.96	1.21	1.06	0.75
6.25	3.85	3.36	2.03	1.64	2.46	2.12	1.53	1.07
3.125	7.57	4.56	2.45	3.55	3.56	4.39	1.44	1.39
1.5625	7.48	7.15	4.38	5.52	5.06	4.85	2.62	2.15
0.78125	11.02	12.15	11.9	16.39	6.85	4.21	3.37	3.61
0.390625	23.09	21.03	26.31	30.43	9.45	13.65	8.08	7.87
0.195312	40.62	34.42	51.3	65.45	17.54	17.28	16.14	16.39
0.0976562	58.41	55.89	65.62	60.94	27.73	28.27	34.41	33.74
0.0488281	74.3	76.06	71.25	85.41	41.71	46.25	46.39	50.45
0.0244141	85.38	84.55	79.32	91.63	57.19	59.41	62.05	67.42
0.012207	85.92	85.35	78.39	77.72	77.56	75.66	82.51	82.8
0.00610352	99.45	95.14	83.89	85.79	90.44	87.28	93.26	95.07
0.00305176	104.08	100.93	89.48	102.31	89.45	101.17	98.3	91.19
0.00152588	101.72	95.54	87.13	89.98	95.04	99.09	106.45	107.84
0.000762939	95.27	93.84	89.82	90.36	95.94	97.72	132.79*	118.9
0.00038147	99.81	95.04	92	126.72*	97.73	93.19	104.52	97.99
0.000190735	101.08	96.44	93.18	93.6	95.54	104.35	112.12	115.66
9.53674e-05	96.09	93.84	92.13	82.1	95.04	98.63	112.37	98.88
4.76837e-05	97.45	91.34	104.1	92.27	99.63	95.36	100.95	104.09
*blue, data point removed from curve-fitting

## Sheet: Extended_data_Fig.7d
End of Study: Mouse blood counts from OVCAR-3 tumor model (IP dosing), (n = 6 mice per treatment group) Analysis performed by IDEXX BioResearch.
Animal ID	Group	Dose Schedule	Neutrophil (/uL)	WBC (K/uL)	Reticulocyte (K/uL)	RBC (M/uL)	Lymphocyte (/uL)	HEM Remarks
1	Vehicle	Daily	1492	8.2	219	8.41	6248
2	Vehicle	Daily	1684	6.9	338	9.13	4644	The low automated platelet count was verified by scanning of the blood film.
3	Vehicle	Daily	1702	7.6	211	8.44	5442
4	Vehicle	Daily	2100	8.9	311	9.15	6230	The low automated platelet count was verified by scanning of the blood film. HCT verified by manual PCV.
9	Vehicle	Daily	1972	13.6	228	8.77	11057	The low automated platelet count was verified by scanning of the blood film.
10	Vehicle	Daily	2290	10.6	240	8.27	7812	The low automated platelet count was verified by scanning of the blood film. HCT verified by manual PCV.
41	AM-1882 (100 mg/kg, IP)	Daily	1073	4.9	360	8.78	3121	The low automated platelet count was verified by scanning of the blood film. HCT verified by manual PCV.
42	AM-1882 (100 mg/kg, IP)	Daily	2944	9.2	389	10.8	5704
43	AM-1882 (100 mg/kg, IP)	Daily	864	2.9	242	6.36	1746	The low automated platelet count was verified by scanning of the blood film. HCT verified by manual PCV.
44	AM-1882 (100 mg/kg, IP)	Daily	1800	7.5	354	8.05	4980	The low automated platelet count was verified by scanning of the blood film. HCT verified by manual PCV.
49	AM-1882 (100 mg/kg, IP)	Daily	1896	7.1	462	10.75	4686
50	AM-1882 (100 mg/kg, IP)	Daily	1605	6.8	281	7.02	4923	HCT verified by manual PCV.
51	Docetaxel (20 mg/kg, IP)	Weekly	497	7.2	503	8.53	6314	HCT verified by manual PCV. Hemolysis present.
52	Docetaxel (20 mg/kg, IP)	Weekly	488	7.5	430	9.34	6368	HCT verified by manual PCV. Hemolysis present.
53	Docetaxel (20 mg/kg, IP)	Weekly	1261	13	422	9.37	10829	Hemolysis present.
54	Docetaxel (20 mg/kg, IP)	Weekly	757	8.9	747	8.59	7583	HCT verified by manual PCV. Hemolysis present.
59	Docetaxel (20 mg/kg, IP)	Weekly	442	4.8	499	8.76	4022	HCT verified by manual PCV. Hemolysis present. Mast cells present
60	Docetaxel (20 mg/kg, IP)	Weekly	533	6.2	735	9.54	5289	HCT verified by manual PCV. Hemolysis present. Mast cells present
31	AM-5308 (25 mg/kg, IP)	Daily	1984	5.1	139	6.03	2943
32	AM-5308 (25 mg/kg, IP)	Daily	1656	4.5	187	5.33	2664
33	AM-5308 (25 mg/kg, IP)	Daily	1489	6.8	262	7.08	4930
34	AM-5308 (25 mg/kg, IP)	Daily	1818	8.7	460	11.22	6499
39	AM-5308 (25 mg/kg, IP)	Daily	1096	6.3	166	5.37	5009
40	AM-5308 (25 mg/kg, IP)	Daily	1612	11.6	274	6.68	9582
GRAPHPAD Prism STATS
One-way ANOVA with Dunnett’s multiple comparisons test: Neutrophil
Dunnett's multiple comparisons test	Mean Diff.	95.00% CI of diff.	Below threshold?	Summary	Adjusted P Value
Vehicle vs. AM-1882	176.3	-487.5 to 840.2	No	ns	0.8397
Vehicle vs. AM-5308	264.2	-399.7 to 928.0	No	ns	0.6253
Vehicle vs. Docetaxel	1210	546.5 to 1874	Yes	***	0.0005
Test details	Mean 1	Mean 2	Mean Diff.	SE of diff.	n1, n2
Vehicle vs. AM-1882	1873	1697	176.3	261.3	6, 6
Vehicle vs. AM-5308	1873	1609	264.2	261.3	6, 6
Vehicle vs. Docetaxel	1873	663	1210	261.3	6, 6
One-way ANOVA with Dunnett’s multiple comparisons test: Reticulocyte
Dunnett's multiple comparisons test	Mean Diff.	95.00% CI of diff.	Below threshold?	Summary	Adjusted P Value
Vehicle vs. AM-1882	-90.17	-244.5 to 64.13	No	ns	0.338
Vehicle vs. AM-5308	9.833	-144.5 to 164.1	No	ns	0.9969
Vehicle vs. Docetaxel	-298.2	-452.5 to -143.9	Yes	***	0.000255418
Test details	Mean 1	Mean 2	Mean Diff.	SE of diff.	n1, n2
Vehicle vs. AM-1882	257.8	348	-90.17	60.73	6, 6
Vehicle vs. AM-5308	257.8	248	9.833	60.73	6, 6
Vehicle vs. Docetaxel	257.8	556	-298.2	60.73	6, 6
One-way ANOVA with Dunnett’s multiple comparisons test: RBC
Dunnett's multiple comparisons test	Mean Diff.	95.00% CI of diff.	Below threshold?	Summary	Adjusted P Value
Vehicle vs. AM-1882	0.06833	-2.090 to 2.227	No	ns	0.9996
Vehicle vs. AM-5308	1.743	-0.4152 to 3.902	No	ns	0.1301
Vehicle vs. Docetaxel	-0.3267	-2.485 to 1.832	No	ns	0.9626
Test details	Mean 1	Mean 2	Mean Diff.	SE of diff.	n1, n2
Vehicle vs. AM-1882	8.695	8.627	0.06833	0.8496	6, 6
Vehicle vs. AM-5308	8.695	6.952	1.743	0.8496	6, 6
Vehicle vs. Docetaxel	8.695	9.022	-0.3267	0.8496	6, 6
One-way ANOVA with Dunnett’s multiple comparisons test: Lymphocyte
Dunnett's multiple comparisons test	Mean Diff.	95.00% CI of diff.	Below threshold?	Summary	Adjusted P Value
Vehicle vs. AM-1882	2712	-514.0 to 5938	No	ns	0.1112
Vehicle vs. AM-5308	1634	-1592 to 4861	No	ns	0.4476
Vehicle vs. Docetaxel	171.3	-3055 to 3398	No	ns	0.9982
Test details	Mean 1	Mean 2	Mean Diff.	SE of diff.	n1, n2
Vehicle vs. AM-1882	6906	4193	2712	1270	6, 6
Vehicle vs. AM-5308	6906	5271	1634	1270	6, 6
Vehicle vs. Docetaxel	6906	6734	171.3	1270	6, 6
One-way ANOVA with Dunnett’s multiple comparisons test: WBC
Dunnett's multiple comparisons test	Mean Diff.	95.00% CI of diff.	Below threshold?	Summary	Adjusted P Value
Vehicle vs. AM-1882	2.9	-0.8227 to 6.623	No	ns	0.1486
Vehicle vs. AM-5308	2.133	-1.589 to 5.856	No	ns	0.3528
Vehicle vs. Docetaxel	1.367	-2.356 to 5.089	No	ns	0.6778
Test details	Mean 1	Mean 2	Mean Diff.	SE of diff.	n1, n2
Vehicle vs. AM-1882	9.3	6.4	2.9	1.465	6, 6
Vehicle vs. AM-5308	9.3	7.167	2.133	1.465	6, 6
Vehicle vs. Docetaxel	9.3	7.933	1.367	1.465	6, 6

## Sheet: Extended_data_Fig.7e
End of Study: Mouse Plasma PK from OVCAR-3, CAL-51, and OVCAR-8 tumor models (IP dosing), (n = 2 animals per timepoint)
	OVCAR-3 Tumor Model		CAL-51 Tumor Model		OVCAR-3 Tumor Model		CAL-51 Tumor Model
	AM-1882, 100 mg/kg IP		AM-1882, 100 mg/kg IP		AM-5308, 25 mg/kg IP		AM-5308, 25 mg/kg IP
Time (hours)	Animal 1, Plasma (µM)	Animal 2, Plasma (µM)	Animal 1, Plasma (µM)	Animal 2, Plasma (µM)	Animal 1, Plasma (µM)	Animal 2, Plasma (µM)	Animal 1, Plasma (µM)	Animal 2, Plasma (µM)
2	13.1	5.22	7.92	6.96	12.2	11	13.1	0.639
4	6.68	19.1	4.67	4.92	7.41	6.2	7.96	5.74
8	7.44	3.09	4.64	2.89	1.56	1.73	1.55	1.35
12	5.02	3.98	4.4	3.79	0.844	0.715	0.888	1.04
24	2.44	3.61	2.25	2.38	0.0744	0.0635	0.0547	0.0953
	OVCAR-8 Tumor Model		OVCAR-8 Tumor Model		OVCAR-8 Tumor Model		OVCAR-8 Tumor Model
	AM-1882, 100 mg/kg IP		AM-1882, 50 mg/kg IP		AM-5308, 50 mg/kg IP		AM-5308, 25 mg/kg IP
Time (hours)	Animal 1, Plasma (µM)	Animal 2, Plasma (µM)	Animal 1, Plasma (µM)	Animal 2, Plasma (µM)	Animal 1, Plasma (µM)	Animal 2, Plasma (µM)	Animal 1, Plasma (µM)	Animal 2, Plasma (µM)
2	7.89	6.03	5.1	3.75	24.6	22.5	19.3	3.37
4	8.89	5.75	6.35	4.1	11.2	15.2	15.1	10.7
8	1.87	7.66	4.11	3.83	8.91	3.05	6.76	7.59
12	5	5.12	5.64	5.93	8.65	2.45	3.05	3.29
24	4.86	4.15	2.69	3.77	7.04	6.13	2.31	2.39
