# Supplementary material for: Small-molecule inhibition of kinesin KIF18A reveals a mitotic vulnerability enriched in chromosomally unstable cancers
Source: Nat Cancer. 2023 Dec 27;5(1):66–84. doi: 10.1038/s43018-023-00699-5 (PMC10824666; doi:10.1038/s43018-023-00699-5)
Supplement: Supplementary file 19 — Source data Excel file with worksheet tabs for Extended Data Fig. 8a–e. [file 43018_2023_699_MOESM19_ESM.xls]

## Sheet: Extended_data_Fig.8a
OVCAR-3, 24-hour pH3 Assay, (2 independent experiments, 2 replicates)
						Summary: OVCAR-3, pH3 Assay
	AM-1882, Run 1		AM-1882, Run 2				Time Point	Cellular Endpoint	AM-9022	AM-1882
Compound, µM	pH3+ (%), Rep 1	pH3+ (%), Rep 2	pH3+ (%), Rep 1	pH3+ (%), Rep 2		Run 1	24 hours	pH3 EC50, µM	0.04479	0.01399
5	39	36.83	38.99	39.09		Run 2	24 hours	pH3 EC50, µM	0.0427	0.01381
3	39.06	38.98	41.83	43.27
1.66667	45.06	43.8	43.86	43.76		Mean		pH3 EC50, µM	0.043745	0.0139
1	44.55	42.24	43.06	45.15
0.55556	48.77	47.07	42.17	45.61
0.33333	47.3	45.71	44.51	46.36
0.18519	48.15	46.22	45.97	45.16
0.11111	45.59	46.25	45.5	46.9
0.06173	48.83	46.06	45.49	45.86
0.03704	44.5	43.37	42.35	42.96
0.02058	32.72	39.74	30.57	38.79
0.01235	15.74	20.54	18.63	19.49
0.00686	7.31	12.16	7.87	11.29
0.00412	3.67	4.54	3.73	4.59
0.00229	3.28	3.42	3.19	3.29
0.00137	2.77	2.7	2.79	3.04
0.00076	3.24	2.89	2.89	2.72
0.00046	3.11	3.13	2.77	2.94
0.00025	2.91	2.92	2.7	2.89
0.00015	3.28	2.98	2.92	3.02
DMSO	3.24	3.24	3.04	2.87
DMSO	3.37	3.28	3.43	3.44
DMSO	3.13	2.99	2.92	2.91
DMSO	3.25	3.08	2.92	2.96
	AM-9022, Run 1		AM-9022, Run 2
Compound, µM	pH3+ (%), Rep 1	pH3+ (%), Rep 2	pH3+ (%), Rep 1	pH3+ (%), Rep 2
5	43.33	43.28	43.34	43.39
3	44.52	42.8	41.29	43.88
1.66667	45.12	46.88	44.88	47
1	45.27	45.09	47.66	48.47
0.55556	43.92	46.82	44.84	46.61
0.33333	45.61	46.48	45.45	46.35
0.18519	44.2	45.71	45.95	45.57
0.11111	43.8	42.07	44.64	45.08
0.06173	36.57	33.82	39.85	35.67
0.03704	15.66	17.88	20.02	16.05
0.02058	5.28	7.17	6.23	7.54
0.01235	3.86	4.03	4.13	3.92
0.00686	3.11	3.15	3.1	3.25
0.00412	3.19	2.74	3.12	3.32
0.00229	2.83	2.99	2.84	2.67
0.00137	2.89	3.08	2.84	3.38
0.00076	3.08	2.73	2.73	2.91
0.00046	2.96	2.8	3.51	3
0.00025	3.13	3.16	3.49	3.2
0.00015	3.06	3.2	3.34	3.32
DMSO	3.18	3.01	3.12	3.42
DMSO	3.18	3.02	3.32	2.81
DMSO	3.22	2.9	3.18	3.15
DMSO	3.35	3.32	2.92	3.17

## Sheet: Extended_data_Fig.8b
Human vs Mouse KIF18A Motor: MT-ATPase Assay by ADP-GLO, POC data
KIF18A Motor MT-ATPase Assay ADP-GLO, POC data (2 independent experiments)
	AM-9022		AM-9022
Mean IC50 (µM)	0.0439		0.0959
	Human motor		Mouse motor
Compound (µM)	Run 1	Run 2	Run 1	Run 2
100	-0.1944	-0.2181	0.37594	0.62962
50	0	0.02424	0.33926	0.39642
25	0.19437	0.31508	0.57767	0.64516
12.5	-0.0777	-0.2181	0.63268	0.62962
6.25	-0.3499	-0.1212	0.6877	0.73843
3.125	0.38873	0.41202	1.20117	1.40692
1.5625	1.16618	0.41202	3.20007	3.8632
0.78125	3.45967	3.5143	7.93141	9.7707
0.390625	8.70748	8.99176	19.6681	21.7878
0.195312	15.3158	20.4314	30.2127	38.1422
0.0976562	24.5675	34.7794	40.8124	55.5383
0.0488281	38.4062	53.0538	59.2426	72.5457
0.0244141	56.7541	66.8686	68.7236	75.2507
0.012207	72.1088	83.4949	76.1324	84.5006
0.00610352	80.0389	92.7048	86.1452	90.6568
0.00305176	83.7318	95.0315	93.334	85.6821
0.00152588	86.2585	97.9884	92.0869	90.8434
0.000762939	87.4636	97.1643	91.5734	103.824
0.00038147	87.8134	103.03	91.225	99.6269
0.000190735	89.2517	106.956	96.1764	107.12
9.53674e-05	92.3226	106.035	92.362	98.8962
4.76837e-05	91.2731	110.252	88.9877	106.001

## Sheet: Extended_data_Fig.8c
End of Study: Plasma PK from OVCAR-3 tumor model (PO dosing), (n = 2 animals per timepoint) in athymic nude mice
	AM-9022, 30 mg/kg PO
Time (hours)	Animal 1, Plasma (µM)	Animal 2, Plasma (µM)
2	3.21	3.41
4	3.69	3.71
8	4.3	3.14
24	0.069	0.252

## Sheet: Extended_data_Fig.8d
JIMT-1, 24-hour pH3 Assay, (2 independent experiments, 2 replicates)
																		Summary: JIMT-1, pH3 Assay
	AM-0277, Run 1		AM-0277, Run 2		AM-1882, Run 1		AM-1882, Run 2		AM-5308, Run 1		AM-5308, Run 2		AM-9022, Run 1		AM-9022, Run 2				Time Point	Cellular Endpoint	AM-0277	AM-1882	AM-5308	AM-9022
Compound, µM	pH3+ (%), Rep 1	pH3+ (%), Rep 2	pH3+ (%), Rep 1	pH3+ (%), Rep 2	pH3+ (%), Rep 1	pH3+ (%), Rep 2	pH3+ (%), Rep 1	pH3+ (%), Rep 2	pH3+ (%), Rep 1	pH3+ (%), Rep 2	pH3+ (%), Rep 1	pH3+ (%), Rep 2	pH3+ (%), Rep 1	pH3+ (%), Rep 2	pH3+ (%), Rep 1	pH3+ (%), Rep 2		Run 1	24 hours	pH3 EC50, µM	0.02639	0.007628	0.0368	0.03917
6	33.56	31.47	32.37	28.83	31.81	28.27	24.5	29.17	35.85	37.43	30.51	34.13	37.5	40.01	33.64	33.78		Run 2	24 hours	pH3 EC50, µM	0.04023	0.01059	0.04886	0.04845
3.33	30.36	28.13	28.39	31.11	38.52	37.2	33.29	34.03	35.9	36.58	28.3	30.86	33.77	36.34	31.91	33.72
2	28.81	27.83	31.16	30.14	37.89	37.44	39.04	37.4	32.78	32.53	30.8	31.16	30.57	32.73	30.07	31.26		Mean		pH3 EC50, µM	0.03331	0.009109	0.04283	0.04381
1.11	28.58	31.34	35.79	32.41	30.38	30.82	40.2	39.38	35.79	32.06	31.22	30.35	29.91	34.15	34.12	27.98
0.67	30.15	30.49	35.8	32.12	31.93	32.24	35.25	36.43	30.39	31.77	31.05	33.24	29.86	28.08	35.16	34.96
0.37	24.31	27.93	39.86	31.28	34.3	36.37	42.95	40.06	30.44	33.3	33.11	33.2	33.43	30.12	36.75	30.33
0.22	29.13	27.92	37.21	31.58	30.43	27.61	35.04	33.38	31.01	32.28	32.84	32.32	32.46	29.25	33.38	38.16
0.123	24.27	31.21	30.93	29.06	31.88	30.32	41.42	33.34	31.9	31.92	31.66	32.74	30.41	28.64	28.46	31.5
0.074	25.15	26.58	30.23	31.47	40.25	35.91	31.93	38.92	31.19	33.38	21.24	27.71	24.19	26.31	25.73	25.64
0.041	23.61	27.11	15.38	17.89	37.75	34.33	41.7	40.39	18.69	18.58	11.06	14.61	18.57	21.39	13.57	13.83
0.025	15.13	12.95	7.4	11.71	34.05	35.33	34.44	31.64	11.06	11.27	7.52	10.38	9.47	11.48	8.17	10.4
0.0137	4.68	4.48	3.79	5.47	35.81	34.22	25.94	28.32	5.46	6.65	4.35	5.75	4.46	4.44	4.56	4.64
0.0082	3.07	3.03	2.98	3.32	21.33	19.52	11.13	13.32	3.22	3.82	3.22	3.86	3.24	3.14	3.12	3.3
0.0046	2.57	2.6	2.7	3.04	7.28	7.11	5.03	5.57	2.69	2.78	2.69	3.29	2.49	2.5	2.61	2.92
0.0027	2.41	2.1	2.38	2.35	3.72	3.46	3.22	3.42	2.49	2.51	2.71	2.9	2.45	2.38	2.55	2.7
0.0015	2.21	2.23	2.71	2.47	2.86	2.7	2.9	2.85	2.02	2.36	2.5	2.69	2.41	2.15	2.63	2.87
0.0009	2.53	2.16	2.6	2.61	2.58	2.16	2.77	2.67	2.23	2.3	2.54	2.72	2.32	2.04	2.36	2.59

## Sheet: Extended_data_Fig.8e
End of Study: Plasma PK from JIMT-1 tumor model (PO dosing), (n = 2 animals per timepoint) in CB.17 SCID mice
	AM-9022, 100 mg/kg PO		AM-9022, 30 mg/kg PO
Time (hours)	Animal 1, Plasma (µM)	Animal 2, Plasma (µM)	Animal 1, Plasma (µM)	Animal 2, Plasma (µM)
2	24.3	33.9	13.7	15.2
4	21.1	23.4	14.2	14.8
8	20.1	23.9	12	15.9
12	10.4	16.4	5.18	4.84
24	6.54	14.6	2.6	4.56
